# Supplementary material for: Mitochondrial defects and metabolic vulnerabilities in Lynch syndrome–associated MSH2-deficient endometrial cancer
Source: JCI Insight. 2025 Feb 18;10(6):e185946. doi: 10.1172/jci.insight.185946 (PMC11949016; doi:10.1172/jci.insight.185946)
Supplement: Supplemental table 1 [file jciinsight-10-185946-s270.xlsx]

## Sheet: MSH2KOm00all_Paired_ANNOVARSNVs
SNPs_Name	GeneName	Status	SamplesWithMutation	Chr	Start	cDNA_shift	peptide_shift	MSH2KOc_10	MSH2KOc_369	MSH2KOc_41	MSH2KOc_31	MSH2KOc_21B	MSH2KOc_39	MSH2KOc_17	WildAlleleA	WildAlleleA_Count	MutantAlleleB	MutantAlleleB_Count	MSH2KOc_AMN1178///MSH2KOc_10///MSH2KOc_AMN1184///MSH2KOc_21B///MSH2KOc_AMN1284///MSH2KOc_31///MSH2KOc_AMN1181///MSH2KOc_369///MSH2KOc_AMN1297///MSH2KOc_39///MSH2KOc_AMN1179///MSH2KOc_41///MSH2KOc_17_Genotype	MSH2KOc_AMN1178///MSH2KOc_10///MSH2KOc_AMN1184///MSH2KOc_21B///MSH2KOc_AMN1284///MSH2KOc_31///MSH2KOc_AMN1181///MSH2KOc_369///MSH2KOc_AMN1297///MSH2KOc_39///MSH2KOc_AMN1179///MSH2KOc_41///MSH2KOc_17_Genotype_Pvalue	Exon	maxCount
chr2_48754091	Acvr2a	frameshift deletion	5	2	48754091	c.1310delA	p.K437fs	1	1	1	0	0	1	1	A	58|104///93|129///94|71///114|110///129|68///99|71///88, 25/33|44/60///42/51|49/80///44/50|34/37///49/65|48/62///53/76|23/45///41/58|19/52///35/53	-	0|9///0|1///0|3///0|12///0|9///0|10///14, 0/0|3/6///0/0|0/1///0/0|3/0///0/0|3/9///0/0|2/7///0/0|6/4///4/10	A/A|A/-///A/A|A/A///A/A|A/A///A/A|A/-///A/A|A/-///A/A|A/-///A/-	1|1///1|1///1|1///1|1///1|1///1|1///1	exon10	14
chr5_14914717	Gm9758	nonsynonymous SNV	3	5	14914717	c.G113A	p.R38Q	0	0	1	0	0	1	1	C	93|83///117|112///174|85///92|114///129|277///84|218///574, 41/52|40/43///57/60|52/60///82/92|43/42///49/43|57/57///59/70|143/134///41/43|121/97///299/275	T	0|0///1|0///0|0///0|0///0|18///0|18///46, 0/0|0/0///1/0|0/0///0/0|0/0///0/0|0/0///0/0|6/12///0/0|7/11///21/25	CC|CC///CC|CC///CC|CC///CC|CC///CC|CT///CC|CT///CT	1|1///1|1///1|1///1|1///1|0.999997///1|1///1	exon1	46
chr5_15032901	Gm17019	nonsynonymous SNV	3	5	15032901	c.G38A	p.R13K	0	0	1	0	0	1	1	C	31|31///35|41///58|36///27|35///29|37///39|24///53, 13/18|17/14///19/16|22/19///22/36|20/16///11/16|18/17///13/16|20/17///16/23|13/11///30/23	T	1|0///0|0///0|0///0|0///0|17///0|28///34, 0/1|0/0///0/0|0/0///0/0|0/0///0/0|0/0///0/0|12/5///0/0|17/11///17/17	CC|CC///CC|CC///CC|CC///CC|CC///CC|CT///CC|CT///CT	0.999999|1///1|1///1|1///1|1///1|1///1|1///1	exon1	34
chr5_15128347	Speer4d	nonsynonymous SNV	3	5	15128347	c.A401T	p.D134V	0	0	1	0	0	1	1	A	9|12///24|11///22|6///15|7///16|8///30|3///33, 6/3|6/6///14/10|8/3///11/11|6/0///8/7|5/2///9/7|6/2///17/13|3/0///20/13	T	0|0///0|0///0|0///0|0///0|22///0|21///34, 0/0|0/0///0/0|0/0///0/0|0/0///0/0|0/0///0/0|15/7///0/0|14/7///20/14	AA|AA///AA|AA///AA|AA///AA|AA///AA|AT///AA|AT///AT	0.999568|0.999946///1|0.999892///1|0.996548///0.999993|0.998274///1|1///1|0.999998///1	exon4	34
chr5_15128290	Speer4d	nonsynonymous SNV	3	5	15128290	c.A344C	p.N115T	0	0	1	0	0	1	1	A	5|8///16|6///14|3///12|5///16|7///16|4///22, 2/3|5/3///10/6|4/2///8/6|3/0///7/5|3/2///10/6|6/1///9/7|3/1///15/7	C	0|0///0|0///0|0///0|0///0|15///0|16///26, 0/0|0/0///0/0|0/0///0/0|0/0///0/0|0/0///0/0|13/2///0/0|13/3///18/8	AA|AA///AA|AA///AA|AA///AA|AA///AA|AC///AA|AC///AC	0.993362|0.99917///1|0.996681///0.999987|0.973446///0.999948|0.993362///1|1///1|1///1	exon4	26
chr4_146089360	Gm13051	nonsynonymous SNV	3	4	146089360	c.T106A	p.S36T	1	0	0	0	0	1	1	T	0|2///1|0///6|3///1|0///7|0///2|0///1, 0/0|0/2///1/0|0/0///2/4|1/2///0/1|0/0///3/4|0/0///0/2|0/0///0/1	A	1|4///0|6///1|1///0|3///0|8///1|2///6, 0/1|3/1///0/0|0/6///0/1|0/1///0/0|1/2///0/0|4/4///1/0|0/2///3/3	XX|TA///TT|AA///XX|XX///TT|XX///TT|AA///XX|XX///TA	0.855595|1///0.805609|0.995488///1|1///0.805609|0.963906///0.996963|0.998872///1|0.927812///1	exon3	8
chrX_91324494	Zfx	frameshift deletion	3	X	91324494	c.2041delA	p.K681fs	0	0	1	0	0	1	1	T	25|40///32|49///43|33///29|51///54|45///17|27///44, 7/18|4/36///9/23|10/39///9/34|2/31///5/24|7/44///12/42|3/42///6/11|1/26///4/40	-	0|0///0|0///0|1///0|0///0|4///0|4///8, 0/0|0/0///0/0|0/0///0/0|1/0///0/0|0/0///0/0|1/3///0/0|1/3///3/5	T/T|T/T///T/T|T/T///T/T|T/T///T/T|T/T///T/T|T/-///T/T|T/-///T/-	1|1///1|1///1|0.999998///1|1///1|0.861388///0.999999|1///1	exon8	8
chr10_78632222	Vmn2r80	nonsynonymous SNV	2	10	78632222	c.A947G	p.N316S	0	0	0	0	1	0	1	A	67|130///62|69///83|100///64|111///100|93///73|89///74, 35/32|62/68///36/26|25/44///47/36|47/53///31/33|58/53///56/44|50/43///41/32|49/40///29/45	G	0|0///0|66///0|0///0|0///0|0///0|1///75, 0/0|0/0///0/0|33/33///0/0|0/0///0/0|0/0///0/0|0/0///0/0|0/1///32/43	AA|AA///AA|AG///AA|AA///AA|AA///AA|AA///AA|AA///AG	1|1///1|1///1|1///1|1///1|1///1|1///1	exon3	75
chr5_15031714	Gm17019	nonsynonymous SNV	2	5	15031714	c.G210C	p.K70N	0	0	0	0	0	1	1	C	4|20///14|17///17|21///10|24///23|23///13|31///85, 2/2|4/16///1/13|0/17///4/13|3/18///1/9|4/20///6/17|4/19///2/11|4/27///17/68	G	0|0///0|0///0|0///0|0///0|15///0|6///52, 0/0|0/0///0/0|0/0///0/0|0/0///0/0|0/0///0/0|2/13///0/0|0/6///3/49	CC|CC///CC|CC///CC|CC///CC|CC///CC|CG///CC|CG///CG	0.986305|1///0.999987|0.999998///0.999998|1///0.999786|1///1|1///0.999973|1///1	exon2	52
chr15_11266138	Adamts12	nonsynonymous SNV	2	15	11266138	c.G4553T	p.C1518F	0	0	0	0	1	0	1	G	65|94///130|57///165|69///126|82///140|79///95|51///47, 35/30|51/43///72/58|32/25///92/73|30/39///69/57|44/38///76/64|42/37///49/46|25/26///24/23	T	0|0///0|49///0|0///0|0///0|0///0|0///47, 0/0|0/0///0/0|25/24///0/0|0/0///0/0|0/0///0/0|0/0///0/0|0/0///26/21	GG|GG///GG|GT///GG|GG///GG|GG///GG|GG///GG|GG///GT	1|1///1|1///1|1///1|1///1|1///1|1///1	exon23	49
chr7_110121823	Olfr577	nonsynonymous SNV	2	7	110121823	c.G682A	p.V228I	1	0	0	1	0	0	0	C	24|38///67|99///98|26///79|95///93|80///90|66///105, 13/11|17/21///35/32|49/50///49/49|11/15///40/39|49/46///53/40|43/37///46/44|37/29///57/48	T	0|36///0|0///0|33///0|0///0|0///0|0///0, 0/0|13/23///0/0|0/0///0/0|14/19///0/0|0/0///0/0|0/0///0/0|0/0///0/0	CC|CT///CC|CC///CC|CT///CC|CC///CC|CC///CC|CC///CC	1|1///1|1///1|1///1|1///1|1///1|1///1	exon1	36
chr9_65127940	Cilp	frameshift deletion	2	9	65127940	c.3509delG	p.G1170fs	0	0	0	0	1	1	0	G	46|50///60|33///68|48///61|44///54|39///71|49///62, 24/22|25/25///31/29|14/19///33/35|23/25///34/27|20/24///27/27|20/19///36/35|25/24///32/30	-	0|0///0|35///0|0///0|0///0|22///0|0///0, 0/0|0/0///0/0|19/16///0/0|0/0///0/0|0/0///0/0|14/8///0/0|0/0///0/0	G/G|G/G///G/G|G/-///G/G|G/G///G/G|G/G///G/G|G/-///G/G|G/G///G/G	1|1///1|1///1|1///1|1///1|1///1|1///1	exon10	35
chr7_129311164	Plk1	nonsynonymous SNV	2	7	129311164	c.C1090T	p.R364W	1	0	0	1	0	0	0	C	33|15///108|65///105|27///74|61///50|51///107|44///63, 17/16|5/10///52/56|34/31///57/48|11/16///36/38|30/31///26/24|27/24///52/55|23/21///33/30	T	0|30///0|0///0|26///0|0///0|0///0|0///0, 0/0|16/14///0/0|0/0///0/0|12/14///0/0|0/0///0/0|0/0///0/0|0/0///0/0	CC|CT///CC|CC///CC|CT///CC|CC///CC|CC///CC|CC///CC	1|1///1|1///1|1///1|1///1|1///1|1///1	exon6	30
chr7_127278693	Zp2	nonsynonymous SNV	2	7	127278693	c.C1646T	p.A549V	1	0	0	1	0	0	0	G	70|40///96|67///123|24///90|57///112|73///84|46///66, 37/33|24/16///52/44|42/25///68/55|15/9///50/40|36/21///56/56|41/32///44/40|28/18///40/26	A	0|29///0|0///0|25///0|0///0|0///0|0///0, 0/0|19/10///0/0|0/0///0/0|13/12///0/0|0/0///0/0|0/0///0/0|0/0///0/0	GG|GA///GG|GG///GG|GA///GG|GG///GG|GG///GG|GG///GG	1|1///1|1///1|1///1|1///1|1///1|1///1	exon14	29
chr11_46036117	Cyfip2	nonsynonymous SNV	2	11	46036117	c.C2903T	p.S968F	0	0	1	0	0	1	0	G	116|97///152|107///147|107///150|116///146|50///200|34///115, 62/54|57/40///78/74|58/49///83/64|55/52///80/70|67/49///71/75|28/22///108/92|19/15///69/46	A	0|0///0|0///0|0///0|0///0|27///0|24///0, 0/0|0/0///0/0|0/0///0/0|0/0///0/0|0/0///0/0|12/15///0/0|13/11///0/0	GG|GG///GG|GG///GG|GG///GG|GG///GG|GA///GG|GA///GG	1|1///1|1///1|1///1|1///1|1///1|1///1	exon25	27
chr5_23031396	Srpk2	nonframeshift deletion	2	5	23031396	c.940_942del	p.314_314del	0	0	1	0	0	1	0	CTG	49|72///72|64///110|68///119|53///62|32///64|18///70, 28/21|41/31///39/33|37/27///59/51|34/34///64/55|30/23///36/26|11/21///34/30|4/14///37/33	---	0|0///0|0///0|0///0|0///0|15///0|20///0, 0/0|0/0///0/0|0/0///0/0|0/0///0/0|0/0///0/0|8/7///0/0|10/10///0/0	CTG/CTG|CTG/CTG///CTG/CTG|CTG/CTG///CTG/CTG|CTG/CTG///CTG/CTG|CTG/CTG///CTG/CTG|CTG/---///CTG/CTG|CTG/---///CTG/CTG	1|1///1|1///1|1///1|1///1|1///1|1///1	exon9	20
chr13_120266615	4833420G17Rik	nonsynonymous SNV	2	13	120266615	c.C1451A	p.T484K	0	0	0	0	1	0	1	C	18|43///33|19///36|30///36|36///69|40///40|22///31, 3/15|12/31///7/26|5/14///8/28|7/23///6/30|7/29///8/61|7/33///8/32|2/20///8/23	A	0|0///0|19///0|0///0|0///0|0///0|0///19, 0/0|0/0///0/0|4/15///0/0|0/0///0/0|0/0///0/0|0/0///0/0|0/0///4/15	CC|CC///CC|CA///CC|CC///CC|CC///CC|CC///CC|CC///CA	0.999999|1///1|1///1|1///1|1///1|1///1|1///1	exon10	19
chr10_87554578	Pmch	nonsynonymous SNV	2	10	87554578	c.T395C	p.I132T	0	0	0	0	1	0	1	T	43|52///32|29///56|38///39|36///56|38///38|29///17, 15/28|26/26///13/19|12/17///18/38|16/22///11/28|18/18///14/42|13/25///13/25|13/16///8/9	C	0|0///0|17///0|0///0|0///0|0///0|0///18, 0/0|0/0///0/0|3/14///0/0|0/0///0/0|0/0///0/0|0/0///0/0|0/0///4/14	TT|TT///TT|TC///TT|TT///TT|TT///TT|TT///TT|TT///TC	1|1///1|1///1|1///1|1///1|1///1|1///1	exon2	18
chr4_147129914	Gm13157	nonsynonymous SNV	2	4	147129914	c.A588T	p.K196N	0	0	0	1	0	0	1	T	0|1///0|4///0|4///0|7///2|5///1|4///3, 0/0|1/0///0/0|4/0///0/0|4/0///0/0|7/0///2/0|4/1///1/0|4/0///3/0	A	0|2///0|4///1|5///0|2///0|1///0|3///6, 0/0|2/0///0/0|4/0///0/1|4/1///0/0|2/0///0/0|1/0///0/0|3/0///5/1	XX|XX///XX|TA///XX|TA///XX|XX///TT|XX///TT|XX///TA	0|0.999956///0|1///0.63894|1///0|1///0.916728|0.999616///0.833393|1///1	exon6	6
chr3_98423197	Hsd3b5	nonsynonymous SNV	1	3	98423197	c.C855G	p.S285R	0	0	1	0	0	0	0	G	159|209///233|259///304|187///228|225///259|230///185|72///286, 76/83|93/116///111/122|112/147///140/164|98/89///108/120|107/118///117/142|120/110///91/94|37/35///128/158	C	0|0///0|0///0|0///0|0///0|0///0|77///0, 0/0|0/0///0/0|0/0///0/0|0/0///0/0|0/0///0/0|0/0///0/0|40/37///0/0	GG|GG///GG|GG///GG|GG///GG|GG///GG|GG///GG|GC///GG	1|1///1|1///1|1///1|1///1|1///1|1///1	exon4	77
chr9_44072861	Nlrx1	nonsynonymous SNV	1	9	44072861	c.T154C	p.Y52H	0	0	0	0	1	0	0	A	64|82///125|39///133|58///106|92///99|78///79|56///105, 30/34|33/49///53/72|14/25///55/78|24/34///44/62|35/57///45/54|29/49///33/46|23/33///46/59	G	0|0///0|57///0|0///0|0///0|0///0|0///0, 0/0|0/0///0/0|24/33///0/0|0/0///0/0|0/0///0/0|0/0///0/0|0/0///0/0	AA|AA///AA|AG///AA|AA///AA|AA///AA|AA///AA|AA///AA	1|1///1|1///1|1///1|1///1|1///1|1///1	exon4	57
chr9_50429893	Pih1d2	nonsynonymous SNV	1	9	50429893	c.G715A	p.V239I	0	0	0	0	1	0	0	G	64|88///92|46///110|64///81|89///97|68///80|51///99, 31/33|41/47///47/45|16/30///48/62|33/31///35/46|35/54///42/55|33/35///36/44|18/33///35/64	A	0|0///0|48///0|0///0|0///0|0///0|0///0, 0/0|0/0///0/0|24/24///0/0|0/0///0/0|0/0///0/0|0/0///0/0|0/0///0/0	GG|GG///GG|GA///GG|GG///GG|GG///GG|GG///GG|GG///GG	1|1///1|1///1|1///1|1///1|1///1|1///1	exon5	48
chr1_59904011	Bmpr2	nonsynonymous SNV	1	1	59904011	c.G962A	p.R321Q	0	0	0	0	0	0	1	G	56|106///52|77///66|59///65|72///70|37///41|40///42, 20/36|35/71///21/31|24/53///24/42|20/39///19/46|22/50///26/44|7/30///14/27|10/30///11/31	A	0|0///0|0///0|0///0|0///0|0///0|0///44, 0/0|0/0///0/0|0/0///0/0|0/0///0/0|0/0///0/0|0/0///0/0|0/0///10/34	GG|GG///GG|GG///GG|GG///GG|GG///GG|GG///GG|GG///GA	1|1///1|1///1|1///1|1///1|1///1|1///1	exon7	44
chr9_50870348	Layn	nonsynonymous SNV	1	9	50870348	c.C625A	p.P209T	0	0	0	0	1	0	0	G	98|118///127|64///157|93///145|131///139|96///136|67///155, 44/54|61/57///60/67|32/32///83/74|45/48///71/74|68/63///75/64|45/51///63/73|35/32///73/82	T	0|0///0|44///0|0///0|0///0|0///0|0///1, 0/0|0/0///0/0|24/20///0/0|0/0///0/0|0/0///0/0|0/0///0/0|0/0///1/0	GG|GG///GG|GT///GG|GG///GG|GG///GG|GG///GG|GG///GG	1|1///1|1///1|1///1|1///1|1///1|1///1	exon6	44
chr10_119580046	Irak3	nonsynonymous SNV	1	10	119580046	c.C1555T	p.P519S	0	0	0	0	0	0	1	G	49|57///83|87///106|63///73|62///86|65///60|41///35, 17/32|29/28///42/41|40/47///50/56|32/31///35/38|28/34///44/42|32/33///26/34|17/24///15/20	A	0|0///0|0///0|0///0|0///0|0///0|0///36, 0/0|0/0///0/0|0/0///0/0|0/0///0/0|0/0///0/0|0/0///0/0|0/0///13/23	GG|GG///GG|GG///GG|GG///GG|GG///GG|GG///GG|GG///GA	1|1///1|1///1|1///1|1///1|1///1|1///1	exon12	36
chr9_44502543	Phldb1	nonsynonymous SNV	1	9	44502543	c.C3700T	p.R1234W	0	0	0	0	1	0	0	G	63|59///77|26///85|70///59|70///86|61///74|46///85, 30/33|20/39///40/37|9/17///40/45|30/40///29/30|29/41///43/43|30/31///32/42|20/26///33/52	A	0|0///0|35///0|0///0|0///0|0///0|0///0, 0/0|0/0///0/0|15/20///0/0|0/0///0/0|0/0///0/0|0/0///0/0|0/0///0/0	GG|GG///GG|GA///GG|GG///GG|GG///GG|GG///GG|GG///GG	1|1///1|1///1|1///1|1///1|1///1|1///1	exon19	35
chr9_39291924	Olfr44	frameshift deletion	1	9	39291924	c.913delA	p.K305fs	0	0	0	0	0	1	0	T	81|161///74|153///125|108///77|139///155|45///88|93///174, 51/30|126/35///48/26|118/35///81/44|74/34///50/27|108/31///104/51|33/12///54/34|68/25///127/47	-	0|0///0|0///0|0///0|0///0|34///0|0///0, 0/0|0/0///0/0|0/0///0/0|0/0///0/0|0/0///0/0|23/11///0/0|0/0///0/0	T/T|T/T///T/T|T/T///T/T|T/T///T/T|T/T///T/T|T/-///T/T|T/T///T/T	1|1///1|1///1|1///1|1///1|1///1|1///1	exon2	34
chr5_90204376	Adamts3	nonsynonymous SNV	1	5	90204376	c.G595A	p.V199I	0	0	0	0	0	1	0	C	36|69///48|93///102|60///51|62///73|31///52|54///69, 19/17|31/38///24/24|44/49///48/54|30/30///26/25|30/32///37/36|13/18///22/30|23/31///33/36	T	0|0///0|0///0|0///0|0///0|33///0|0///0, 0/0|0/0///0/0|0/0///0/0|0/0///0/0|0/0///0/0|15/18///0/0|0/0///0/0	CC|CC///CC|CC///CC|CC///CC|CC///CC|CT///CC|CC///CC	1|1///1|1///1|1///1|1///1|1///1|1///1	exon4	33
chr3_105789443	Ovgp1	nonsynonymous SNV	1	3	105789443	c.C1613T	p.T538I	0	0	1	0	0	0	0	C	260|374///293|378///445|318///352|335///449|297///277|123///413, 132/128|197/177///152/141|201/177///240/205|164/154///183/169|179/156///233/216|155/142///150/127|64/59///212/201	T	0|0///0|1///0|0///0|0///0|0///0|31///0, 0/0|0/0///0/0|0/1///0/0|0/0///0/0|0/0///0/0|0/0///0/0|14/17///0/0	CC|CC///CC|CC///CC|CC///CC|CC///CC|CC///CC|CT///CC	1|1///1|1///1|1///1|1///1|1///1|1///1	exon11	31
chr9_44243294	Foxr1	frameshift insertion	1	9	44243294	c.637_638insAA	p.R213fs	0	0	0	0	1	0	0	--	101|91///104|59///129|78///83|55///94|64///106|53///80, 50/51|48/43///57/47|33/26///60/69|40/38///41/42|31/24///45/49|33/31///52/54|27/26///42/38	TT	0|0///0|27///0|0///0|0///0|0///0|0///0, 0/0|0/0///0/0|14/13///0/0|0/0///0/0|0/0///0/0|0/0///0/0|0/0///0/0	--/--|--/--///--/--|--/TT///--/--|--/--///--/--|--/--///--/--|--/--///--/--|--/--///--/--	1|1///1|1///1|1///1|1///1|1///1|1///1	exon5	27
chr4_88496297	Ifna1	nonsynonymous SNV	1	4	88496297	c.A307G	p.T103A	0	1	0	0	0	0	0	A	163|263///268|287///334|244///243|239///361|263///251|167///316, 90/73|147/116///154/114|150/137///190/144|130/114///144/99|123/116///201/160|145/118///135/116|91/76///177/139	G	0|0///0|0///0|0///0|26///0|0///0|0///0, 0/0|0/0///0/0|0/0///0/0|0/0///0/0|11/15///0/0|0/0///0/0|0/0///0/0	AA|AA///AA|AA///AA|AA///AA|AG///AA|AA///AA|AA///AA	1|1///1|1///1|1///1|1///1|1///1|1///1	exon1	26
chr5_15031662	Gm17019	nonsynonymous SNV	1	5	15031662	c.C262T	p.R88C	0	0	0	0	0	0	1	G	22|35///38|28///45|43///32|39///41|80///31|60///225, 7/15|10/25///12/26|4/24///17/28|15/28///10/22|10/29///15/26|21/59///10/21|11/49///69/156	A	0|0///0|0///0|0///0|0///0|3///0|2///25, 0/0|0/0///0/0|0/0///0/0|0/0///0/0|0/0///0/0|1/2///0/0|2/0///7/18	GG|GG///GG|GG///GG|GG///GG|GG///GG|GG///GG|GG///GA	1|1///1|1///1|1///1|1///1|1///1|1///1	exon2	25
chr9_44121741	C2cd2l	nonsynonymous SNV	1	9	44121741	c.G1757A	p.G586E	0	0	0	0	1	0	0	C	55|56///58|37///90|58///77|58///58|51///72|35///86, 31/24|32/24///28/30|21/16///45/45|28/30///40/37|29/29///27/31|31/20///38/34|15/20///44/42	T	0|0///0|24///0|0///0|0///0|0///0|0///0, 0/0|0/0///0/0|12/12///0/0|0/0///0/0|0/0///0/0|0/0///0/0|0/0///0/0	CC|CC///CC|CT///CC|CC///CC|CC///CC|CC///CC|CC///CC	1|1///1|1///1|1///1|1///1|1///1|1///1	exon13	24
chr14_70986011	Fam160b2	nonsynonymous SNV	1	14	70986011	c.C1725A	p.S575R	0	0	0	0	1	0	0	G	29|27///31|21///32|31///32|31///27|32///55|30///52, 13/16|11/16///17/14|9/12///16/16|14/17///18/14|14/17///14/13|17/15///21/34|14/16///23/29	T	0|0///0|21///0|0///0|0///0|0///0|0///0, 0/0|0/0///0/0|9/12///0/0|0/0///0/0|0/0///0/0|0/0///0/0|0/0///0/0	GG|GG///GG|GT///GG|GG///GG|GG///GG|GG///GG|GG///GG	1|1///1|1///1|1///1|1///1|1///1|1///1	exon14	21
chr9_51078732	Gm684	nonsynonymous SNV	1	9	51078732	c.C644T	p.A215V	0	0	0	0	1	0	0	G	42|41///66|33///69|55///62|54///70|50///54|30///69, 19/23|18/23///35/31|15/18///33/36|31/24///32/30|27/27///41/29|21/29///30/24|14/16///32/37	A	0|0///0|19///0|0///0|0///0|0///0|0///0, 0/0|0/0///0/0|10/9///0/0|0/0///0/0|0/0///0/0|0/0///0/0|0/0///0/0	GG|GG///GG|GA///GG|GG///GG|GG///GG|GG///GG|GG///GG	1|1///1|1///1|1///1|1///1|1///1|1///1	exon5	19
chr9_51085715	Gm684	nonsynonymous SNV	1	9	51085715	c.A46G	p.T16A	0	0	0	0	1	0	0	T	55|54///98|40///108|39///85|65///69|36///86|29///63, 28/27|27/27///54/44|20/20///60/48|17/22///41/44|39/26///37/32|16/20///42/44|14/15///34/29	C	0|0///0|19///0|0///0|0///0|0///0|0///0, 0/0|0/0///0/0|7/12///0/0|0/0///0/0|0/0///0/0|0/0///0/0|0/0///0/0	TT|TT///TT|TC///TT|TT///TT|TT///TT|TT///TT|TT///TT	1|1///1|1///1|1///1|1///1|1///1|1///1	exon2	19
chr9_45064274	Il10ra	nonsynonymous SNV	1	9	45064274	c.G1067A	p.G356E	0	0	0	0	1	0	0	C	40|49///64|34///65|39///41|58///54|38///60|33///50, 20/20|26/23///30/34|16/18///31/34|21/18///18/23|32/26///24/30|17/21///29/31|19/14///27/23	T	0|0///0|18///0|0///0|0///0|0///0|0///0, 0/0|0/0///0/0|11/7///0/0|0/0///0/0|0/0///0/0|0/0///0/0|0/0///0/0	CC|CC///CC|CT///CC|CC///CC|CC///CC|CC///CC|CC///CC	1|1///1|1///1|1///1|1///1|1///1|1///1	exon7	18
chr9_45587487	Cep164	nonsynonymous SNV	1	9	45587487	c.A1895T	p.Q632L	0	0	0	0	1	0	0	T	3|18///6|14///15|23///7|18///13|9///27|8///26, 2/1|10/8///4/2|7/7///8/7|12/11///5/2|11/7///7/6|5/4///16/11|5/3///13/13	A	0|0///0|18///0|0///0|0///0|0///0|0///0, 0/0|0/0///0/0|7/11///0/0|0/0///0/0|0/0///0/0|0/0///0/0|0/0///0/0	TT|TT///TT|TA///TT|TT///TT|TT///TT|TT///TT|TT///TT	0.990846|1///0.998856|1///0.999998|1///0.999428|1///0.999991|0.999857///1|0.999714///1	exon14	18
chr17_38191606	Olfr129	stopgain SNV	1	17	38191606	c.G904T	p.E302X	0	1	0	0	0	0	0	C	108|207///142|267///226|153///152|178///252|196///157|147///257, 59/49|124/83///72/70|162/105///136/90|79/74///82/70|110/68///135/117|108/88///87/70|87/60///150/107	A	0|0///1|0///0|0///0|18///1|0///0|0///0, 0/0|0/0///1/0|0/0///0/0|0/0///0/0|12/6///1/0|0/0///0/0|0/0///0/0	CC|CC///CC|CC///CC|CC///CC|CA///CC|CC///CC|CC///CC	1|1///1|1///1|1///1|1///1|1///1|1///1	exon4	18
chr18_60430073	Gm4841	nonsynonymous SNV	1	18	60430073	c.T601A	p.F201I	1	0	0	0	0	0	0	A	66|86///70|115///125|88///101|132///103|97///89|71///123, 37/29|43/43///40/30|68/47///75/50|43/45///55/46|71/61///58/45|55/42///49/40|36/35///72/51	T	0|16///0|0///0|0///0|0///0|0///0|0///0, 0/0|10/6///0/0|0/0///0/0|0/0///0/0|0/0///0/0|0/0///0/0|0/0///0/0	AA|AT///AA|AA///AA|AA///AA|AA///AA|AA///AA|AA///AA	1|1///1|1///1|1///1|1///1|1///1|1///1	exon2	16
chr3_105789535	Ovgp1	nonsynonymous SNV	1	3	105789535	c.A1705G	p.I569V	0	0	1	0	0	0	0	A	275|371///347|424///521|333///390|388///525|335///338|123///428, 136/139|173/198///172/175|219/205///268/253|162/171///186/204|191/197///267/258|169/166///169/169|56/67///233/195	G	0|0///0|0///0|0///0|1///1|0///0|15///0, 0/0|0/0///0/0|0/0///0/0|0/0///0/0|1/0///1/0|0/0///0/0|9/6///0/0	AA|AA///AA|AA///AA|AA///AA|AA///AA|AA///AA|AG///AA	1|1///1|1///1|1///1|1///1|1///1|1///1	exon11	15
chr9_50427921	Pih1d2	nonsynonymous SNV	1	9	50427921	c.A239C	p.Q80P	0	0	0	0	1	0	0	A	56|72///92|27///97|50///85|56///80|46///60|39///55, 24/32|24/48///35/57|8/19///41/56|15/35///34/51|18/38///30/50|15/31///25/35|10/29///17/38	C	0|0///0|15///0|0///0|0///0|0///0|0///0, 0/0|0/0///0/0|6/9///0/0|0/0///0/0|0/0///0/0|0/0///0/0|0/0///0/0	AA|AA///AA|AC///AA|AA///AA|AA///AA|AA///AA|AA///AA	1|1///1|1///1|1///1|1///1|1///1|1///1	exon3	15
chr5_151583269	Pds5b	nonsynonymous SNV	1	5	151583269	c.T2561C	p.L854P	1	0	0	0	0	0	0	T	73|140///76|137///109|99///86|108///156|106///87|88///127, 40/33|68/72///37/39|74/63///57/52|55/44///48/38|55/53///79/77|62/44///48/39|45/43///68/59	C	0|13///0|0///0|0///0|0///0|0///0|0///0, 0/0|6/7///0/0|0/0///0/0|0/0///0/0|0/0///0/0|0/0///0/0|0/0///0/0	TT|TC///TT|TT///TT|TT///TT|TT///TT|TT///TT|TT///TT	1|1///1|1///1|1///1|1///1|1///1|1///1	exon23	13
chr9_95393587	2610101N10Rik	frameshift deletion	1	9	95393587	c.368delA	p.Q123fs	0	1	0	0	0	0	0	T	124|134///111|111///170|107///101|108///151|117///120|100///128, 48/76|39/95///44/67|27/84///63/107|29/78///38/63|30/78///46/105|35/82///45/75|32/68///41/87	-	0|0///0|0///0|0///0|13///0|0///0|0///0, 0/0|0/0///0/0|0/0///0/0|0/0///0/0|4/9///0/0|0/0///0/0|0/0///0/0	T/T|T/T///T/T|T/T///T/T|T/T///T/T|T/-///T/T|T/T///T/T|T/T///T/T	1|1///1|1///1|1///1|1///1|1///1|1///1	exon5	13
chr11_76951509	Efcab5	nonsynonymous SNV	1	11	76951509	c.G905A	p.R302H	0	1	0	0	0	0	0	C	203|184///312|213///246|155///223|158///189|136///299|103///216, 82/121|75/109///124/188|79/134///99/147|59/96///99/124|64/94///78/111|54/82///116/183|38/65///84/132	T	0|1///0|0///0|0///0|13///0|0///0|0///0, 0/0|1/0///0/0|0/0///0/0|0/0///0/0|4/9///0/0|0/0///0/0|0/0///0/0	CC|CC///CC|CC///CC|CC///CC|CT///CC|CC///CC|CC///CC	1|1///1|1///1|1///1|1///1|1///1|1///1	exon5	13
chr9_43910600	Mfrp	nonsynonymous SNV	1	9	43910600	c.G323T	p.R108L	0	0	0	0	1	0	0	G	23|43///34|21///45|45///17|33///25|35///50|25///58, 10/13|18/25///17/17|11/10///20/25|19/26///9/8|17/16///9/16|16/19///23/27|10/15///20/38	T	0|0///0|12///0|0///0|0///0|0///0|0///0, 0/0|0/0///0/0|5/7///0/0|0/0///0/0|0/0///0/0|0/0///0/0|0/0///0/0	GG|GG///GG|GT///GG|GG///GG|GG///GG|GG///GG|GG///GG	1|1///1|1///1|1///0.999999|1///1|1///1|1///1	exon4	12
chr9_44087084	Abcg4	nonsynonymous SNV	1	9	44087084	c.C1039G	p.L347V	0	0	0	0	1	0	0	G	23|33///41|17///37|26///31|28///24|19///64|19///31, 12/11|18/15///18/23|11/6///18/19|15/11///18/13|13/15///12/12|12/7///35/29|12/7///18/13	C	0|0///0|12///0|0///0|0///0|0///0|0///0, 0/0|0/0///0/0|6/6///0/0|0/0///0/0|0/0///0/0|0/0///0/0|0/0///0/0	GG|GG///GG|GC///GG|GG///GG|GG///GG|GG///GG|GG///GG	1|1///1|1///1|1///1|1///1|1///1|1///1	exon9	12
chr18_63096763	Apcdd1	nonsynonymous SNV	1	18	63096763	c.G446A	p.G149D	0	1	0	0	0	0	0	G	57|60///88|88///104|54///74|55///63|57///98|62///88, 27/30|29/31///45/43|45/43///49/55|25/29///38/36|28/27///28/35|27/30///42/56|30/32///37/51	A	0|0///0|0///0|0///0|11///0|0///0|0///0, 0/0|0/0///0/0|0/0///0/0|0/0///0/0|7/4///0/0|0/0///0/0|0/0///0/0	GG|GG///GG|GG///GG|GG///GG|GA///GG|GG///GG|GG///GG	1|1///1|1///1|1///1|1///1|1///1|1///1	exon3	11
chr3_152090546	Zzz3	nonframeshift deletion	1	3	152090546	c.276_278del	p.92_93del	0	0	1	0	0	0	0	AAG	50|84///84|80///93|60///96|65///81|61///75|24///72, 24/26|37/47///47/37|43/37///45/48|32/28///52/44|25/40///38/43|34/27///40/35|11/13///39/33	---	0|0///0|0///0|0///0|0///0|0///0|10///0, 0/0|0/0///0/0|0/0///0/0|0/0///0/0|0/0///0/0|0/0///0/0|4/6///0/0	AAG/AAG|AAG/AAG///AAG/AAG|AAG/AAG///AAG/AAG|AAG/AAG///AAG/AAG|AAG/AAG///AAG/AAG|AAG/AAG///AAG/AAG|AAG/---///AAG/AAG	1|1///1|1///1|1///1|1///1|1///1|1///1	exon4	10
chr5_24790296	Mll3	frameshift deletion	1	5	24790296	c.13462delT	p.F4488fs	1	0	0	0	0	0	0	A	71|94///94|150///151|105///103|96///144|103///121|86///141, 31/40|53/41///44/50|85/65///77/74|56/49///56/47|58/38///75/69|53/50///63/58|44/42///79/62	-	0|10///0|0///0|2///0|1///0|2///0|0///1, 0/0|6/4///0/0|0/0///0/0|1/1///0/0|0/1///0/0|1/1///0/0|0/0///1/0	A/A|A/-///A/A|A/A///A/A|A/A///A/A|A/A///A/A|A/A///A/A|A/A///A/A	1|1///1|1///1|1///1|1///1|1///1|1///1	exon52	10
chr18_37829563	Pcdhga2	nonsynonymous SNV	1	18	37829563	c.G805A	p.A269T	0	1	0	0	0	0	0	G	53|86///109|91///83|57///88|83///81|52///111|39///108, 23/30|42/44///49/60|55/36///37/46|28/29///46/42|39/44///38/43|30/22///46/65|21/18///57/51	A	0|0///0|0///0|0///0|10///0|0///0|0///0, 0/0|0/0///0/0|0/0///0/0|0/0///0/0|6/4///0/0|0/0///0/0|0/0///0/0	GG|GG///GG|GG///GG|GG///GG|GA///GG|GG///GG|GG///GG	1|1///1|1///1|1///1|1///1|1///1|1///1	exon1	10
chr18_44327770	Spinkl	nonsynonymous SNV	1	18	44327770	c.G154A	p.A52T	0	1	0	0	0	0	0	C	27|70///36|80///58|42///42|62///69|33///46|37///75, 13/14|27/43///11/25|28/52///21/37|15/27///15/27|21/41///30/39|10/23///18/28|15/22///23/52	T	0|0///0|0///0|0///0|10///0|0///0|0///0, 0/0|0/0///0/0|0/0///0/0|0/0///0/0|3/7///0/0|0/0///0/0|0/0///0/0	CC|CC///CC|CC///CC|CC///CC|CT///CC|CC///CC|CC///CC	1|1///1|1///1|1///1|1///1|1///1|1///1	exon4	10
chr2_36940362	Olfr361	nonsynonymous SNV	1	2	36940362	c.G905T	p.R302M	0	1	0	0	0	0	0	C	46|105///61|119///116|82///56|85///129|78///76|64///113, 24/22|70/35///35/26|72/47///73/43|48/34///33/23|53/32///76/53|47/31///45/31|40/24///67/46	A	0|0///0|0///0|0///0|9///0|0///0|0///0, 0/0|0/0///0/0|0/0///0/0|0/0///0/0|5/4///0/0|0/0///0/0|0/0///0/0	CC|CC///CC|CC///CC|CC///CC|CA///CC|CC///CC|CC///CC	1|1///1|1///1|1///1|1///1|1///1|1///1	exon1	9
chr3_105472035	Kcnd3	nonsynonymous SNV	1	3	105472035	c.G1876A	p.E626K	0	0	1	0	0	0	0	G	21|25///46|44///44|18///35|36///43|36///54|4///30, 0/21|1/24///3/43|5/39///2/42|2/16///2/33|4/32///4/39|5/31///7/47|0/4///1/29	A	0|0///0|0///0|0///0|0///0|0///0|9///0, 0/0|0/0///0/0|0/0///0/0|0/0///0/0|0/0///0/0|0/0///0/0|3/6///0/0	GG|GG///GG|GG///GG|GG///GG|GG///GG|GG///GG|GA///GG	1|1///1|1///1|1///1|1///1|1///1|1///1	exon7	9
chr6_134560428	Mansc1	nonsynonymous SNV	1	6	134560428	c.C803T	p.T268I	1	0	0	0	0	0	0	G	60|77///111|91///97|54///86|68///75|54///79|61///79, 31/29|39/38///53/58|45/46///47/50|27/27///33/53|34/34///33/42|23/31///36/43|28/33///41/38	A	0|9///0|0///0|0///0|0///0|0///0|0///0, 0/0|4/5///0/0|0/0///0/0|0/0///0/0|0/0///0/0|0/0///0/0|0/0///0/0	GG|GA///GG|GG///GG|GG///GG|GG///GG|GG///GG|GG///GG	1|1///1|1///1|1///1|1///1|1///1|1///1	exon4	9
chr7_29976700	Catsperg1	frameshift deletion	1	7	29976700	c.1777delA	p.K593fs	0	1	0	0	0	0	0	T	105|135///199|160///171|129///149|118///141|128///150|93///170, 53/52|62/73///94/105|71/89///84/87|54/75///62/87|49/69///62/79|50/78///68/82|47/46///68/102	-	0|0///0|0///0|0///0|9///0|0///0|0///0, 0/0|0/0///0/0|0/0///0/0|0/0///0/0|2/7///0/0|0/0///0/0|0/0///0/0	T/T|T/T///T/T|T/T///T/T|T/T///T/T|T/-///T/T|T/T///T/T|T/T///T/T	1|1///1|1///1|1///1|0.999969///1|1///1|1///1	exon16	9
chr10_5989605	Akap12	stopgain SNV	1	10	5989605	c.G4060T	p.G1354X	0	1	0	0	0	0	0	C	80|91///127|140///135|95///91|90///102|105///109|69///115, 33/47|46/45///62/65|59/81///67/68|46/49///45/46|41/49///44/58|48/57///51/58|33/36///54/61	A	0|0///0|0///0|0///0|9///0|0///0|1///0, 0/0|0/0///0/0|0/0///0/0|0/0///0/0|4/5///0/0|0/0///0/0|1/0///0/0	CC|CC///CC|CC///CC|CC///CC|CA///CC|CC///CC|CC///CC	1|1///1|1///1|1///1|1///1|1///1|1///1	exon3	9
chr10_99221115	Csl	nonsynonymous SNV	1	10	99221115	c.A721G	p.T241A	0	1	0	0	0	0	0	T	96|120///135|171///173|123///134|125///145|145///125|98///178, 55/41|63/57///67/68|84/87///87/86|61/62///67/67|63/62///76/69|79/66///64/61|48/50///91/87	C	0|0///0|0///0|0///0|9///0|0///0|0///0, 0/0|0/0///0/0|0/0///0/0|0/0///0/0|5/4///0/0|0/0///0/0|0/0///0/0	TT|TT///TT|TT///TT|TT///TT|TC///TT|TT///TT|TT///TT	1|1///1|1///1|1///1|0.997579///1|1///1|1///1	exon1	9
chr12_41362740	Dock4	nonsynonymous SNV	1	12	41362740	c.T386C	p.V129A	0	0	1	0	0	0	0	T	106|132///138|163///178|88///163|134///201|93///107|76///136, 55/51|86/46///71/67|92/71///95/83|49/39///89/74|85/49///111/90|57/36///63/44|43/33///75/61	C	0|0///0|0///0|0///0|0///0|0///0|9///0, 0/0|0/0///0/0|0/0///0/0|0/0///0/0|0/0///0/0|0/0///0/0|5/4///0/0	TT|TT///TT|TT///TT|TT///TT|TT///TT|TT///TT|TC///TT	1|1///1|1///1|1///1|1///1|1///1|1///1	exon6	9
chr15_44333005	Pkhd1l1	nonsynonymous SNV	1	15	44333005	c.A1993G	p.M665V	0	1	0	0	0	0	0	A	41|71///60|76///76|51///61|75///96|50///58|42///90, 23/18|35/36///30/30|37/39///42/34|27/24///30/31|42/33///50/46|27/23///32/26|22/20///44/46	G	0|0///0|0///0|0///0|9///0|0///0|0///0, 0/0|0/0///0/0|0/0///0/0|0/0///0/0|5/4///0/0|0/0///0/0|0/0///0/0	AA|AA///AA|AA///AA|AA///AA|AG///AA|AA///AA|AA///AA	1|1///1|1///1|1///1|1///1|1///1|1///1	exon19	9
chr18_73809437	Smad4	nonsynonymous SNV	1	18	73809437	c.G1079A	p.R360H	0	1	0	0	0	0	0	C	58|94///96|86///126|55///106|63///129|68///90|45///90, 32/26|53/41///58/38|53/33///67/59|31/24///63/43|36/27///76/53|40/28///54/36|27/18///52/38	T	0|0///0|0///0|0///0|9///0|0///0|0///0, 0/0|0/0///0/0|0/0///0/0|0/0///0/0|7/2///0/0|0/0///0/0|0/0///0/0	CC|CC///CC|CC///CC|CC///CC|CT///CC|CC///CC|CC///CC	1|1///1|1///1|1///1|1///1|1///1|1///1	exon9	9
chr3_55808962	Nbea	frameshift deletion	1	3	55808962	c.3325delA	p.K1109fs	0	1	0	0	0	0	0	T	69|98///101|115///119|90///90|92///125|97///107|76///110, 44/25|73/25///61/40|78/37///77/42|62/28///56/34|58/34///79/46|62/35///66/41|53/23///85/25	-	0|0///0|0///0|0///0|8///0|0///0|0///0, 0/0|0/0///0/0|0/0///0/0|0/0///0/0|4/4///0/0|0/0///0/0|0/0///0/0	T/T|T/T///T/T|T/T///T/T|T/T///T/T|T/-///T/T|T/T///T/T|T/T///T/T	1|1///1|1///1|1///1|1///1|1///1|1///1	exon22	8
chr3_151873601	Fubp1	nonframeshift insertion	1	3	151873601	c.45_46insGGC	p.A15delinsAG	0	0	1	0	0	0	0	---	67|62///88|69///66|39///72|44///73|39///118|16///50, 34/33|31/31///37/51|33/36///30/36|19/20///36/36|22/22///35/38|19/20///58/60|4/12///28/22	GGC	0|0///0|0///0|0///0|0///0|0///0|8///0, 0/0|0/0///0/0|0/0///0/0|0/0///0/0|0/0///0/0|0/0///0/0|5/3///0/0	---/---|---/---///---/---|---/---///---/---|---/---///---/---|---/---///---/---|---/---///---/---|---/GGC///---/---	1|1///1|1///1|1///1|1///1|1///1|1///1	exon1	8
chr4_123416389	Akirin1	nonsynonymous SNV	1	4	123416389	c.G490A	p.A164T	0	1	0	0	0	0	0	C	201|96///215|174///227|131///219|102///245|115///185|79///152, 84/117|38/58///86/129|69/105///83/144|54/77///81/138|39/63///96/149|40/75///74/111|28/51///53/99	T	0|0///0|0///0|0///0|8///0|0///0|0///2, 0/0|0/0///0/0|0/0///0/0|0/0///0/0|3/5///0/0|0/0///0/0|0/0///1/1	CC|CC///CC|CC///CC|CC///CC|CT///CC|CC///CC|CC///CC	1|1///1|1///1|1///1|0.999948///1|1///1|1///1	exon3	8
chr4_151701621	Rpl22	frameshift deletion	1	4	151701621	c.44delA	p.K15fs	0	1	0	0	0	0	0	A	78|54///111|80///85|55///72|51///79|49///71|33///54, 49/29|29/25///59/52|39/41///49/36|36/19///45/27|32/19///46/33|24/25///41/30|18/15///28/26	-	0|2///0|0///0|1///0|8///1|0///0|0///2, 0/0|0/2///0/0|0/0///0/0|1/0///0/0|4/4///1/0|0/0///0/0|0/0///1/1	A/A|A/A///A/A|A/A///A/A|A/A///A/A|A/-///A/A|A/A///A/A|A/A///A/A	1|1///1|1///1|1///1|1///1|1///1|1///1	exon2	8
chr6_111157852	Grm7	frameshift insertion	1	6	111157852	c.1149dupA	p.K383fs	0	1	0	0	0	0	0	-	37|50///38|42///48|27///25|50///55|33///32|25///43, 15/22|20/30///18/20|13/29///18/30|13/14///9/16|22/28///21/34|14/19///14/18|11/14///19/24	A	0|0///0|0///0|0///0|8///0|0///0|0///0, 0/0|0/0///0/0|0/0///0/0|0/0///0/0|3/5///0/0|0/0///0/0|0/0///0/0	-/-|-/-///-/-|-/-///-/-|-/-///-/-|-/A///-/-|-/-///-/-|-/-///-/-	1|1///1|1///1|1///1|1///1|1///1|1///1	exon5	8
chr9_82787873	Phip	frameshift deletion	1	9	82787873	c.2965delA	p.K989fs	1	0	0	0	0	0	0	T	23|55///28|19///37|41///18|37///54|11///20|25///30, 12/11|27/28///12/16|7/12///19/18|20/21///8/10|18/19///25/29|5/6///10/10|9/16///14/16	-	0|8///0|0///0|0///0|0///0|0///0|0///0, 0/0|4/4///0/0|0/0///0/0|0/0///0/0|0/0///0/0|0/0///0/0|0/0///0/0	T/T|T/-///T/T|T/T///T/T|T/T///T/T|T/T///T/T|T/T///T/T|T/T///T/T	1|1///1|1///1|1///1|1///1|0.999964///1|1///1	exon25	8
chr15_28279601	Dnahc5	frameshift deletion	1	15	28279601	c.7674delT	p.S2558fs	0	1	0	0	0	0	0	T	49|100///78|119///112|65///63|87///74|88///61|63///112, 25/24|45/55///34/44|53/66///50/62|33/32///31/32|29/58///32/42|37/51///31/30|32/31///45/67	-	0|0///0|0///0|0///0|8///0|0///0|0///0, 0/0|0/0///0/0|0/0///0/0|0/0///0/0|4/4///0/0|0/0///0/0|0/0///0/0	T/T|T/T///T/T|T/T///T/T|T/T///T/T|T/-///T/T|T/T///T/T|T/T///T/T	1|1///1|1///1|1///1|1///1|1///1|1///1	exon46	8
chrX_123441099	Gm381	frameshift deletion	1	X	123441099	c.1051delA	p.K351fs	0	0	1	0	0	0	0	T	75|123///119|142///146|101///105|112///159|132///108|76///129, 38/37|65/58///56/63|64/78///66/80|42/59///51/54|53/59///78/81|65/67///49/59|33/43///58/71	-	0|0///0|0///0|0///0|0///0|0///0|8///0, 0/0|0/0///0/0|0/0///0/0|0/0///0/0|0/0///0/0|0/0///0/0|3/5///0/0	T/T|T/T///T/T|T/T///T/T|T/T///T/T|T/T///T/T|T/T///T/T|T/-///T/T	1|1///1|1///1|1///1|1///1|1///1|1///1	exon1	8
chr2_76192233	Cyct	nonsynonymous SNV	1	2	76192233	c.C230A	p.P77H	0	0	1	0	0	0	0	G	73|94///112|111///108|70///108|97///85|85///105|58///135, 38/35|49/45///52/60|59/52///54/54|34/36///49/59|46/51///41/44|38/47///49/56|29/29///70/65	T	0|0///0|0///0|0///0|0///0|0///0|7///0, 0/0|0/0///0/0|0/0///0/0|0/0///0/0|0/0///0/0|0/0///0/0|3/4///0/0	GG|GG///GG|GG///GG|GG///GG|GG///GG|GG///GG|GT///GG	1|1///1|1///1|1///1|1///1|1///1|1///1	exon4	7
chr2_115874919	Meis2	stopgain SNV	1	2	115874919	c.C655T	p.R219X	0	1	0	0	0	0	0	G	83|95///126|76///149|52///151|58///172|51///160|56///93, 32/51|33/62///48/78|29/47///56/93|19/33///60/91|17/41///68/104|21/30///63/97|25/31///38/55	A	0|0///1|0///0|0///0|7///0|0///0|0///0, 0/0|0/0///1/0|0/0///0/0|0/0///0/0|5/2///0/0|0/0///0/0|0/0///0/0	GG|GG///GG|GG///GG|GG///GG|GA///GG|GG///GG|GG///GG	1|1///1|1///1|1///1|1///1|1///1|1///1	exon7	7
chr3_96487775	Ankrd35	frameshift insertion	1	3	96487775	c.1453dupA	p.M485fs	0	0	1	0	0	0	0	-	17|46///36|33///23|28///33|27///21|30///48|11///41, 8/9|17/29///15/21|14/19///11/12|11/17///14/19|11/16///10/11|13/17///22/26|4/7///13/28	A	0|0///0|0///0|0///0|0///0|0///0|7///0, 0/0|0/0///0/0|0/0///0/0|0/0///0/0|0/0///0/0|0/0///0/0|1/6///0/0	-/-|-/-///-/-|-/-///-/-|-/-///-/-|-/-///-/-|-/-///-/-|-/A///-/-	0.999999|1///1|1///1|1///1|1///1|1///1|1///1	exon10	7
chr3_152644135	St6galnac5	nonframeshift insertion	1	3	152644135	c.144_145insCAG	p.A49delinsQA	0	0	1	0	0	0	0	---	23|40///28|37///36|27///26|35///32|26///57|21///30, 10/13|17/23///11/17|19/18///13/23|11/16///8/18|15/20///14/18|11/15///25/32|11/10///14/16	CTG	0|0///0|0///0|0///0|0///0|0///0|7///0, 0/0|0/0///0/0|0/0///0/0|0/0///0/0|0/0///0/0|0/0///0/0|2/5///0/0	---/---|---/---///---/---|---/---///---/---|---/---///---/---|---/---///---/---|---/---///---/---|---/CTG///---/---	1|1///1|1///1|1///1|1///1|1///1|1///1	exon2	7
chr4_155109221	Gm5151	nonsynonymous SNV	1	4	155109221	c.T23G	p.M8R	0	1	0	0	0	0	0	T	33|24///94|39///39|60///48|47///39|58///61|64///72, 16/17|16/8///49/45|24/15///19/20|33/27///26/22|26/21///21/18|34/24///35/26|36/28///42/30	G	0|1///0|0///0|0///0|7///0|0///0|1///0, 0/0|0/1///0/0|0/0///0/0|0/0///0/0|6/1///0/0|0/0///0/0|1/0///0/0	TT|TT///TT|TT///TT|TT///TT|TG///TT|TT///TT|TT///TT	1|0.999983///1|1///1|1///1|0.997312///1|1///1|1///1	exon1	7
chr6_35146741	Nup205	frameshift deletion	1	6	35146741	c.1358delA	p.N453fs	1	0	0	0	0	0	0	A	57|63///56|71///81|46///47|62///87|65///45|32///59, 29/28|28/35///32/24|38/33///43/38|22/24///24/23|29/33///45/42|25/40///25/20|13/19///28/31	-	0|7///0|0///0|0///0|0///0|0///0|2///3, 0/0|2/5///0/0|0/0///0/0|0/0///0/0|0/0///0/0|0/0///0/0|2/0///1/2	A/A|A/-///A/A|A/A///A/A|A/A///A/A|A/A///A/A|A/A///A/A|A/A///A/A	1|0.999999///1|1///1|1///1|1///1|1///1|0.942747///0.999928	exon10	7
chr6_87777609	Isy1	nonsynonymous SNV	1	6	87777609	c.G269A	p.R90H	0	1	0	0	0	0	0	C	94|91///134|96///104|75///117|54///97|68///108|52///111, 50/44|48/43///69/65|52/44///58/46|36/39///62/55|31/23///52/45|39/29///59/49|30/22///56/55	T	0|0///0|0///0|1///0|7///0|0///0|0///0, 0/0|0/0///0/0|0/0///0/0|1/0///0/0|6/1///0/0|0/0///0/0|0/0///0/0	CC|CC///CC|CC///CC|CC///CC|CT///CC|CC///CC|CC///CC	1|1///1|1///1|1///1|1///1|1///1|1///1	exon6	7
chr6_132157455	Prb1	nonsynonymous SNV	1	6	132157455	c.C1232A	p.P411Q	0	0	0	0	0	0	1	G	37|69///68|72///55|50///37|61///57|55///68|38///74, 22/15|53/16///42/26|56/16///42/13|37/13///23/14|43/18///39/18|37/18///47/21|31/7///54/20	T	0|0///0|0///1|0///0|0///1|1///0|1///7, 0/0|0/0///0/0|0/0///1/0|0/0///0/0|0/0///0/1|0/1///0/0|0/1///1/6	GG|GG///GG|GG///GG|GG///GG|GG///GG|GG///GG|GG///GT	1|1///1|1///1|1///1|1///1|1///1|1///0.99961	exon3	7
chr6_142592803	Abcc9	nonsynonymous SNV	1	6	142592803	c.G2449A	p.V817I	0	0	1	0	0	0	0	C	75|99///49|59///109|63///76|62///95|59///77|42///101, 48/27|63/36///37/12|36/23///70/39|42/21///50/26|40/22///63/32|39/20///47/30|29/13///60/41	T	0|0///0|0///0|0///0|0///0|0///0|7///0, 0/0|0/0///0/0|0/0///0/0|0/0///0/0|0/0///0/0|0/0///0/0|5/2///0/0	CC|CC///CC|CC///CC|CC///CC|CC///CC|CC///CC|CT///CC	1|1///1|1///1|1///1|1///1|1///1|1///1	exon21	7
chr9_75141739	Myo5c	nonsynonymous SNV	1	9	75141739	c.A4148G	p.K1383R	0	0	0	0	0	1	0	A	21|14///31|33///33|11///39|24///17|9///37|24///25, 12/9|11/3///24/7|27/6///23/10|8/3///26/13|18/6///11/6|7/2///24/13|18/6///18/7	G	0|0///0|0///0|0///0|0///0|7///0|0///0, 0/0|0/0///0/0|0/0///0/0|0/0///0/0|0/0///0/0|3/4///0/0|0/0///0/0	AA|AA///AA|AA///AA|AA///AA|AA///AA|AG///AA|AA///AA	1|0.999995///1|1///1|0.999964///1|1///0.999999|1///1|1///1	exon35	7
chr9_95912052	Xrn1	frameshift deletion	1	9	95912052	c.3178delA	p.I1060fs	1	0	0	0	0	0	0	A	91|76///59|88///108|68///67|87///125|53///105|44///79, 41/50|32/44///26/33|38/50///48/60|25/43///31/36|33/54///58/67|20/33///48/57|15/29///36/43	-	0|7///0|0///0|0///0|0///0|0///0|0///0, 0/0|2/5///0/0|0/0///0/0|0/0///0/0|0/0///0/0|0/0///0/0|0/0///0/0	A/A|A/-///A/A|A/A///A/A|A/A///A/A|A/A///A/A|A/A///A/A|A/A///A/A	1|1///1|1///1|1///1|1///1|1///1|1///1	exon27	7
chr10_128611202	Olfr772	nonsynonymous SNV	1	10	128611202	c.A874G	p.R292G	0	1	0	0	0	0	0	T	54|82///56|126///114|71///67|78///107|100///73|73///119, 23/31|47/35///20/36|63/63///49/65|38/33///24/43|37/41///50/57|54/46///32/41|37/36///58/61	C	0|0///0|0///0|0///0|7///0|0///0|0///0, 0/0|0/0///0/0|0/0///0/0|0/0///0/0|3/4///0/0|0/0///0/0|0/0///0/0	TT|TT///TT|TT///TT|TT///TT|TC///TT|TT///TT|TT///TT	1|1///1|1///1|1///1|0.999999///1|1///1|1///1	exon1	7
chr13_4580454	Akr1c21	frameshift deletion	1	13	4580454	c.741delA	p.K247fs	0	1	0	0	0	0	0	A	42|79///74|111///101|56///59|82///76|79///68|47///90, 19/23|40/39///38/36|53/58///52/49|22/34///26/33|40/42///36/40|37/42///38/30|21/26///47/43	-	0|0///0|0///0|0///0|7///0|2///0|0///0, 0/0|0/0///0/0|0/0///0/0|0/0///0/0|2/5///0/0|1/1///0/0|0/0///0/0	A/A|A/A///A/A|A/A///A/A|A/A///A/A|A/-///A/A|A/A///A/A|A/A///A/A	1|1///1|1///1|1///1|0.999883///1|1///1|1///1	exon7	7
chr13_43467302	Sirt5	nonsynonymous SNV	1	13	43467302	c.G217A	p.A73T	0	0	0	0	0	0	1	G	93|69///142|98///131|63///136|74///112|68///133|63///80, 38/55|26/43///63/79|40/58///51/80|26/37///62/74|31/43///48/64|29/39///59/74|27/36///30/50	A	0|0///0|0///0|0///0|0///0|0///0|0///7, 0/0|0/0///0/0|0/0///0/0|0/0///0/0|0/0///0/0|0/0///0/0|0/0///4/3	GG|GG///GG|GG///GG|GG///GG|GG///GG|GG///GG|GG///GA	1|1///1|1///1|1///1|1///1|1///1|1///0.999966	exon2	7
chr14_47867085	Wdhd1	nonsynonymous SNV	1	14	47867085	c.A2534G	p.N845S	0	1	0	0	0	0	0	T	64|78///90|90///128|63///87|76///140|56///92|42///106, 32/32|36/42///41/49|41/49///56/72|32/31///37/50|35/41///63/77|28/28///39/53|18/24///47/59	C	0|0///0|0///0|0///0|7///0|0///0|0///0, 0/0|0/0///0/0|0/0///0/0|0/0///0/0|3/4///0/0|0/0///0/0|0/0///0/0	TT|TT///TT|TT///TT|TT///TT|TC///TT|TT///TT|TT///TT	1|1///1|1///1|1///1|1///1|1///1|1///1	exon20	7
chr16_32900748	Fyttd1	nonsynonymous SNV	1	16	32900748	c.T683G	p.I228S	0	0	1	0	0	0	0	T	72|69///78|88///118|54///77|74///97|62///68|51///84, 35/37|32/37///40/38|48/40///61/57|25/29///40/37|34/40///52/45|32/30///35/33|27/24///41/43	G	0|0///0|0///0|0///0|0///0|0///0|7///0, 0/0|0/0///0/0|0/0///0/0|0/0///0/0|0/0///0/0|0/0///0/0|4/3///0/0	TT|TT///TT|TT///TT|TT///TT|TT///TT|TT///TT|TG///TT	1|1///1|1///1|1///1|1///1|1///1|1///1	exon7	7
chr18_37133765	Pcdha7	nonsynonymous SNV	1	18	37133765	c.T188C	p.L63P	0	0	1	0	0	0	0	T	74|126///86|121///118|72///94|101///109|104///175|73///128, 32/42|57/69///35/51|41/80///53/65|29/43///37/57|39/62///40/69|38/66///56/119|29/44///44/84	C	0|0///0|0///0|0///0|0///0|0///0|7///0, 0/0|0/0///0/0|0/0///0/0|0/0///0/0|0/0///0/0|0/0///0/0|3/4///0/0	TT|TT///TT|TT///TT|TT///TT|TT///TT|TT///TT|TC///TT	1|1///1|1///1|1///1|1///1|1///1|1///1	exon1	7
chrX_71144945	Arhgap4	frameshift deletion	1	X	71144945	c.1447delC	p.P483fs	0	1	0	0	0	0	0	G	28|78///64|99///87|65///71|72///56|57///71|46///94, 15/13|40/38///28/36|51/48///41/46|30/35///33/38|37/35///28/28|24/33///33/38|18/28///42/52	-	0|0///0|0///0|0///0|7///0|0///0|2///0, 0/0|0/0///0/0|0/0///0/0|0/0///0/0|3/4///0/0|0/0///0/0|1/1///0/0	G/G|G/G///G/G|G/G///G/G|G/G///G/G|G/-///G/G|G/G///G/G|G/G///G/G	1|1///1|1///1|1///1|1///1|1///1|0.999993///1	exon11	7
chrX_132280522	Armcx5	frameshift deletion	1	X	132280522	c.807delA	p.K269fs	0	0	0	1	0	0	0	A	31|64///60|41///58|40///49|71///61|52///58|46///42, 14/17|29/35///26/34|11/30///21/37|13/27///22/27|29/42///28/33|16/36///25/33|23/23///17/25	-	0|1///1|1///1|7///0|1///1|2///0|1///2, 0/0|0/1///0/1|0/1///0/1|1/6///0/0|0/1///1/0|2/0///0/0|0/1///0/2	A/A|A/A///A/A|A/A///A/A|A/-///A/A|A/A///A/A|A/A///A/A|A/A///A/A	1|1///1|1///1|1///1|1///1|1///1|1///0.9999	exon4	7
chr7_130126523	Rbbp6	splicing	1	7	130126523	c.NA	p.NA	1	0	0	0	0	0	0	TA	61|92///39|76///84|85///36|77///67|65///45|48///57, 21/40|32/60///11/28|24/52///31/53|32/53///13/23|23/54///25/42|26/39///18/27|14/34///19/38	--	0|7///1|3///0|2///0|3///0|1///0|2///1, 0/0|3/4///0/1|1/2///0/0|1/1///0/0|1/2///0/0|0/1///0/0|0/2///0/1	TA/TA|TA/--///TA/TA|TA/TA///TA/TA|TA/TA///TA/TA|TA/TA///TA/TA|TA/TA///TA/TA|TA/TA///TA/TA	1|0.996537///1|1///1|1///1|1///1|1///1|0.999998///1	exonNA	7
chr1_141066654	Dennd1b	nonsynonymous SNV	1	1	141066654	c.A2080G	p.T694A	0	1	0	0	0	0	0	A	35|26///61|40///63|38///60|41///62|20///43|19///51, 15/20|11/15///35/26|19/21///38/25|21/17///30/30|20/21///30/32|12/8///22/21|10/9///24/27	G	0|0///0|0///0|0///0|6///0|0///0|0///0, 0/0|0/0///0/0|0/0///0/0|0/0///0/0|3/3///0/0|0/0///0/0|0/0///0/0	AA|AA///AA|AA///AA|AA///AA|AG///AA|AA///AA|AA///AA	1|1///1|1///1|1///1|1///1|1///1|1///1	exon22	6
chr3_96466951	Itga10	frameshift deletion	1	3	96466951	c.3502_3555del	p.1168_1168del	0	0	1	0	0	0	0	TGAC	77|78///92|95///108|84///95|76///77|76///94|22///115, 34/43|28/50///34/58|34/61///46/62|36/48///38/57|25/51///30/47|31/45///44/50|11/11///41/74	----	0|0///0|0///0|0///0|0///0|0///0|6///0, 0/0|0/0///0/0|0/0///0/0|0/0///0/0|0/0///0/0|0/0///0/0|2/4///0/0	TGAC/TGAC|TGAC/TGAC///TGAC/TGAC|TGAC/TGAC///TGAC/TGAC|TGAC/TGAC///TGAC/TGAC|TGAC/TGAC///TGAC/TGAC|TGAC/TGAC///TGAC/TGAC|TGAC/----///TGAC/TGAC	1|1///1|1///1|1///1|1///1|1///1|1///1	exon30	6
chr4_11640764	Gem	nonsynonymous SNV	1	4	11640764	c.G752T	p.R251M	1	0	0	0	0	0	0	G	60|78///124|72///114|49///92|48///79|60///92|45///83, 34/26|41/37///62/62|38/34///64/50|27/22///50/42|31/17///44/35|39/21///48/44|30/15///49/34	T	0|6///0|0///0|0///0|0///0|0///0|0///0, 0/0|4/2///0/0|0/0///0/0|0/0///0/0|0/0///0/0|0/0///0/0|0/0///0/0	GG|GT///GG|GG///GG|GG///GG|GG///GG|GG///GG|GG///GG	1|0.980908///1|1///1|1///1|1///1|1///1|1///1	exon5	6
chr4_147910657	Mtor	nonsynonymous SNV	1	4	147910657	c.T5402C	p.V1801A	0	0	1	0	0	0	0	T	56|54///80|61///62|40///81|59///92|44///99|37///71, 31/25|36/18///47/33|32/29///33/29|19/21///45/36|33/26///50/42|24/20///53/46|22/15///37/34	C	0|0///0|0///0|0///0|0///0|0///0|6///0, 0/0|0/0///0/0|0/0///0/0|0/0///0/0|0/0///0/0|0/0///0/0|2/4///0/0	TT|TT///TT|TT///TT|TT///TT|TT///TT|TT///TT|TC///TT	1|1///1|1///1|1///1|1///1|1///1|1///1	exon39	6
chr4_151357329	Thap3	frameshift deletion	1	4	151357329	c.502delA	p.K168fs	1	0	0	0	0	0	0	T	33|47///74|53///66|43///46|58///29|45///75|21///66, 17/16|27/20///31/43|28/25///30/36|26/17///23/23|30/28///15/14|25/20///34/41|12/9///37/29	-	0|6///0|0///0|0///0|0///0|1///0|0///1, 0/0|2/4///0/0|0/0///0/0|0/0///0/0|0/0///0/0|0/1///0/0|0/0///1/0	T/T|T/-///T/T|T/T///T/T|T/T///T/T|T/T///T/T|T/T///T/T|T/T///T/T	1|1///1|1///1|1///1|1///1|1///1|1///1	exon4	6
chr7_34529093	Gm12769	nonsynonymous SNV	1	7	34529093	c.G157A	p.D53N	0	0	1	0	0	0	0	G	89|157///119|149///179|122///91|126///144|142///156|82///148, 43/46|74/83///59/60|76/73///96/83|56/66///45/46|61/65///69/75|71/71///82/74|42/40///71/77	A	0|0///1|0///0|0///1|0///0|0///0|6///0, 0/0|0/0///0/1|0/0///0/0|0/0///1/0|0/0///0/0|0/0///0/0|2/4///0/0	GG|GG///GG|GG///GG|GG///GG|GG///GG|GG///GG|GA///GG	1|1///1|1///1|1///1|1///1|1///1|0.810649///1	exon2	6
chr7_111620895	Trim30d	frameshift deletion	1	7	111620895	c.1156delA	p.K386fs	0	0	1	0	0	0	0	T	78|98///91|128///121|88///129|104///142|98///89|80///116, 31/47|49/49///37/54|57/71///51/70|32/56///52/77|51/53///61/81|48/50///40/49|33/47///58/58	-	0|3///0|0///0|0///0|1///0|0///0|6///0, 0/0|1/2///0/0|0/0///0/0|0/0///0/0|0/1///0/0|0/0///0/0|1/5///0/0	T/T|T/T///T/T|T/T///T/T|T/T///T/T|T/T///T/T|T/T///T/T|T/-///T/T	1|1///1|1///1|1///1|1///1|1///1|0.936935///1	exon8	6
chr7_150272824	Trpm5	nonsynonymous SNV	1	7	150272824	c.G595A	p.G199R	0	1	0	0	0	0	0	C	35|33///38|44///57|31///40|46///30|28///83|27///43, 15/20|17/16///18/20|23/21///29/28|15/16///21/19|22/24///15/15|11/17///40/43|11/16///21/22	T	0|0///0|0///0|0///0|6///0|0///0|0///0, 0/0|0/0///0/0|0/0///0/0|0/0///0/0|2/4///0/0|0/0///0/0|0/0///0/0	CC|CC///CC|CC///CC|CC///CC|CT///CC|CC///CC|CC///CC	1|1///1|1///1|1///1|1///1|1///1|1///1	exon5	6
chr8_46110823	Fat1	frameshift deletion	1	8	46110823	c.7482delT	p.F2494fs	0	1	0	0	0	0	0	T	42|61///72|93///95|66///79|64///69|75///80|49///64, 19/23|34/27///33/39|46/47///47/48|33/33///35/44|40/24///26/43|35/40///41/39|22/27///28/36	-	0|0///0|0///0|0///0|6///0|0///0|0///0, 0/0|0/0///0/0|0/0///0/0|0/0///0/0|4/2///0/0|0/0///0/0|0/0///0/0	T/T|T/T///T/T|T/T///T/T|T/T///T/T|T/-///T/T|T/T///T/T|T/T///T/T	1|1///1|1///1|1///1|0.999996///1|1///1|1///1	exon9	6
chr9_108016604	Bsn	frameshift deletion	1	9	108016604	c.4279delC	p.P1427fs	1	0	0	0	0	0	0	G	25|50///28|59///36|37///40|43///17|49///65|38///47, 15/10|33/17///17/11|38/21///19/17|20/17///22/18|25/18///8/9|37/12///37/28|23/15///29/18	-	0|6///0|0///0|0///0|0///0|0///0|0///0, 0/0|3/3///0/0|0/0///0/0|0/0///0/0|0/0///0/0|0/0///0/0|0/0///0/0	G/G|G/-///G/G|G/G///G/G|G/G///G/G|G/G///G/G|G/G///G/G|G/G///G/G	1|1///1|1///1|1///1|1///0.999999|1///1|1///1	exon5	6
chr11_78018680	Proca1	nonsynonymous SNV	1	11	78018680	c.A374C	p.K125T	0	0	0	0	1	0	0	A	34|51///98|53///55|54///54|50///58|43///41|36///63, 17/17|31/20///60/38|27/26///32/23|31/23///28/26|25/25///25/33|22/21///22/19|19/17///28/35	C	0|0///0|6///0|0///0|0///0|0///0|0///0, 0/0|0/0///0/0|5/1///0/0|0/0///0/0|0/0///0/0|0/0///0/0|0/0///0/0	AA|AA///AA|AC///AA|AA///AA|AA///AA|AA///AA|AA///AA	1|1///1|0.801801///1|1///1|1///1|1///1|1///1	exon4	6
chr13_55391493	Nsd1	frameshift deletion	1	13	55391493	c.4846delT	p.Y1616fs	1	0	0	0	0	0	0	T	74|63///85|93///78|65///74|89///85|85///90|58///100, 29/45|23/40///32/53|36/57///28/50|20/45///27/47|36/53///36/49|33/52///34/56|23/35///36/64	-	0|6///0|0///0|0///0|0///0|0///0|0///0, 0/0|2/4///0/0|0/0///0/0|0/0///0/0|0/0///0/0|0/0///0/0|0/0///0/0	T/T|T/-///T/T|T/T///T/T|T/T///T/T|T/T///T/T|T/T///T/T|T/T///T/T	1|0.999998///1|1///1|1///1|1///1|1///1|1///1	exon13	6
chr14_30821970	Il17rb	nonsynonymous SNV	1	14	30821970	c.T8G	p.L3R	1	0	0	0	0	0	0	A	42|62///67|69///52|43///53|68///54|52///87|37///83, 19/23|26/36///26/41|34/35///20/32|20/23///21/32|22/46///25/29|22/30///35/52|17/20///42/41	C	0|6///0|0///0|0///0|0///0|0///1|0///0, 0/0|2/4///0/0|0/0///0/0|0/0///0/0|0/0///0/0|0/0///0/1|0/0///0/0	AA|AC///AA|AA///AA|AA///AA|AA///AA|AA///AA|AA///AA	1|0.999999///1|1///1|1///1|1///1|1///1|1///1	exon1	6
chr14_60194580	Cdadc1	nonsynonymous SNV	1	14	60194580	c.T1214G	p.L405W	1	0	0	0	0	0	0	A	37|52///67|57///77|55///55|51///74|36///51|35///65, 18/19|37/15///39/28|36/21///45/32|30/25///36/19|29/22///43/31|21/15///30/21|20/15///40/25	C	0|6///0|0///0|0///0|0///0|0///0|0///0, 0/0|1/5///0/0|0/0///0/0|0/0///0/0|0/0///0/0|0/0///0/0|0/0///0/0	AA|AC///AA|AA///AA|AA///AA|AA///AA|AA///AA|AA///AA	1|0.999999///1|1///1|1///1|1///1|1///1|1///1	exon7	6
chr14_103381135	Kctd12	nonsynonymous SNV	1	14	103381135	c.G523C	p.G175R	0	0	0	0	1	0	0	C	4|8///1|4///5|4///1|9///3|5///4|6///3, 2/2|4/4///1/0|0/4///2/3|2/2///1/0|0/9///3/0|3/2///2/2|3/3///1/2	G	0|0///0|6///0|0///0|0///0|0///0|0///0, 0/0|0/0///0/0|2/4///0/0|0/0///0/0|0/0///0/0|0/0///0/0|0/0///0/0	CC|CC///CC|CG///CC|CC///CC|CC///CC|CC///CC|CC///CC	0.995825|1///0.966591|1///1|0.995825///0.966591|1///0.991649|0.997912///0.995825|1///0.991649	exon1	6
chr15_8152301	2410089E03Rik	frameshift deletion	1	15	8152301	c.3230delA	p.N1077fs	1	0	0	0	0	0	0	A	11|44///40|42///23|16///16|19///25|19///18|14///25, 3/8|18/26///16/24|13/29///7/16|5/11///7/9|5/14///9/16|7/12///8/10|5/9///6/19	-	0|6///0|0///0|0///0|0///0|0///0|0///0, 0/0|2/4///0/0|0/0///0/0|0/0///0/0|0/0///0/0|0/0///0/0|0/0///0/0	A/A|A/-///A/A|A/A///A/A|A/A///A/A|A/A///A/A|A/A///A/A|A/A///A/A	0.999964|1///1|1///1|0.999999///0.999999|1///1|1///1|0.999995///1	exon19	6
chr16_43957023	2610015P09Rik	frameshift deletion	1	16	43957023	c.2157delA	p.K719fs	0	1	0	0	0	0	0	A	61|74///60|59///68|49///65|55///56|46///61|36///89, 33/28|44/30///30/30|33/26///35/33|24/25///34/31|28/27///34/22|27/19///35/26|21/15///56/33	-	0|0///0|0///0|0///0|6///0|0///0|0///0, 0/0|0/0///0/0|0/0///0/0|0/0///0/0|2/4///0/0|0/0///0/0|0/0///0/0	A/A|A/A///A/A|A/A///A/A|A/A///A/A|A/-///A/A|A/A///A/A|A/A///A/A	1|1///1|1///1|1///1|1///1|1///1|1///1	exon13	6
chr1_145593751	Glrx2	frameshift deletion	1	1	145593751	c.354delA	p.K118fs	0	0	0	0	0	0	1	A	55|45///73|67///82|32///63|56///42|48///50|31///61, 23/32|14/31///31/42|23/44///34/48|7/25///21/42|20/36///12/30|19/29///16/34|11/20///21/40	-	0|0///0|0///0|0///0|0///0|0///0|0///5, 0/0|0/0///0/0|0/0///0/0|0/0///0/0|0/0///0/0|0/0///0/0|0/0///2/3	A/A|A/A///A/A|A/A///A/A|A/A///A/A|A/A///A/A|A/A///A/A|A/A///A/-	1|1///1|1///1|1///1|1///1|1///1|1///0.78803	exon4	5
chr1_162919615	Serpinc1	frameshift deletion	1	1	162919615	c.147delC	p.P49fs	0	1	0	0	0	0	0	C	62|72///93|72///77|53///90|65///67|53///110|35///105, 36/26|39/33///48/45|32/40///39/38|30/23///45/45|32/33///33/34|27/26///60/50|18/17///58/47	-	0|0///0|0///0|0///0|5///0|0///0|0///0, 0/0|0/0///0/0|0/0///0/0|0/0///0/0|4/1///0/0|0/0///0/0|0/0///0/0	C/C|C/C///C/C|C/C///C/C|C/C///C/C|C/-///C/C|C/C///C/C|C/C///C/C	1|1///1|1///1|1///1|0.833388///1|1///1|1///1	exon3	5
chr2_3441239	Cdnf	nonsynonymous SNV	1	2	3441239	c.T542C	p.I181T	0	0	1	0	0	0	0	T	73|82///127|106///133|74///118|93///124|81///99|61///115, 35/38|37/45///56/71|47/59///53/80|31/43///52/66|40/53///55/69|40/41///49/50|26/35///52/63	C	0|0///0|0///0|0///0|0///0|0///0|5///0, 0/0|0/0///0/0|0/0///0/0|0/0///0/0|0/0///0/0|0/0///0/0|2/3///0/0	TT|TT///TT|TT///TT|TT///TT|TT///TT|TT///TT|TC///TT	1|1///1|1///1|1///1|1///1|1///1|0.98336///1	exon4	5
chr2_64768288	Grb14	frameshift insertion	1	2	64768288	c.876dupA	p.G292fs	0	0	0	1	0	0	0	-	98|91///93|89///86|66///90|100///97|92///103|52///74, 50/48|45/46///44/49|44/45///42/44|30/36///51/39|44/56///55/42|45/47///53/50|27/25///37/37	T	0|0///0|1///0|5///0|1///0|0///0|0///2, 0/0|0/0///0/0|1/0///0/0|3/2///0/0|1/0///0/0|0/0///0/0|0/0///2/0	-/-|-/-///-/-|-/-///-/-|-/T///-/-|-/-///-/-|-/-///-/-|-/-///-/-	1|1///1|1///1|0.729031///1|1///1|1///1|1///1	exon7	5
chr2_87874389	Olfr73	frameshift deletion	1	2	87874389	c.906delA	p.V302fs	0	0	0	0	0	1	0	T	32|85///31|101///71|83///23|94///66|62///42|39///95, 17/15|58/27///19/12|72/29///46/25|52/31///16/7|63/31///42/24|40/22///26/16|20/19///67/28	-	0|0///0|0///0|0///0|0///0|5///0|1///0, 0/0|0/0///0/0|0/0///0/0|0/0///0/0|0/0///0/0|3/2///0/0|0/1///0/0	T/T|T/T///T/T|T/T///T/T|T/T///T/T|T/T///T/T|T/-///T/T|T/T///T/T	1|1///1|1///1|1///1|1///1|0.969633///1|1///1	exon1	5
chr3_41550496	D3Ertd751e	nonsynonymous SNV	1	3	41550496	c.G27C	p.W9C	0	0	1	0	0	0	0	G	61|62///45|93///70|45///66|57///89|39///79|31///72, 35/26|49/13///27/18|64/29///45/25|27/18///41/25|38/19///56/33|30/9///46/33|22/9///47/25	C	0|0///0|0///0|0///0|0///0|0///0|5///0, 0/0|0/0///0/0|0/0///0/0|0/0///0/0|0/0///0/0|0/0///0/0|3/2///0/0	GG|GG///GG|GG///GG|GG///GG|GG///GG|GG///GG|GC///GG	1|1///1|1///1|1///1|1///1|1///1|1///1	exon2	5
chr3_93018814	Flg2	nonsynonymous SNV	1	3	93018814	c.A4372T	p.T1458S	0	0	0	0	1	0	0	A	20|31///34|32///32|28///31|36///21|33///30|15///38, 12/8|17/14///18/16|11/21///16/16|9/19///13/18|12/24///10/11|17/16///17/13|3/12///15/23	T	0|0///0|5///1|2///0|1///0|2///0|1///1, 0/0|0/0///0/0|1/4///0/1|0/2///0/0|0/1///0/0|0/2///0/0|1/0///0/1	AA|AA///AA|AT///AA|AA///AA|AA///AA|AA///AA|AA///AA	1|1///1|1///0.999999|0.541838///1|1///1|0.999932///1|0.999807///1	exon6	5
chr3_93249857	Tchh	nonsynonymous SNV	1	3	93249857	c.T2681A	p.L894Q	0	0	1	0	0	0	0	T	51|63///85|79///59|66///44|70///59|60///85|38///78, 30/21|33/30///45/40|47/32///36/23|45/21///30/14|45/25///36/23|38/22///53/32|21/17///48/30	A	0|0///1|0///0|0///0|0///0|0///0|5///0, 0/0|0/0///0/1|0/0///0/0|0/0///0/0|0/0///0/0|0/0///0/0|1/4///0/0	TT|TT///TT|TT///TT|TT///TT|TT///TT|TT///TT|TA///TT	1|1///1|1///1|1///1|1///1|1///1|0.999992///1	exon2	5
chr3_107248441	Kcnc4	nonsynonymous SNV	1	3	107248441	c.C1738T	p.R580C	0	0	1	0	0	0	0	G	25|22///33|22///17|17///30|28///18|15///31|5///25, 12/13|12/10///19/14|13/9///9/8|10/7///19/11|18/10///10/8|8/7///19/12|2/3///13/12	A	0|0///0|0///0|0///0|0///0|0///0|5///0, 0/0|0/0///0/0|0/0///0/0|0/0///0/0|0/0///0/0|0/0///0/0|2/3///0/0	GG|GG///GG|GG///GG|GG///GG|GG///GG|GG///GG|GA///GG	1|1///1|1///0.999999|0.999999///1|1///1|0.999998///1|1///1	exon3	5
chr5_124103846	Clip1	nonsynonymous SNV	1	5	124103846	c.T269C	p.I90T	0	1	0	0	0	0	0	A	52|52///92|70///56|51///57|55///60|39///81|33///69, 23/29|24/28///43/49|29/41///33/23|24/27///28/29|29/26///30/30|17/22///42/39|17/16///32/37	G	0|0///0|0///0|0///0|5///0|0///0|0///0, 0/0|0/0///0/0|0/0///0/0|0/0///0/0|3/2///0/0|0/0///0/0|0/0///0/0	AA|AA///AA|AA///AA|AA///AA|AG///AA|AA///AA|AA///AA	1|1///1|1///1|1///1|0.999568///1|1///1|1///1	exon3	5
chr7_20441446	Ceacam16	nonsynonymous SNV	1	7	20441446	c.C920T	p.A307V	0	0	0	0	0	1	0	G	39|43///69|66///61|49///54|44///54|40///70|21///56, 22/17|25/18///34/35|38/28///30/31|24/25///28/26|27/17///28/26|26/14///39/31|15/6///35/21	A	0|0///0|0///0|0///0|0///0|5///0|0///0, 0/0|0/0///0/0|0/0///0/0|0/0///0/0|0/0///0/0|3/2///0/0|0/0///0/0	GG|GG///GG|GG///GG|GG///GG|GG///GG|GA///GG|GG///GG	1|1///1|1///1|1///1|1///1|1///1|1///1	exon4	5
chr7_52779747	Ppp1r15a	nonsynonymous SNV	1	7	52779747	c.A1006C	p.T336P	0	0	0	0	0	0	1	T	20|17///31|21///29|17///36|20///32|31///36|18///24, 11/9|6/11///17/14|12/9///20/9|10/7///18/18|12/8///21/11|16/15///28/8|7/11///16/8	G	0|0///1|0///0|0///1|0///0|3///0|0///5, 0/0|0/0///0/1|0/0///0/0|0/0///1/0|0/0///0/0|1/2///0/0|0/0///4/1	TT|TT///TT|TT///TT|TT///TT|TT///TT|XX///TT|TT///TG	1|0.999999///0.999995|1///1|0.999999///1|1///1|0.863114///1|1///0.965033	exon2	5
chr8_86939767	Cacna1a	nonsynonymous SNV	1	8	86939767	c.C224T	p.T75M	0	1	0	0	0	0	0	C	25|64///79|79///49|88///51|58///48|78///73|40///64, 12/13|32/32///42/37|42/37///25/24|47/41///26/25|35/23///26/22|39/39///40/33|22/18///32/32	T	0|0///0|0///0|0///0|5///0|0///0|0///0, 0/0|0/0///0/0|0/0///0/0|0/0///0/0|2/3///0/0|0/0///0/0|0/0///0/0	CC|CC///CC|CC///CC|CC///CC|CT///CC|CC///CC|CC///CC	1|1///1|1///1|1///1|0.997318///1|1///1|1///1	exon1	5
chr9_110719611	Prss44	frameshift deletion	1	9	110719611	c.901delC	p.L301fs	0	0	1	0	0	0	0	C	58|69///77|93///89|53///70|60///68|62///91|51///83, 34/24|43/26///45/32|51/42///54/35|29/24///43/27|40/20///41/27|39/23///49/42|28/23///52/31	-	0|0///0|0///0|0///0|0///0|0///0|5///0, 0/0|0/0///0/0|0/0///0/0|0/0///0/0|0/0///0/0|0/0///0/0|4/1///0/0	C/C|C/C///C/C|C/C///C/C|C/C///C/C|C/C///C/C|C/C///C/C|C/-///C/C	1|1///1|1///1|1///1|1///1|1///1|0.983558///1	exon5	5
chr10_7425612	Lats1	frameshift deletion	1	10	7425612	c.2362delG	p.D788fs	0	0	1	0	0	0	0	G	57|122///87|122///139|90///79|83///124|102///79|60///126, 27/30|57/65///45/42|63/59///70/69|40/50///35/44|40/43///55/69|52/50///39/40|31/29///64/62	-	0|0///0|0///0|0///0|0///0|1///0|5///0, 0/0|0/0///0/0|0/0///0/0|0/0///0/0|0/0///0/0|1/0///0/0|3/2///0/0	G/G|G/G///G/G|G/G///G/G|G/G///G/G|G/G///G/G|G/G///G/G|G/-///G/G	1|1///1|1///1|1///1|1///1|1///1|0.872968///1	exon5	5
chr10_20679740	Ahi1	nonsynonymous SNV	1	10	20679740	c.G165T	p.K55N	0	1	0	0	0	0	0	G	49|47///54|65///69|32///40|36///65|42///41|17///60, 23/26|21/26///26/28|30/35///33/36|12/20///19/21|19/17///32/33|26/16///22/19|11/6///32/28	T	0|0///0|0///0|0///0|5///0|1///0|0///0, 0/0|0/0///0/0|0/0///0/0|0/0///0/0|3/2///0/0|0/1///0/0|0/0///0/0	GG|GG///GG|GG///GG|GG///GG|GT///GG|GG///GG|GG///GG	1|1///1|1///1|1///1|0.999997///1|1///1|0.999999///1	exon2	5
chr11_46161402	Itk	nonsynonymous SNV	1	11	46161402	c.G739A	p.D247N	0	1	0	0	0	0	0	C	96|58///71|51///90|62///67|35///89|43///63|32///50, 48/48|26/32///34/37|27/24///42/48|27/35///34/33|17/18///47/42|21/22///30/33|16/16///25/25	T	0|0///0|0///0|0///0|5///0|0///0|0///0, 0/0|0/0///0/0|0/0///0/0|0/0///0/0|3/2///0/0|0/0///0/0|0/0///0/0	CC|CC///CC|CC///CC|CC///CC|CT///CC|CC///CC|CC///CC	1|1///1|1///1|1///1|1///1|1///1|1///1	exon8	5
chr11_51958283	Olfr1373	nonsynonymous SNV	1	11	51958283	c.T748A	p.F250I	0	1	0	0	0	0	0	A	11|28///19|38///25|23///10|24///22|24///7|17///30, 4/7|5/23///4/15|8/30///7/18|4/19///3/7|4/20///6/16|4/20///2/5|1/16///5/25	T	0|1///0|1///1|0///0|5///0|1///0|0///0, 0/0|0/1///0/0|0/1///1/0|0/0///0/0|2/3///0/0|0/1///0/0|0/0///0/0	AA|AA///AA|AA///AA|AA///AA|AT///AA|AA///AA|AA///AA	0.999964|0.99998///1|1///0.999856|1///0.999928|1///1|0.999724///0.999422|0.999999///1	exon1	5
chr11_78356089	Tmem97	nonsynonymous SNV	1	11	78356089	c.A481G	p.M161V	0	1	0	0	0	0	0	T	18|29///41|22///41|23///29|21///30|20///23|16///30, 11/7|23/6///21/20|14/8///27/14|19/4///18/11|16/5///16/14|14/6///13/10|13/3///21/9	C	0|0///0|0///0|0///0|5///0|0///0|0///0, 0/0|0/0///0/0|0/0///0/0|0/0///0/0|4/1///0/0|0/0///0/0|0/0///0/0	TT|TT///TT|TT///TT|TT///TT|TC///TT|TT///TT|TT///TT	1|1///1|1///1|1///1|1///1|1///1|0.999999///1	exon3	5
chr11_86848676	Gdpd1	nonframeshift deletion	1	11	86848676	c.944delA	p.X315X	0	0	0	0	0	0	1	T	31|28///38|42///40|33///48|29///42|23///45|14///40, 16/15|18/10///19/19|25/17///26/14|21/12///28/20|16/13///26/16|16/7///28/17|7/7///28/12	-	0|2///0|0///0|3///0|2///1|3///0|0///5, 0/0|0/2///0/0|0/0///0/0|2/1///0/0|2/0///0/1|1/2///0/0|0/0///2/3	T/T|T/T///T/T|T/T///T/T|X/X///T/T|X/X///T/T|X/X///T/T|T/T///T/-	1|0.995734///1|1///1|0.99984///1|0.61645///1|0.999993///1|0.999989///1	exon10	5
chr13_56638217	Fbxl21	nonsynonymous SNV	1	13	56638217	c.C694T	p.L232F	1	0	0	0	0	0	0	C	84|50///111|62///156|60///69|87///88|60///108|39///78, 44/40|28/22///58/53|40/22///86/70|33/27///38/31|46/41///46/42|39/21///61/47|23/16///44/34	T	0|5///0|0///0|0///0|0///0|0///1|0///0, 0/0|2/3///0/0|0/0///0/0|0/0///0/0|0/0///0/0|0/0///0/1|0/0///0/0	CC|CT///CC|CC///CC|CC///CC|CC///CC|CC///CC|CC///CC	1|0.999979///1|1///1|1///1|1///1|1///1|1///1	exon7	5
chr13_63624346	Ptch1	nonsynonymous SNV	1	13	63624346	c.G3088A	p.A1030T	0	0	1	0	0	0	0	C	47|36///74|35///69|41///76|58///48|43///97|31///70, 25/22|22/14///40/34|22/13///36/33|22/19///43/33|34/24///26/22|24/19///52/45|18/13///44/26	T	0|0///0|0///0|0///0|0///0|0///0|5///0, 0/0|0/0///0/0|0/0///0/0|0/0///0/0|0/0///0/0|0/0///0/0|2/3///0/0	CC|CC///CC|CC///CC|CC///CC|CC///CC|CC///CC|CT///CC	1|1///1|1///1|1///1|1///1|1///1|1///1	exon18	5
chr16_34262838	Kalrn	nonsynonymous SNV	1	16	34262838	c.A1832G	p.D611G	0	1	0	0	0	0	0	T	28|28///27|32///31|25///20|28///42|32///50|24///43, 8/20|10/18///5/22|1/31///4/27|5/20///3/17|6/22///12/30|5/27///13/37|2/22///9/34	C	0|0///0|0///0|0///0|5///0|0///0|0///0, 0/0|0/0///0/0|0/0///0/0|0/0///0/0|2/3///0/0|0/0///0/0|0/0///0/0	TT|TT///TT|TT///TT|TT///TT|TC///TT|TT///TT|TT///TT	1|1///1|1///1|1///1|1///1|1///1|1///1	exon11	5
chr18_5049390	Svil	nonsynonymous SNV	1	18	5049390	c.A668G	p.E223G	1	0	0	0	0	0	0	A	56|56///93|74///92|61///90|66///77|39///91|31///61, 30/26|29/27///53/40|38/36///51/41|29/32///47/43|32/34///42/35|21/18///50/41|18/13///29/32	G	0|5///0|0///0|0///0|0///0|1///0|0///0, 0/0|2/3///0/0|0/0///0/0|0/0///0/0|0/0///0/0|0/1///0/0|0/0///0/0	AA|AG///AA|AA///AA|AA///AA|AA///AA|AA///AA|AA///AA	1|0.999206///1|1///1|1///1|1///1|1///1|1///1	exon3	5
chrX_78665185	4930595M18Rik	stopgain SNV	1	X	78665185	c.G2254T	p.G752X	0	0	1	0	0	0	0	C	65|83///60|79///57|81///57|84///65|77///45|52///114, 37/28|47/36///37/23|48/31///34/23|44/37///32/25|51/33///34/31|39/38///29/16|25/27///73/41	A	0|1///0|0///0|0///0|0///0|0///0|5///0, 0/0|1/0///0/0|0/0///0/0|0/0///0/0|0/0///0/0|0/0///0/0|2/3///0/0	CC|CC///CC|CC///CC|CC///CC|CC///CC|CC///CC|CA///CC	1|1///1|1///1|1///1|1///1|1///1|0.999929///1	exon4	5
chr1_75543934	Slc4a3	nonsynonymous SNV	1	1	75543934	c.G178A	p.E60K	0	1	0	0	0	0	0	G	20|31///56|59///26|25///51|38///30|37///64|17///57, 11/9|9/22///21/35|25/34///10/16|9/16///20/31|14/24///13/17|20/17///29/35|8/9///23/34	A	0|0///0|0///0|0///0|4///0|0///0|0///0, 0/0|0/0///0/0|0/0///0/0|0/0///0/0|1/3///0/0|0/0///0/0|0/0///0/0	GG|GG///GG|GG///GG|GG///GG|GA///GG|GG///GG|GG///GG	1|1///1|1///1|1///1|0.999597///1|1///1|0.999999///1	exon3	4
chr1_89340372	Gigyf2	nonframeshift deletion	1	1	89340372	c.3631_3633del	p.1211_1211del	1	0	0	0	0	0	0	CAG	24|48///38|41///50|26///47|40///35|23///31|20///39, 2/22|6/42///3/35|3/38///6/44|2/24///7/40|3/37///7/28|4/19///8/23|1/19///4/35	---	0|4///0|3///1|0///0|0///0|1///0|0///1, 0/0|1/3///0/0|1/2///0/1|0/0///0/0|0/0///0/0|0/1///0/0|0/0///0/1	CAG/CAG|CAG/---///CAG/CAG|XXX/XXX///CAG/CAG|CAG/CAG///CAG/CAG|CAG/CAG///CAG/CAG|CAG/CAG///CAG/CAG|CAG/CAG///CAG/CAG	1|0.980136///1|0.870004///1|1///1|1///1|0.999077///1|1///1	exon27	4
chr1_93345439	Per2	nonsynonymous SNV	1	1	93345439	c.T288G	p.S96R	1	0	0	0	0	0	0	A	26|30///42|38///43|19///33|38///39|24///32|28///40, 11/15|12/18///17/25|13/25///15/28|5/14///15/18|9/29///17/22|10/14///10/22|9/19///10/30	C	0|4///0|0///0|0///1|0///0|0///0|0///0, 0/0|1/3///0/0|0/0///0/0|0/0///0/1|0/0///0/0|0/0///0/0|0/0///0/0	AA|AC///AA|AA///AA|AA///AA|AA///AA|AA///AA|AA///AA	1|0.999996///1|1///1|1///0.999999|1///1|1///1|1///1	exon4	4
chr1_176143544	Spna1	nonsynonymous SNV	1	1	176143544	c.A3778G	p.K1260E	0	0	1	0	0	0	0	A	50|61///72|67///95|28///70|66///116|38///73|32///54, 25/25|26/35///36/36|39/28///42/53|14/14///34/36|37/29///61/55|18/20///36/37|16/16///26/28	G	0|0///0|0///0|0///0|0///0|0///0|4///0, 0/0|0/0///0/0|0/0///0/0|0/0///0/0|0/0///0/0|0/0///0/0|2/2///0/0	AA|AA///AA|AA///AA|AA///AA|AA///AA|AA///AA|AG///AA	1|1///1|1///1|1///1|1///1|1///1|0.999988///1	exon27	4
chr2_29002474	Setx	frameshift deletion	1	2	29002474	c.3450delA	p.K1150fs	1	0	0	0	0	0	0	A	35|46///61|58///75|40///45|56///71|49///51|31///72, 20/15|24/22///32/29|27/31///44/31|21/19///23/22|30/26///38/33|24/25///25/26|16/15///37/35	-	0|4///0|0///0|0///0|0///0|0///0|0///0, 0/0|1/3///0/0|0/0///0/0|0/0///0/0|0/0///0/0|0/0///0/0|0/0///0/0	A/A|A/-///A/A|A/A///A/A|A/A///A/A|A/A///A/A|A/A///A/A|A/A///A/A	1|0.952193///1|1///1|1///1|1///1|1///1|1///1	exon10	4
chr2_74513259	Hoxd12	nonsynonymous SNV	1	2	74513259	c.T116G	p.L39R	1	0	0	0	0	0	0	T	27|27///39|33///26|31///21|51///13|32///31|26///53, 13/14|15/12///19/20|17/16///14/12|14/17///8/13|25/26///5/8|15/17///18/13|16/10///29/24	G	1|4///0|0///0|0///0|2///0|0///1|0///1, 0/1|1/3///0/0|0/0///0/0|0/0///0/0|0/2///0/0|0/0///0/1|0/0///0/1	TT|TG///TT|TT///TT|TT///TT|TT///TT|TT///TT|TT///TT	0.999961|0.999697///1|1///1|1///1|1///0.999991|1///0.999997|1///1	exon1	4
chr3_17848735	Cypt12	nonsynonymous SNV	1	3	17848735	c.G271C	p.V91L	0	1	0	0	0	0	0	G	27|46///62|49///58|53///56|49///66|52///71|25///75, 10/17|19/27///28/34|22/27///31/27|26/27///22/34|22/27///29/37|24/28///33/38|11/14///35/40	C	0|0///0|0///0|0///0|4///0|0///0|0///0, 0/0|0/0///0/0|0/0///0/0|0/0///0/0|2/2///0/0|0/0///0/0|0/0///0/0	GG|GG///GG|GG///GG|GG///GG|GC///GG|GG///GG|GG///GG	1|1///1|1///1|1///1|0.759937///1|1///1|1///1	exon1	4
chr3_121826575	Abca4	frameshift deletion	1	3	121826575	c.3017delG	p.G1006fs	0	0	1	0	0	0	0	G	34|56///63|64///40|55///38|45///40|32///45|40///52, 10/24|12/44///17/46|23/41///10/30|16/39///10/28|7/38///9/31|11/21///13/32|9/31///9/43	-	0|0///0|0///0|0///0|0///0|0///0|4///0, 0/0|0/0///0/0|0/0///0/0|0/0///0/0|0/0///0/0|0/0///0/0|1/3///0/0	G/G|G/G///G/G|G/G///G/G|G/G///G/G|G/G///G/G|G/G///G/G|G/-///G/G	1|1///1|1///1|1///1|1///1|1///1|0.979282///1	exon20	4
chr3_123072422	Mettl14	frameshift deletion	1	3	123072422	c.1253delG	p.R418fs	0	0	1	0	0	0	0	C	53|54///70|54///82|51///65|54///92|69///91|47///57, 26/27|31/23///31/39|26/28///38/44|21/30///33/32|28/26///44/48|37/32///41/50|23/24///28/29	-	0|0///0|0///0|0///0|0///0|0///0|4///1, 0/0|0/0///0/0|0/0///0/0|0/0///0/0|0/0///0/0|0/0///0/0|2/2///0/1	C/C|C/C///C/C|C/C///C/C|C/C///C/C|C/C///C/C|C/C///C/C|C/-///C/C	1|1///1|1///1|1///1|1///1|1///1|0.915298///1	exon11	4
chr4_151359969	Thap3	nonsynonymous SNV	1	4	151359969	c.T76C	p.F26L	0	0	0	1	0	0	0	A	30|31///51|34///34|44///27|35///27|21///37|19///27, 11/19|10/21///16/35|11/23///11/23|22/22///6/21|13/22///10/17|8/13///13/24|4/15///8/19	G	0|0///0|0///0|4///0|0///0|0///0|0///0, 0/0|0/0///0/0|0/0///0/0|2/2///0/0|0/0///0/0|0/0///0/0|0/0///0/0	AA|AA///AA|AA///AA|AG///AA|AA///AA|AA///AA|AA///AA	1|1///1|1///1|0.985361///1|1///1|1///1|1///1	exon2	4
chr5_14913539	Gm9758	nonsynonymous SNV	1	5	14913539	c.G274C	p.V92L	0	0	1	0	0	0	0	C	1|2///9|2///8|2///7|3///4|12///1|9///4, 0/1|1/1///4/5|2/0///5/3|1/1///4/3|1/2///2/2|7/5///1/0|5/4///2/2	G	0|0///0|0///0|0///0|0///0|3///0|4///3, 0/0|0/0///0/0|0/0///0/0|0/0///0/0|0/0///0/0|1/2///0/0|3/1///2/1	CC|CC///CC|CC///CC|CC///CC|CC///CC|XX///CC|CG///XX	0.922434|0.961225///1|0.961225///1|0.960936///0.998788|0.980612///0.990306|1///0.922434|1///1	exon2	4
chr5_14938269	Speer4e	nonsynonymous SNV	1	5	14938269	c.G138C	p.W46C	0	0	0	0	0	1	0	C	25|25///27|18///40|20///27|15///32|22///26|11///28, 13/12|15/10///13/14|10/8///19/21|11/9///12/15|9/6///15/17|13/9///14/12|6/5///16/12	G	0|2///0|0///0|1///0|1///0|4///0|0///1, 0/0|2/0///0/0|0/0///0/0|1/0///0/0|1/0///0/0|3/1///0/0|0/0///1/0	CC|XX///CC|CC///CC|CC///CC|CC///CC|CG///CC|CC///CC	1|0.984991///1|1///1|0.998022///1|0.805585///1|1///1|0.999981///0.999989	exon1	4
chr5_15030273	Gm17019	nonsynonymous SNV	1	5	15030273	c.T524A	p.V175E	0	0	0	0	0	0	1	A	5|14///9|9///13|16///22|3///15|12///22|13///17, 2/3|7/7///5/4|2/7///7/6|5/11///10/12|1/2///7/8|4/8///7/15|7/6///10/7	T	0|0///0|0///0|0///0|1///0|0///1|1///4, 0/0|0/0///0/0|0/0///0/0|0/0///0/0|0/1///0/0|0/0///0/1|0/1///1/3	AA|AA///AA|AA///AA|AA///AA|XX///AA|AA///AA|AA///AT	0.997077|1///0.999817|0.999817///0.999989|1///1|0.970354///1|0.999977///0.999919|0.546073///1	exon4	4
chr5_15032845	Gm17019	nonsynonymous SNV	1	5	15032845	c.T94C	p.S32P	1	0	0	0	0	0	0	A	36|24///37|30///50|32///30|29///37|35///42|25///46, 15/21|12/12///18/19|14/16///24/26|17/15///13/17|13/16///18/19|21/14///16/26|14/11///29/17	G	0|4///1|2///1|0///0|1///1|0///0|2///2, 0/0|3/1///1/0|2/0///1/0|0/0///0/0|0/1///1/0|0/0///0/0|2/0///1/1	AA|AG///AA|AA///AA|AA///AA|AA///AA|AA///AA|XX///AA	1|1///1|0.638515///1|1///1|0.99999///1|1///1|0.971803///0.999993	exon1	4
chr5_26413017	Gm10471	nonsynonymous SNV	1	5	26413017	c.C330A	p.N110K	0	1	0	0	0	0	0	G	40|35///52|71///62|38///54|48///30|47///53|26///45, 16/24|18/17///19/33|29/42///21/41|16/22///20/34|22/26///10/20|21/26///22/31|13/13///21/24	T	0|0///0|1///0|0///0|4///0|0///1|0///0, 0/0|0/0///0/0|1/0///0/0|0/0///0/0|1/3///0/0|0/0///0/1|0/0///0/0	GG|GG///GG|GG///GG|GG///GG|GT///GG|GG///GG|GG///GG	1|1///1|1///1|1///1|0.854086///1|1///1|1///1	exon3	4
chr5_34327607	Gm1673	nonsynonymous SNV	1	5	34327607	c.C364T	p.R122C	0	1	0	0	0	0	0	C	44|44///69|35///59|32///42|37///43|53///89|36///50, 20/24|14/30///32/37|15/20///20/39|13/19///17/25|15/22///18/25|21/32///36/53|12/24///24/26	T	0|0///0|0///0|0///0|4///0|0///0|0///0, 0/0|0/0///0/0|0/0///0/0|0/0///0/0|1/3///0/0|0/0///0/0|0/0///0/0	CC|CC///CC|CC///CC|CC///CC|CT///CC|CC///CC|CC///CC	1|1///1|1///1|1///1|0.999777///1|1///1|1///1	exon4	4
chr5_34903748	Sh3bp2	nonsynonymous SNV	1	5	34903748	c.T1474C	p.S492P	0	0	1	0	0	0	0	T	85|72///119|76///119|59///95|80///110|70///113|30///85, 41/44|27/45///55/64|33/43///55/64|24/35///39/56|35/45///49/61|29/41///50/63|14/16///37/48	C	0|0///0|0///0|0///0|0///0|0///0|4///0, 0/0|0/0///0/0|0/0///0/0|0/0///0/0|0/0///0/0|0/0///0/0|1/3///0/0	TT|TT///TT|TT///TT|TT///TT|TT///TT|TT///TT|TC///TT	1|1///1|1///1|1///1|1///1|1///1|0.999996///1	exon11	4
chr5_124315069	Niacr1	nonsynonymous SNV	1	5	124315069	c.G379A	p.V127I	1	0	0	0	0	0	0	C	20|34///68|52///75|42///51|47///57|33///66|27///61, 9/11|11/23///30/38|22/30///34/41|14/28///27/24|23/24///24/33|18/15///29/37|9/18///25/36	T	0|4///0|0///0|0///0|0///0|0///0|0///0, 0/0|2/2///0/0|0/0///0/0|0/0///0/0|0/0///0/0|0/0///0/0|0/0///0/0	CC|CT///CC|CC///CC|CC///CC|CC///CC|CC///CC|CC///CC	1|0.999962///1|1///1|1///1|1///1|1///1|1///1	exon1	4
chr6_34834274	Wdr91	nonsynonymous SNV	1	6	34834274	c.G1992T	p.Q664H	0	0	0	1	0	0	0	C	65|47///96|44///88|41///54|66///67|49///74|43///59, 34/31|26/21///49/47|25/19///41/47|24/17///29/25|38/28///34/33|25/24///38/36|26/17///28/31	A	0|0///0|0///0|4///0|0///0|1///0|0///0, 0/0|0/0///0/0|0/0///0/0|2/2///0/0|0/0///0/0|1/0///0/0|0/0///0/0	CC|CC///CC|CC///CC|CA///CC|CC///CC|CC///CC|CC///CC	1|1///1|1///1|0.96288///1|1///1|1///1|1///1	exon14	4
chr7_4658857	Brsk1	nonsynonymous SNV	1	7	4658857	c.G1487C	p.S496T	0	0	1	0	0	0	0	G	25|30///49|28///29|25///36|26///21|31///53|10///33, 9/16|10/20///20/29|11/17///9/20|11/14///13/23|12/14///5/16|9/22///22/31|3/7///9/24	C	0|0///0|0///0|0///0|0///0|0///0|4///0, 0/0|0/0///0/0|0/0///0/0|0/0///0/0|0/0///0/0|0/0///0/0|3/1///0/0	GG|GG///GG|GG///GG|GG///GG|GG///GG|GG///GG|GC///GG	1|1///1|1///1|1///1|1///1|1///1|1///1	exon14	4
chr7_28154560	Spnb4	nonsynonymous SNV	1	7	28154560	c.C1346T	p.A449V	0	0	0	0	1	0	0	G	32|37///41|33///34|29///38|36///35|31///66|26///35, 15/17|17/20///20/21|15/18///17/17|14/15///20/18|17/19///19/16|15/16///31/35|12/14///17/18	A	0|0///0|4///0|0///0|0///0|0///0|0///0, 0/0|0/0///0/0|2/2///0/0|0/0///0/0|0/0///0/0|0/0///0/0|0/0///0/0	GG|GG///GG|GA///GG|GG///GG|GG///GG|GG///GG|GG///GG	1|1///1|0.999979///1|1///1|1///1|1///1|1///1	exon8	4
chr7_36386641	Ankrd27	nonsynonymous SNV	1	7	36386641	c.C346T	p.P116S	0	0	0	0	0	0	1	C	29|42///32|34///37|44///38|35///46|42///39|19///39, 10/19|13/29///10/22|17/17///16/21|15/29///13/25|15/20///15/31|14/28///14/25|7/12///14/25	T	0|0///0|0///0|0///0|0///0|0///0|0///4, 0/0|0/0///0/0|0/0///0/0|0/0///0/0|0/0///0/0|0/0///0/0|0/0///2/2	CC|CC///CC|CC///CC|CC///CC|CC///CC|CC///CC|CC///CT	1|1///1|1///1|1///1|1///1|1///1|1///0.999269	exon4	4
chr7_39305026	Gm5591	nonsynonymous SNV	1	7	39305026	c.G1441T	p.A481S	0	1	0	0	0	0	0	C	1|0///0|1///0|2///2|0///3|0///0|1///0, 1/0|0/0///0/0|0/1///0/0|2/0///0/2|0/0///1/2|0/0///0/0|0/1///0/0	A	1|0///0|0///0|1///0|4///0|1///0|0///0, 0/1|0/0///0/0|0/0///0/0|1/0///0/0|3/1///0/0|1/0///0/0|0/0///0/0	XX|XX///XX|CC///XX|XX///CC|AA///CC|XX///XX|CC///XX	1|0///0|0.905071///0|0.999854///0.952545|0.947799///0.976272|0.582311///0|0.905071///0	exon3	4
chr7_133971111	Fam57b	nonsynonymous SNV	1	7	133971111	c.C341A	p.A114D	0	0	0	0	0	0	1	C	37|29///59|32///43|53///43|53///40|29///81|15///40, 18/19|12/17///29/30|15/17///22/21|24/29///20/23|22/31///17/23|12/17///37/44|6/9///22/18	A	0|0///0|0///0|0///0|0///0|0///0|0///4, 0/0|0/0///0/0|0/0///0/0|0/0///0/0|0/0///0/0|0/0///0/0|0/0///2/2	CC|CC///CC|CC///CC|CC///CC|CC///CC|CC///CC|CC///CA	1|1///1|1///1|1///1|1///1|1///1|0.999998///0.998671	exon6	4
chr8_72861075	Upf1	nonsynonymous SNV	1	8	72861075	c.G2041A	p.A681T	0	0	0	0	0	0	1	C	30|25///46|33///41|34///25|35///46|23///78|15///42, 10/20|11/14///16/30|11/22///15/26|13/21///8/17|12/23///19/27|8/15///30/48|4/11///14/28	T	0|0///0|0///0|0///0|0///0|0///0|0///4, 0/0|0/0///0/0|0/0///0/0|0/0///0/0|0/0///0/0|0/0///0/0|0/0///2/2	CC|CC///CC|CC///CC|CC///CC|CC///CC|CC///CC|CC///CT	1|1///1|1///1|1///1|1///1|1///1|0.999998///0.995591	exon15	4
chr8_86186299	Gipc1	nonsynonymous SNV	1	8	86186299	c.C640A	p.P214T	0	0	1	0	0	0	0	C	65|41///88|46///87|30///46|50///41|25///121|34///62, 33/32|17/24///35/53|13/33///30/57|12/18///21/25|17/33///16/25|9/16///47/74|12/22///24/38	A	0|0///0|0///0|0///0|0///0|0///0|4///0, 0/0|0/0///0/0|0/0///0/0|0/0///0/0|0/0///0/0|0/0///0/0|1/3///0/0	CC|CC///CC|CC///CC|CC///CC|CC///CC|CC///CC|CA///CC	1|1///1|1///1|1///1|1///1|1///1|0.999392///1	exon4	4
chr9_8649507	Trpc6	frameshift deletion	1	9	8649507	c.1717delG	p.D573fs	0	1	0	0	0	0	0	G	39|54///29|56///41|35///44|33///44|47///53|36///52, 17/22|18/36///9/20|17/39///13/28|10/25///17/27|9/24///15/29|17/30///24/29|10/26///18/34	-	0|0///0|1///0|0///0|4///0|0///0|0///0, 0/0|0/0///0/0|0/1///0/0|0/0///0/0|1/3///0/0|0/0///0/0|0/0///0/0	G/G|G/G///G/G|G/G///G/G|G/G///G/G|G/-///G/G|G/G///G/G|G/G///G/G	1|1///1|1///1|1///1|0.999979///1|1///1|1///1	exon6	4
chr9_44314889	Bcl9l	nonsynonymous SNV	1	9	44314889	c.G2051T	p.R684L	0	0	0	0	0	1	0	G	31|56///61|53///31|58///36|66///43|36///92|51///55, 15/16|26/30///32/29|24/29///16/15|29/29///18/18|32/34///19/24|18/18///41/51|24/27///25/30	T	0|0///0|0///0|0///0|0///0|4///0|0///0, 0/0|0/0///0/0|0/0///0/0|0/0///0/0|0/0///0/0|1/3///0/0|0/0///0/0	GG|GG///GG|GG///GG|GG///GG|GG///GG|GT///GG|GG///GG	1|1///1|1///1|1///1|1///1|0.999876///1|1///1	exon7	4
chr9_46020140	Sik3	nonframeshift insertion	1	9	46020140	c.3153_3154insCAG	p.R1051delinsRQ	0	0	0	0	1	0	0	---	12|19///19|27///15|26///11|19///17|22///33|12///17, 6/6|7/12///7/12|8/19///6/9|10/16///4/7|8/11///5/12|10/12///14/19|6/6///6/11	CAG	0|0///0|4///0|0///0|0///0|0///0|0///0, 0/0|0/0///0/0|2/2///0/0|0/0///0/0|0/0///0/0|0/0///0/0|0/0///0/0	---/---|---/---///---/---|---/CAG///---/---|---/---///---/---|---/---///---/---|---/---///---/---|---/---///---/---	0.99998|1///1|0.999989///0.999997|1///0.999959|1///0.999999|1///1|0.99998///0.999999	exon21	4
chr9_107654497	Rbm5	nonsynonymous SNV	1	9	107654497	c.G986T	p.S329I	1	0	0	0	0	0	0	C	58|46///78|63///93|62///56|66///107|84///84|49///68, 24/34|20/26///37/41|26/37///33/60|26/36///22/34|31/35///45/62|42/42///37/47|16/33///26/42	A	0|4///0|0///0|0///0|0///0|1///0|0///0, 0/0|2/2///0/0|0/0///0/0|0/0///0/0|0/0///0/0|1/0///0/0|0/0///0/0	CC|CA///CC|CC///CC|CC///CC|CC///CC|CC///CC|CC///CC	1|0.952193///1|1///1|1///1|1///1|1///1|1///1	exon12	4
chr10_28916928	6330407J23Rik	stopgain SNV	1	10	28916928	c.G2409A	p.W803X	1	0	0	0	0	0	0	G	37|42///59|57///52|48///51|62///57|46///72|40///74, 17/20|23/19///36/23|33/24///28/24|27/21///22/29|36/26///33/24|28/18///36/36|23/17///43/31	A	0|4///0|0///0|0///0|0///0|0///0|0///0, 0/0|2/2///0/0|0/0///0/0|0/0///0/0|0/0///0/0|0/0///0/0|0/0///0/0	GG|GA///GG|GG///GG|GG///GG|GG///GG|GG///GG|GG///GG	1|0.995591///1|1///1|1///1|1///1|1///1|1///1	exon6	4
chr10_126723485	Mbd6	nonsynonymous SNV	1	10	126723485	c.T529G	p.F177V	0	0	0	1	0	0	0	A	7|14///13|15///8|18///9|21///8|17///29|13///22, 4/3|6/8///6/7|8/7///3/5|11/7///5/4|7/14///4/4|10/7///18/11|7/6///8/14	C	0|0///1|2///1|4///1|1///1|1///1|1///1, 0/0|0/0///1/0|0/2///0/1|2/2///1/0|0/1///1/0|1/0///1/0|0/1///1/0	AA|AA///AA|XX///XX|AC///AA|AA///XX|AA///AA|XX///AA	0.998592|1///0.998204|1///0.98706|1///0.979429|0.995264///0.79437|0.999856///1|0.733799///1	exon6	4
chr10_128350978	Rdh5	nonsynonymous SNV	1	10	128350978	c.C748T	p.R250C	0	0	0	0	0	0	1	G	42|34///84|47///53|50///77|53///47|46///115|42///43, 18/24|17/17///34/50|21/26///25/28|24/26///30/47|23/30///20/27|23/23///44/71|13/29///18/25	A	0|0///0|0///0|0///0|0///0|0///0|0///4, 0/0|0/0///0/0|0/0///0/0|0/0///0/0|0/0///0/0|0/0///0/0|0/0///3/1	GG|GG///GG|GG///GG|GG///GG|GG///GG|GG///GG|GG///GA	1|1///1|1///1|1///1|1///1|1///1|1///0.991962	exon5	4
chr11_3576749	Morc2a	nonsynonymous SNV	1	11	3576749	c.C803A	p.S268Y	0	0	0	0	0	0	1	C	21|42///61|54///58|32///67|48///53|35///47|29///42, 11/10|19/23///29/32|28/26///28/30|14/18///30/37|26/22///23/30|16/19///23/24|13/16///16/26	A	0|0///0|1///0|0///0|0///0|0///0|0///4, 0/0|0/0///0/0|1/0///0/0|0/0///0/0|0/0///0/0|0/0///0/0|0/0///2/2	CC|CC///CC|CC///CC|CC///CC|CC///CC|CC///CC|CC///CA	1|1///1|1///1|1///1|1///1|1///1|1///0.995591	exon10	4
chr11_102747067	Fam187a	nonsynonymous SNV	1	11	102747067	c.A382G	p.T128A	0	0	1	0	0	0	0	A	19|37///54|52///41|41///39|51///46|45///90|23///55, 11/8|19/18///30/24|22/30///22/19|20/21///16/23|24/27///26/20|22/23///38/52|12/11///25/30	G	0|0///0|0///0|0///0|0///0|0///0|4///0, 0/0|0/0///0/0|0/0///0/0|0/0///0/0|0/0///0/0|0/0///0/0|3/1///0/0	AA|AA///AA|AA///AA|AA///AA|AA///AA|AA///AA|AG///AA	1|1///1|1///1|1///1|1///1|1///1|0.999966///1	exon1	4
chr13_9608228	Dip2c	nonsynonymous SNV	1	13	9608228	c.G2516T	p.R839M	0	0	1	0	0	0	0	G	47|48///41|73///41|51///60|39///85|42///53|33///62, 24/23|27/21///23/18|41/32///24/17|26/25///32/28|22/17///45/40|27/15///30/23|21/12///31/31	T	0|0///0|0///0|0///0|0///0|0///0|4///0, 0/0|0/0///0/0|0/0///0/0|0/0///0/0|0/0///0/0|0/0///0/0|2/2///0/0	GG|GG///GG|GG///GG|GG///GG|GG///GG|GG///GG|GT///GG	1|1///1|1///1|1///1|1///1|1///1|0.999979///1	exon21	4
chr14_51396946	Ttc5	nonsynonymous SNV	1	14	51396946	c.C538A	p.R180S	1	0	0	0	0	0	0	G	67|42///82|56///78|53///76|37///65|57///88|21///54, 46/21|28/14///60/22|43/13///53/25|38/15///54/22|29/8///46/19|40/17///66/22|17/4///45/9	T	0|4///0|0///0|0///0|0///0|0///0|0///0, 0/0|3/1///0/0|0/0///0/0|0/0///0/0|0/0///0/0|0/0///0/0|0/0///0/0	GG|GT///GG|GG///GG|GG///GG|GG///GG|GG///GG|GG///GG	1|0.995591///1|1///1|1///1|1///1|1///1|1///1	exon4	4
chr15_30564480	Ctnnd2	nonsynonymous SNV	1	15	30564480	c.G518C	p.S173T	0	0	0	0	0	0	1	G	30|42///72|49///61|32///42|30///57|27///75|30///35, 12/18|13/29///33/39|24/25///30/31|15/17///17/25|13/17///27/30|16/11///38/37|7/23///15/20	C	0|0///0|0///0|0///0|0///0|0///0|0///4, 0/0|0/0///0/0|0/0///0/0|0/0///0/0|0/0///0/0|0/0///0/0|0/0///2/2	GG|GG///GG|GG///GG|GG///GG|GG///GG|GG///GG|GG///GC	1|1///1|1///1|1///1|1///1|1///1|1///0.999931	exon6	4
chr15_57654899	Zhx2	nonsynonymous SNV	1	15	57654899	c.G2108A	p.R703H	0	0	0	1	0	0	0	G	67|62///109|80///92|40///69|44///37|50///87|44///68, 35/32|28/34///56/53|35/45///48/44|19/21///32/37|22/22///14/23|22/28///43/44|27/17///29/39	A	0|0///0|0///0|4///0|0///0|0///0|0///0, 0/0|0/0///0/0|0/0///0/0|3/1///0/0|0/0///0/0|0/0///0/0|0/0///0/0	GG|GG///GG|GG///GG|GA///GG|GG///GG|GG///GG|GG///GG	1|1///1|1///1|0.998671///1|1///1|1///1|1///1	exon3	4
chr15_76543426	Lrrc14	nonsynonymous SNV	1	15	76543426	c.C105A	p.F35L	0	0	0	1	0	0	0	C	29|34///52|46///54|20///41|35///42|23///60|33///40, 14/15|21/13///28/24|27/19///28/26|10/10///18/23|21/14///23/19|15/8///28/32|19/14///21/19	A	0|0///0|0///0|4///0|0///0|0///0|0///0, 0/0|0/0///0/0|0/0///0/0|2/2///0/0|0/0///0/0|0/0///0/0|0/0///0/0	CC|CC///CC|CC///CC|CA///CC|CC///CC|CC///CC|CC///CC	1|1///1|1///1|1///1|1///1|1///1|1///1	exon4	4
chr15_83710043	Efcab6	nonsynonymous SNV	1	15	83710043	c.A3517C	p.M1173L	0	0	0	1	0	0	0	T	35|60///78|77///46|32///38|52///33|48///68|37///61, 11/24|20/40///31/47|22/55///11/35|9/23///15/23|18/34///14/19|17/31///23/45|8/29///14/47	G	0|0///1|2///1|4///1|0///0|0///0|0///1, 0/0|0/0///0/1|1/1///1/0|1/3///0/1|0/0///0/0|0/0///0/0|0/0///0/1	TT|TT///TT|TT///TT|TG///TT|TT///TT|TT///TT|TT///TT	1|1///1|1///1|0.994846///1|1///1|1///1|1///1	exon27	4
chr16_4942257	Anks3	nonsynonymous SNV	1	16	4942257	c.C1850A	p.P617H	0	0	1	0	0	0	0	G	45|67///105|84///94|55///67|57///72|68///64|35///87, 21/24|34/33///48/57|36/48///41/53|26/29///34/33|26/31///31/41|31/37///29/35|20/15///39/48	T	0|0///0|0///0|0///0|0///0|0///0|4///0, 0/0|0/0///0/0|0/0///0/0|0/0///0/0|0/0///0/0|0/0///0/0|2/2///0/0	GG|GG///GG|GG///GG|GG///GG|GG///GG|GG///GG|GT///GG	1|1///1|1///1|1///1|1///1|1///1|0.999931///1	exon15	4
chr16_20210222	Yeats2	stopgain SNV	1	16	20210222	c.2650delG	p.V884X	0	0	0	1	0	0	0	G	13|14///17|25///24|22///27|24///40|16///43|17///23, 7/6|6/8///6/11|12/13///8/16|11/11///10/17|9/15///16/24|6/10///18/25|10/7///9/14	-	0|0///0|0///0|4///0|0///0|0///0|0///0, 0/0|0/0///0/0|0/0///0/0|2/2///0/0|0/0///0/0|0/0///0/0|0/0///0/0	G/G|G/G///G/G|G/G///G/G|G/-///G/G|G/G///G/G|G/G///G/G|G/G///G/G	0.999991|0.999995///0.999999|1///1|1///1|1///1|0.999999///1|0.999999///1	exon19	4
chr17_47451583	Trerf1	nonsynonymous SNV	1	17	47451583	c.G568A	p.V190M	0	0	0	0	0	0	1	G	16|36///49|34///41|33///38|34///24|31///59|25///47, 6/10|13/23///19/30|12/22///18/23|13/20///14/24|13/21///10/14|11/20///29/30|8/17///22/25	A	0|0///0|0///0|0///0|0///0|0///0|0///4, 0/0|0/0///0/0|0/0///0/0|0/0///0/0|0/0///0/0|0/0///0/0|0/0///2/2	GG|GG///GG|GG///GG|GG///GG|GG///GG|GG///GG|GG///GA	0.999999|1///1|1///1|1///1|1///1|1///1|1///0.915299	exon6	4
chr19_7000541	Kcnk4	nonsynonymous SNV	1	19	7000541	c.A1129C	p.N377H	0	0	0	0	0	0	1	T	35|21///31|25///36|23///29|20///18|23///47|19///38, 18/17|17/4///16/15|15/10///17/19|14/9///17/12|10/10///10/8|13/10///25/22|9/10///22/16	G	0|0///0|0///0|0///0|1///1|1///0|2///4, 0/0|0/0///0/0|0/0///0/0|0/0///0/0|1/0///0/1|1/0///0/0|1/1///1/3	TT|TT///TT|TT///TT|TT///TT|TT///TT|TT///TT|TT///TG	1|1///1|1///1|1///1|0.999993///0.988929|0.999999///1|0.977698///0.856402	exon7	4
chr19_34389679	Fas	frameshift deletion	1	19	34389679	c.195delA	p.K65fs	0	1	0	0	0	0	0	A	36|60///46|52///67|32///47|32///58|29///48|20///66, 23/13|48/12///27/19|40/12///45/22|25/7///29/18|27/5///36/22|17/12///26/22|16/4///46/20	-	0|0///0|0///0|0///0|4///0|0///0|0///0, 0/0|0/0///0/0|0/0///0/0|0/0///0/0|2/2///0/0|0/0///0/0|0/0///0/0	A/A|A/A///A/A|A/A///A/A|A/A///A/A|A/-///A/A|A/A///A/A|A/A///A/A	1|1///1|1///1|1///1|0.99981///1|1///1|1///1	exon3	4
chr9_98954501	Pik3cb	splicing	1	9	98954501	c.NA	p.NA	0	1	0	0	0	0	0	T	62|65///91|68///87|60///69|48///81|59///78|39///89, 26/36|22/43///38/53|19/49///29/58|17/43///27/42|14/34///33/48|25/34///28/50|13/26///32/57	C	0|0///0|0///0|0///0|4///0|0///0|0///0, 0/0|0/0///0/0|0/0///0/0|0/0///0/0|2/2///0/0|0/0///0/0|0/0///0/0	TT|TT///TT|TT///TT|TT///TT|TC///TT|TT///TT|TT///TT	1|1///1|1///1|1///1|0.854086///1|1///1|1///1	exonNA	4
								31	46	44	13	24	18	30
