# Supplementary material for: Mitochondrial defects and metabolic vulnerabilities in Lynch syndrome–associated MSH2-deficient endometrial cancer
Source: JCI Insight. 2025 Feb 18;10(6):e185946. doi: 10.1172/jci.insight.185946 (PMC11949016; doi:10.1172/jci.insight.185946)
Supplement: Supplemental table 2 [file jciinsight-10-185946-s271.xlsx]

## Sheet: Sheet 1 - Supp Table 2_MSH2KO_N
ID	MSH2KO N Avg (log2)	MSH2WT N Avg (log2)	Fold Change	P-val	FDR P-val	Gene Symbol	Description	Group	Entrez ID	GO Biological Process Term	GO Molecular Function Term	Pathway Source	Pathway Name	Best_Coverage_TaqMan_Assay
TC0600003295.mm.1	8.76	4.05	26.19	0.1345	0.2302	Kap	kidney androgen regulated protein	Coding	16483					Mm00495104_m1
TC1200002598.mm.1	10.97	6.35	24.54	0.2183	0.3346	Ighv1-12	immunoglobulin heavy variable V1-12 [Source:MGI Symbol;Acc:MGI:3646284]	Coding						TaqMan Probe Unavailable
TC1300001377.mm.1	9.31	5.13	18.24	0.0378	0.0855	Akr1c18	aldo-keto reductase family 1, member C18	Coding	105349	protein import into nucleus, translocation; progesterone catabolic process; G-protein coupled receptor signaling pathway; parturition; positive regulation of cell proliferation; positive regulation of cell death; farnesol catabolic process; cellular response to reactive oxygen species; progesterone metabolic process; retinal metabolic process; daunorubicin metabolic process; doxorubicin metabolic…				Mm00506284_mH
TC0300001175.mm.1	9.32	5.27	16.54	0.1585	0.2612	Mir669b	microRNA 669b	Multiple_Complex	735255					TaqMan Probe Unavailable
TC0500000052.mm.1	9.48	5.58	14.96	0.022	0.056	Abcb1b	ATP-binding cassette, sub-family B (MDR/TAP), member 1B	Multiple_Complex	18669	transport; drug transmembrane transport; establishment of endothelial blood-brain barrier; drug transport; response to drug; transmembrane transport; metabolic process; xenobiotic transport	nucleotide binding; transporter activity; ATP binding; xenobiotic-transporting ATPase activity; drug transmembrane transporter activity; hydrolase activity; ATPase activity; ATPase activity, coupled to transmembrane movement of substances			Mm00440717_g1
TC1100000348.mm.1	11.46	8.03	10.71	0.0543	0.1135	Gm10462	predicted gene 10462	Multiple_Complex						Mm05806183_g1
TC0300000130.mm.1	12.29	8.87	10.71	8.97e-07	2.77e-05	Gm23330	predicted gene, 23330 [Source:MGI Symbol;Acc:MGI:5453107]	Small_RNA						TaqMan Probe Unavailable
TC0600000446.mm.1	7.49	4.17	9.99	0.0926	0.1725	Pip	prolactin induced protein	Coding	18716	detection of chemical stimulus involved in sensory perception of bitter taste; regulation of immune system process; proteolysis; positive regulation of gene expression; negative regulation of T cell apoptotic process	glycoprotein binding; aspartic-type endopeptidase activity; protein binding; IgG binding; protein dimerization activity			Mm00476799_m1
TC0400003433.mm.1	12.2	8.88	9.97	0.0291	0.0697	Guca2b	guanylate cyclase activator 2b (retina)	Coding	14916	cGMP biosynthetic process; excretion; body fluid secretion; regulation of cyclic nucleotide biosynthetic process; negative regulation of blood pressure; positive regulation of guanylate cyclase activity	guanylate cyclase activator activity	GenMAPP	Smooth_muscle_contraction	Mm01192051_m1
TC1100000349.mm.1	11.36	8.05	9.91	0.0508	0.1078	C530030P08Rik	RIKEN cDNA C530030P08 gene	Multiple_Complex	97730					Mm05806183_g1
TC0100002238.mm.1	12.75	9.5	9.49	0.0004	0.0025	Snord89	small nucleolar RNA, C/D box 89	Small_RNA	100217461					Mm04237694_s1
TC1800000800.mm.1	15.1	11.91	9.16	0.0056	0.0189	Gm26202	predicted gene, 26202 [Source:MGI Symbol;Acc:MGI:5455979]	Small_RNA						TaqMan Probe Unavailable
TC1000000333.mm.1	9.88	6.74	8.83	0.0002	0.0016	Gm22105	predicted gene, 22105 [Source:MGI Symbol;Acc:MGI:5451882]	Small_RNA						TaqMan Probe Unavailable
TC0700002770.mm.1	12.44	9.31	8.72	0.0772	0.1496	Upk1a	uroplakin 1A	Coding	109637	endocytosis; signal transduction; cell surface receptor signaling pathway; epithelial cell differentiation; protein oligomerization	protein binding; monosaccharide binding; protein homodimerization activity			Mm01176592_m1
TC0600003595.mm.1	6.86	3.75	8.62	0.0002	0.0016	Igkv6-15	immunoglobulin kappa variable 6-15	Coding	108022					TaqMan Probe Unavailable
TC1400001666.mm.1	9.52	6.47	8.32	4.47e-10	1.95e-07	Snord69	small nucleolar RNA, C/D box 69	Small_RNA	100217431					Mm05748184_sH
TC1100001783.mm.1	8.25	5.23	8.11	0.0007	0.0037	Snord104	small nucleolar RNA, C/D box 104	Small_RNA	100216537					Mm04238749_s1
TC1400000567.mm.1	14.11	11.12	7.97	0.0015	0.0068			NonCoding						Mm05846955_s1
TC0600002241.mm.1	9.07	6.09	7.88	7.82e-08	5.22e-06			NonCoding						Mm05729170_s1
TC1000002268.mm.1	8.64	5.69	7.77	0.0274	0.0665	Snord98	small nucleolar RNA, C/D box 98	Small_RNA	100217463					TaqMan Probe Unavailable
TC0300000947.mm.1	13.77	10.82	7.7	2.08e-05	0.0003	Gm22614	predicted gene, 22614 [Source:MGI Symbol;Acc:MGI:5452391]	Small_RNA						TaqMan Probe Unavailable
TC0300002518.mm.1	13.77	10.82	7.7	2.08e-05	0.0003	Gm25890	predicted gene, 25890 [Source:MGI Symbol;Acc:MGI:5455667]	Small_RNA						TaqMan Probe Unavailable
TC1400002738.mm.1	8.88	5.95	7.6	0.2475	0.3685	Slc15a1	solute carrier family 15 (oligopeptide transporter), member 1	Coding	56643	transport; oligopeptide transport; protein transport; peptide transport; negative regulation of amino acid transport; oligopeptide transmembrane transport; transmembrane transport	transporter activity; proton-dependent oligopeptide secondary active transmembrane transporter activity; oligopeptide transporter activity; symporter activity; channel inhibitor activity			Mm00453524_m1
TSUnmapped00000176.mm.1	8.42	5.51	7.48	1.84e-07	9.34e-06	Snora73b	small nucleolar RNA, H/ACA box 73b	Small_RNA	100306945
TC0400001039.mm.1	9.69	6.82	7.35	0.0236	0.0591	Lepr	leptin receptor	Multiple_Complex	16847	angiogenesis; signal transduction; G-protein coupled receptor signaling pathway; cholesterol metabolic process; regulation of metabolic process; leptin-mediated signaling pathway; eating behavior; positive regulation of MAPK cascade; negative regulation of gluconeogenesis; negative regulation of hydrolase activity; cytokine-mediated signaling pathway	transmembrane signaling receptor activity; cytokine receptor activity; protein binding; protein-hormone receptor activity; peptide hormone binding; identical protein binding			Mm01262067_m1
TC0200004599.mm.1	9.06	6.2	7.22	7.68e-05	0.0007	Il1a	interleukin 1 alpha	Coding	16175	fever generation; connective tissue replacement involved in inflammatory response wound healing; inflammatory response to antigenic stimulus; inflammatory response; immune response; negative regulation of cell proliferation; positive regulation of vascular endothelial growth factor production; positive regulation of gene expression; positive regulation of steroid biosynthetic process; cytokine-me…	cytokine activity; interleukin-1 receptor binding; copper ion binding; protein binding	GenMAPP	Inflammatory_Response_Pathway	Mm00439620_m1
TC1200002632.mm.1	6.75	3.92	7.11	0.011	0.0325	Ighv1-55	immunoglobulin heavy variable 1-55	Coding	780932					TaqMan Probe Unavailable
TC1900001554.mm.1	10.19	7.36	7.09	0.0007	0.0037	Gm24336	predicted gene, 24336 [Source:MGI Symbol;Acc:MGI:5454113]	Small_RNA						TaqMan Probe Unavailable
TC1100001447.mm.1	12.84	10.06	6.87	0.0001	0.001	Gm22456	predicted gene, 22456 [Source:MGI Symbol;Acc:MGI:5452233]	Small_RNA						TaqMan Probe Unavailable
TC0600003576.mm.1	6.63	3.85	6.86	0.0038	0.014	Igkv5-48	immunoglobulin kappa variable 5-48	Coding	619846		antigen binding			Mm01189212_gH
TC1200001150.mm.1	7.2	4.48	6.61	0.0017	0.0075	Gm23600	predicted gene, 23600 [Source:MGI Symbol;Acc:MGI:5453377]	Small_RNA						TaqMan Probe Unavailable
TC0900001037.mm.1	9.72	7.02	6.52	0.0293	0.0701	Klhl31	kelch-like 31	Multiple_Complex	244923	transcription, DNA-templated; regulation of transcription, DNA-templated; protein ubiquitination; skeletal muscle tissue development; biological_process	ubiquitin-protein transferase activity; molecular_function			Mm00623658_s1
TC1200002630.mm.1	6.78	4.09	6.46	0.0457	0.0993	Ighv1-53	immunoglobulin heavy variable 1-53	Coding	780931	biological_process	molecular_function			TaqMan Probe Unavailable
TC0M00000005.mm.1	12.32	9.64	6.38	1.59e-06	4.05e-05	ND2	NADH dehydrogenase subunit 2	Multiple_Complex	17717	mitochondrial electron transport, NADH to ubiquinone; transport; oxidation-reduction process; reactive oxygen species metabolic process	NADH dehydrogenase (ubiquinone) activity; oxidoreductase activity; protein kinase binding; ionotropic glutamate receptor binding	GenMAPP	Electron_Transport_Chain	Mm04225288_s1
TC0700004381.mm.1	7.62	4.97	6.27	0.0017	0.0074			NonCoding						Mm05757859_s1
TSUnmapped00000172.mm.1	13.52	10.88	6.23	3.98e-05	0.0004	Rnu1b6	U1b6 small nuclear RNA	Small_RNA	19847
TSUnmapped00000178.mm.1	10.28	7.65	6.19	7.75e-05	0.0007	Snord14e	small nucleolar RNA, C/D box 14E	Small_RNA	100302594
TC0300000936.mm.1	13.51	10.91	6.08	4.05e-05	0.0004	Gm24830	predicted gene, 24830 [Source:MGI Symbol;Acc:MGI:5454607]	Small_RNA						TaqMan Probe Unavailable
TC0300000942.mm.1	13.51	10.91	6.08	4.05e-05	0.0004	Gm26232	predicted gene, 26232 [Source:MGI Symbol;Acc:MGI:5456009]	Small_RNA						TaqMan Probe Unavailable
TC0300002517.mm.1	13.51	10.91	6.08	4.05e-05	0.0004	Rnu1b6	U1b6 small nuclear RNA	Small_RNA	19847					TaqMan Probe Unavailable
TC0X00002248.mm.1	7.05	4.47	5.96	0.0272	0.0661	Gm14599	predicted gene 14599 [Source:MGI Symbol;Acc:MGI:3705841]	Pseudogene						TaqMan Probe Unavailable
TC0400002653.mm.1	13.21	10.65	5.89	7.2e-05	0.0007	Gm22042	predicted gene, 22042 [Source:MGI Symbol;Acc:MGI:5451819]	Small_RNA						TaqMan Probe Unavailable
TC0600002511.mm.1	10.83	8.28	5.86	0.0046	0.0164	Gm23924	predicted gene, 23924 [Source:MGI Symbol;Acc:MGI:5453701]	Small_RNA						TaqMan Probe Unavailable
TC0500001354.mm.1	16.21	13.66	5.85	0.0001	0.0009	Gm26205	predicted gene, 26205 [Source:MGI Symbol;Acc:MGI:5455982]	Small_RNA						TaqMan Probe Unavailable
TC0100002031.mm.1	8.65	6.12	5.8	3.41e-06	6.98e-05	Gm24162	predicted gene, 24162 [Source:MGI Symbol;Acc:MGI:5453939]	Small_RNA						TaqMan Probe Unavailable
TC1200002646.mm.1	6.34	3.82	5.74	0.0086	0.0267	Ighv1-69	immunoglobulin heavy variable 1-69	Coding	619833					TaqMan Probe Unavailable
TC0M00000014.mm.1	11.74	9.24	5.65	0.0087	0.027	mt-Th	mitochondrially encoded tRNA histidine [Source:MGI Symbol;Acc:MGI:102485]	tRNA						TaqMan Probe Unavailable
TC0100002519.mm.1	7.75	5.29	5.51	0.0002	0.0013			NonCoding						Mm03963446_s1
TC1400000968.mm.1	8.75	6.3	5.47	0.5953	0.7022	Stc1	stanniocalcin 1	Coding	20855	ossification; endothelial cell morphogenesis; growth plate cartilage axis specification; cellular calcium ion homeostasis; negative regulation of endothelial cell migration; cellular monovalent inorganic anion homeostasis; negative regulation of cell migration; chondrocyte proliferation; regulation of anion transport; negative regulation of calcium ion transport; bone development; regulation of c…	hormone activity			Mm00436798_m1
TC0400001396.mm.1	9.7	7.25	5.46	0.0006	0.0034	Gm25788	predicted gene, 25788 [Source:MGI Symbol;Acc:MGI:5455565]	Small_RNA						TaqMan Probe Unavailable
TC1500000724.mm.1	8.2	5.76	5.43	2.07e-05	0.0003	Gm22067	predicted gene, 22067 [Source:MGI Symbol;Acc:MGI:5451844]	Small_RNA						Mm05708210_s1
TC1900000825.mm.1	8.84	6.43	5.34	1.24e-06	3.43e-05			NonCoding						Mm05876986_s1
TC0600000382.mm.1	11.62	9.27	5.08	0.0001	0.001			NonCoding						Mm05721602_s1
TC1200001773.mm.1	7.14	4.81	5.02	2.54e-09	5.73e-07			NonCoding						Mm05830913_s1
TC1200000450.mm.1	14.39	12.08	4.99	0.0009	0.0047	Gm22513	predicted gene, 22513 [Source:MGI Symbol;Acc:MGI:5452290]	Small_RNA						TaqMan Probe Unavailable
TC1100003479.mm.1	8.69	6.38	4.98	0.0033	0.0126	Gm23137	predicted gene, 23137 [Source:MGI Symbol;Acc:MGI:5452914]	Small_RNA						TaqMan Probe Unavailable
TC0900001160.mm.1	11.72	9.41	4.97	0.0001	0.0011	Gm22866	predicted gene, 22866 [Source:MGI Symbol;Acc:MGI:5452643]	Small_RNA						TaqMan Probe Unavailable
TC0700002001.mm.1	16.82	14.51	4.96	0.0112	0.0328	Prap1	proline-rich acidic protein 1	Coding	22264		protein binding			Mm00494098_m1
TC0300000343.mm.1	12.68	10.37	4.95	0.0002	0.0014	Gm23511	predicted gene, 23511 [Source:MGI Symbol;Acc:MGI:5453288]	Small_RNA						TaqMan Probe Unavailable
TC0400001172.mm.1	6.68	4.38	4.92	7.7e-06	0.0001			NonCoding						Mm05690351_s1
TC0100000691.mm.1	10.6	8.3	4.91	0.0055	0.0189	Gm23934	predicted gene, 23934 [Source:MGI Symbol;Acc:MGI:5453711]	Small_RNA						TaqMan Probe Unavailable
TC0100001549.mm.1	10.6	8.3	4.91	0.0055	0.0189	Gm24182	predicted gene, 24182 [Source:MGI Symbol;Acc:MGI:5453959]	Small_RNA						TaqMan Probe Unavailable
TC0100002347.mm.1	10.6	8.3	4.91	0.0055	0.0189	Gm25829	predicted gene, 25829 [Source:MGI Symbol;Acc:MGI:5455606]	Small_RNA						TaqMan Probe Unavailable
TC0100002849.mm.1	10.6	8.3	4.91	0.0055	0.0189	Gm22360	predicted gene, 22360 [Source:MGI Symbol;Acc:MGI:5452137]	Small_RNA						TaqMan Probe Unavailable
TC0200002116.mm.1	10.6	8.3	4.91	0.0055	0.0189	Gm25583	predicted gene, 25583 [Source:MGI Symbol;Acc:MGI:5455360]	Small_RNA						TaqMan Probe Unavailable
TC0200004534.mm.1	10.6	8.3	4.91	0.0055	0.0189	Gm26496	predicted gene, 26496 [Source:MGI Symbol;Acc:MGI:5456273]	Small_RNA						TaqMan Probe Unavailable
TC0300000539.mm.1	10.6	8.3	4.91	0.0055	0.0189	Gm22295	predicted gene, 22295 [Source:MGI Symbol;Acc:MGI:5452072]	Small_RNA						TaqMan Probe Unavailable
TC0300001052.mm.1	10.6	8.3	4.91	0.0055	0.0189	Gm25869	predicted gene, 25869 [Source:MGI Symbol;Acc:MGI:5455646]	Small_RNA						TaqMan Probe Unavailable
TC0300001319.mm.1	10.6	8.3	4.91	0.0055	0.0189	Gm22682	predicted gene, 22682 [Source:MGI Symbol;Acc:MGI:5452459]	Small_RNA						TaqMan Probe Unavailable
TC0300001510.mm.1	10.6	8.3	4.91	0.0055	0.0189	Gm25127	predicted gene, 25127 [Source:MGI Symbol;Acc:MGI:5454904]	Small_RNA						TaqMan Probe Unavailable
TC0300001522.mm.1	10.6	8.3	4.91	0.0055	0.0189	Gm24458	predicted gene, 24458 [Source:MGI Symbol;Acc:MGI:5454235]	Small_RNA						TaqMan Probe Unavailable
TC0300001975.mm.1	10.6	8.3	4.91	0.0055	0.0189	Gm22798	predicted gene, 22798 [Source:MGI Symbol;Acc:MGI:5452575]	Small_RNA						TaqMan Probe Unavailable
TC0300003030.mm.1	10.6	8.3	4.91	0.0055	0.0189	Gm24260	predicted gene, 24260 [Source:MGI Symbol;Acc:MGI:5454037]	Small_RNA						TaqMan Probe Unavailable
TC0400000147.mm.1	10.6	8.3	4.91	0.0055	0.0189	Gm24978	predicted gene, 24978 [Source:MGI Symbol;Acc:MGI:5454755]	Small_RNA						TaqMan Probe Unavailable
TC0400003244.mm.1	10.6	8.3	4.91	0.0055	0.0189	Gm24967	predicted gene, 24967 [Source:MGI Symbol;Acc:MGI:5454744]	Small_RNA						TaqMan Probe Unavailable
TC0400003355.mm.1	10.6	8.3	4.91	0.0055	0.0189	Gm22092	predicted gene, 22092 [Source:MGI Symbol;Acc:MGI:5451869]	Small_RNA						TaqMan Probe Unavailable
TC0600000097.mm.1	10.6	8.3	4.91	0.0055	0.0189	Gm25737	predicted gene, 25737 [Source:MGI Symbol;Acc:MGI:5455514]	Small_RNA						TaqMan Probe Unavailable
TC0600001859.mm.1	10.6	8.3	4.91	0.0055	0.0189	Gm26058	predicted gene, 26058 [Source:MGI Symbol;Acc:MGI:5455835]	Small_RNA						TaqMan Probe Unavailable
TC0700001522.mm.1	10.6	8.3	4.91	0.0055	0.0189	Gm25405	predicted gene, 25405 [Source:MGI Symbol;Acc:MGI:5455182]	Small_RNA						TaqMan Probe Unavailable
TC0700002332.mm.1	10.6	8.3	4.91	0.0055	0.0189	Gm24414	predicted gene, 24414 [Source:MGI Symbol;Acc:MGI:5454191]	Small_RNA						TaqMan Probe Unavailable
TC0700003653.mm.1	10.6	8.3	4.91	0.0055	0.0189	Gm25790	predicted gene, 25790 [Source:MGI Symbol;Acc:MGI:5455567]	Small_RNA						TaqMan Probe Unavailable
TC0700004082.mm.1	10.6	8.3	4.91	0.0055	0.0189	Gm22822	predicted gene, 22822 [Source:MGI Symbol;Acc:MGI:5452599]	Small_RNA						TaqMan Probe Unavailable
TC0800001160.mm.1	10.6	8.3	4.91	0.0055	0.0189	Gm24693	predicted gene, 24693 [Source:MGI Symbol;Acc:MGI:5454470]	Small_RNA						TaqMan Probe Unavailable
TC0800001649.mm.1	10.6	8.3	4.91	0.0055	0.0189	Gm26427	predicted gene, 26427 [Source:MGI Symbol;Acc:MGI:5456204]	Small_RNA						TaqMan Probe Unavailable
TC0800002326.mm.1	10.6	8.3	4.91	0.0055	0.0189	Gm24205	predicted gene, 24205 [Source:MGI Symbol;Acc:MGI:5453982]	Small_RNA						TaqMan Probe Unavailable
TC0900000797.mm.1	10.6	8.3	4.91	0.0055	0.0189	Gm25064	predicted gene, 25064 [Source:MGI Symbol;Acc:MGI:5454841]	Small_RNA						TaqMan Probe Unavailable
TC0X00000451.mm.1	10.6	8.3	4.91	0.0055	0.0189	Gm22288	predicted gene, 22288 [Source:MGI Symbol;Acc:MGI:5452065]	Small_RNA						TaqMan Probe Unavailable
TC0X00000814.mm.1	10.6	8.3	4.91	0.0055	0.0189	Gm22580	predicted gene, 22580 [Source:MGI Symbol;Acc:MGI:5452357]	Small_RNA						TaqMan Probe Unavailable
TC0X00001641.mm.1	10.6	8.3	4.91	0.0055	0.0189	Gm26317	predicted gene, 26317 [Source:MGI Symbol;Acc:MGI:5456094]	Small_RNA						TaqMan Probe Unavailable
TC1000000146.mm.1	10.6	8.3	4.91	0.0055	0.0189	Gm25256	predicted gene, 25256 [Source:MGI Symbol;Acc:MGI:5455033]	Small_RNA						TaqMan Probe Unavailable
TC1000000683.mm.1	10.6	8.3	4.91	0.0055	0.0189	Gm24486	predicted gene, 24486 [Source:MGI Symbol;Acc:MGI:5454263]	Small_RNA						TaqMan Probe Unavailable
TC1000000826.mm.1	10.6	8.3	4.91	0.0055	0.0189	Gm24019	predicted gene, 24019 [Source:MGI Symbol;Acc:MGI:5453796]	Small_RNA						TaqMan Probe Unavailable
TC1000000832.mm.1	10.6	8.3	4.91	0.0055	0.0189	Gm26243	predicted gene, 26243 [Source:MGI Symbol;Acc:MGI:5456020]	Small_RNA						TaqMan Probe Unavailable
TC1000002939.mm.1	10.6	8.3	4.91	0.0055	0.0189	Gm25709	predicted gene, 25709 [Source:MGI Symbol;Acc:MGI:5455486]	Small_RNA						TaqMan Probe Unavailable
TC1100002111.mm.1	10.6	8.3	4.91	0.0055	0.0189	Gm24803	predicted gene, 24803 [Source:MGI Symbol;Acc:MGI:5454580]	Small_RNA						TaqMan Probe Unavailable
TC1200000429.mm.1	10.6	8.3	4.91	0.0055	0.0189	Gm24859	predicted gene, 24859 [Source:MGI Symbol;Acc:MGI:5454636]	Small_RNA						TaqMan Probe Unavailable
TC1200000950.mm.1	10.6	8.3	4.91	0.0055	0.0189	Gm22246	predicted gene, 22246 [Source:MGI Symbol;Acc:MGI:5452023]	Small_RNA						TaqMan Probe Unavailable
TC1200001440.mm.1	10.6	8.3	4.91	0.0055	0.0189	Gm22170	predicted gene, 22170 [Source:MGI Symbol;Acc:MGI:5451947]	Small_RNA						TaqMan Probe Unavailable
TC1200001734.mm.1	10.6	8.3	4.91	0.0055	0.0189	Gm23296	predicted gene, 23296 [Source:MGI Symbol;Acc:MGI:5453073]	Small_RNA						TaqMan Probe Unavailable
TC1300000119.mm.1	10.6	8.3	4.91	0.0055	0.0189	Gm24873	predicted gene, 24873 [Source:MGI Symbol;Acc:MGI:5454650]	Small_RNA						TaqMan Probe Unavailable
TC1400000414.mm.1	10.6	8.3	4.91	0.0055	0.0189	Gm22823	predicted gene, 22823 [Source:MGI Symbol;Acc:MGI:5452600]	Small_RNA						TaqMan Probe Unavailable
TC1400002397.mm.1	10.6	8.3	4.91	0.0055	0.0189	Gm24540	predicted gene, 24540 [Source:MGI Symbol;Acc:MGI:5454317]	Small_RNA						TaqMan Probe Unavailable
TC1500000618.mm.1	10.6	8.3	4.91	0.0055	0.0189	Gm24753	predicted gene, 24753 [Source:MGI Symbol;Acc:MGI:5454530]	Small_RNA						TaqMan Probe Unavailable
TC1500001678.mm.1	10.6	8.3	4.91	0.0055	0.0189	Gm23217	predicted gene, 23217 [Source:MGI Symbol;Acc:MGI:5452994]	Small_RNA						TaqMan Probe Unavailable
TC1600000399.mm.1	10.6	8.3	4.91	0.0055	0.0189	Gm26295	predicted gene, 26295 [Source:MGI Symbol;Acc:MGI:5456072]	Small_RNA						TaqMan Probe Unavailable
TC1600001250.mm.1	10.6	8.3	4.91	0.0055	0.0189	Gm25547	predicted gene, 25547 [Source:MGI Symbol;Acc:MGI:5455324]	Small_RNA						TaqMan Probe Unavailable
TC1700001261.mm.1	10.6	8.3	4.91	0.0055	0.0189	Gm24722	predicted gene, 24722 [Source:MGI Symbol;Acc:MGI:5454499]	Small_RNA						TaqMan Probe Unavailable
TC1700001471.mm.1	10.6	8.3	4.91	0.0055	0.0189	Rnu6	U6 small nuclear RNA	Small_RNA	19862					TaqMan Probe Unavailable
TC1800001498.mm.1	10.6	8.3	4.91	0.0055	0.0189	Gm23512	predicted gene, 23512 [Source:MGI Symbol;Acc:MGI:5453289]	Small_RNA						TaqMan Probe Unavailable
TC0900000960.mm.1	7.44	5.14	4.9	5.01e-07	1.83e-05			NonCoding						TaqMan Probe Unavailable
TC1200002643.mm.1	5.89	3.61	4.87	0.0957	0.177	Ighv1-64	immunoglobulin heavy variable 1-64	Coding	380823					TaqMan Probe Unavailable
TC1800001637.mm.1	13.26	10.98	4.86	0.1226	0.2147	Slc14a1	solute carrier family 14 (urea transporter), member 1	Multiple_Complex	108052	transport; water transport; urea transport; urea transmembrane transport	water transmembrane transporter activity; urea transmembrane transporter activity; urea channel activity			Mm00472193_g1
TC1800000753.mm.1	7.35	5.07	4.85	7.78e-06	0.0001			NonCoding						Mm05869003_s1
TC1000000336.mm.1	8.79	6.51	4.84	1.34e-08	1.64e-06			NonCoding						Mm05699614_s1
TC0200001723.mm.1	13.79	11.53	4.79	0.001	0.005	Gm25189	predicted gene, 25189 [Source:MGI Symbol;Acc:MGI:5454966]	Small_RNA						TaqMan Probe Unavailable
TC0600003545.mm.1	7.14	4.91	4.7	0.0458	0.0993	Igkv19-93	immunoglobulin kappa chain variable 19-93	Multiple_Complex	692161					Mm05910119_s1
TC1000001978.mm.1	6.77	4.55	4.68	1.2e-05	0.0002			NonCoding						Mm05786456_s1
TC0200004393.mm.1	9.65	7.42	4.67	4.3e-05	0.0004	Gm25514	predicted gene, 25514 [Source:MGI Symbol;Acc:MGI:5455291]	Small_RNA						TaqMan Probe Unavailable
TC0100003621.mm.1	6.83	4.61	4.67	0.0026	0.0106			NonCoding						Mm03954765_s1
TC1900001370.mm.1	6.89	4.69	4.58	0.0024	0.0099			NonCoding						Mm05880308_s1
TC0600003580.mm.1	5.55	3.35	4.57	0.0387	0.087	Igkv5-43	immunoglobulin kappa chain variable 5-43	Coding	381783					TaqMan Probe Unavailable
TC1100000804.mm.1	9.01	6.84	4.48	0.0059	0.0198	Snord49b	small nucleolar RNA, C/D box 49B	Small_RNA	100217426					TaqMan Probe Unavailable
TC0500000702.mm.1	6.52	4.36	4.46	8.19e-08	5.35e-06			NonCoding						Mm05704047_s1
TC1900000353.mm.1	13.43	11.27	4.46	0.289	0.4139	Gm5514	predicted gene 5514 [Source:MGI Symbol;Acc:MGI:3645435]	Multiple_Complex						Mm05874166_g1
TC0100003705.mm.1	7.1	4.95	4.46	9.76e-05	0.0008			NonCoding						Mm03974679_s1
TC0800000910.mm.1	7.82	5.67	4.44	0.0003	0.0019	Gm25138	predicted gene, 25138 [Source:MGI Symbol;Acc:MGI:5454915]	Small_RNA						TaqMan Probe Unavailable
TC1000000275.mm.1	11	8.85	4.43	0.0078	0.0247	Gm22623	predicted gene, 22623 [Source:MGI Symbol;Acc:MGI:5452400]	Small_RNA						TaqMan Probe Unavailable
TC0900001265.mm.1	7.33	5.19	4.43	5.42e-05	0.0005			NonCoding						Mm05776430_s1
TC1100004153.mm.1	7.15	5.01	4.42	0.0033	0.0126	Gm24060	predicted gene, 24060 [Source:MGI Symbol;Acc:MGI:5453837]	Small_RNA						Mm05818706_s1
TC0100001575.mm.1	11.4	9.27	4.38	0.0004	0.0023	Gm26110	predicted gene, 26110 [Source:MGI Symbol;Acc:MGI:5455887]	Small_RNA						TaqMan Probe Unavailable
TC0600003566.mm.1	6.1	3.98	4.37	0.058	0.1196	Igkv4-59	immunoglobulin kappa variable 4-59	Coding	667683					TaqMan Probe Unavailable
TC0300001859.mm.1	6.84	4.72	4.34	3.48e-05	0.0004			NonCoding						Mm03966464_s1
TC1300001923.mm.1	8.51	6.4	4.31	0.0003	0.0018	Gm24620	predicted gene, 24620 [Source:MGI Symbol;Acc:MGI:5454397]	Small_RNA						TaqMan Probe Unavailable
TC0400000223.mm.1	10.43	8.33	4.28	0.0031	0.0119	Gm25173	predicted gene, 25173 [Source:MGI Symbol;Acc:MGI:5454950]	Small_RNA						TaqMan Probe Unavailable
TC0500002689.mm.1	10.43	8.33	4.28	0.0031	0.0119	Gm25211	predicted gene, 25211 [Source:MGI Symbol;Acc:MGI:5454988]	Small_RNA						TaqMan Probe Unavailable
TC1100001603.mm.1	10.43	8.33	4.28	0.0031	0.0119	Gm26324	predicted gene, 26324 [Source:MGI Symbol;Acc:MGI:5456101]	Small_RNA						TaqMan Probe Unavailable
TC1200001300.mm.1	10.43	8.33	4.28	0.0031	0.0119	Gm23732	predicted gene, 23732 [Source:MGI Symbol;Acc:MGI:5453509]	Small_RNA						TaqMan Probe Unavailable
TC0500002735.mm.1	10.25	8.15	4.27	0.0042	0.0152	Gm23092	predicted gene, 23092 [Source:MGI Symbol;Acc:MGI:5452869]	Small_RNA						TaqMan Probe Unavailable
TC0500003706.mm.1	10.25	8.15	4.27	0.0042	0.0152	Gm24242	predicted gene, 24242 [Source:MGI Symbol;Acc:MGI:5454019]	Small_RNA						TaqMan Probe Unavailable
TC0300002369.mm.1	9.19	7.11	4.22	0.1316	0.2265	Slc27a3	solute carrier family 27 (fatty acid transporter), member 3	Multiple_Complex	26568	long-chain fatty acid metabolic process; lipid metabolic process; fatty acid metabolic process; acyl-CoA metabolic process; metabolic process; fatty acid transport				Mm01220010_g1
TC1500001900.mm.1	8.87	6.79	4.21	0.0002	0.0017	Gm24204	predicted gene, 24204 [Source:MGI Symbol;Acc:MGI:5453981]	Small_RNA						TaqMan Probe Unavailable
TC1400000363.mm.1	7.31	5.25	4.18	0.0053	0.0183	Gdf10	growth differentiation factor 10	Coding	14560	ossification; osteoblast differentiation; positive regulation of pathway-restricted SMAD protein phosphorylation; regulation of apoptotic process; regulation of MAPK cascade; fat cell differentiation; negative regulation of osteoblast differentiation; positive regulation of osteoblast differentiation; cell development; SMAD protein signal transduction	cytokine activity; transforming growth factor beta receptor binding; growth factor activity			Mm00521349_m1
TC0300002576.mm.1	10.21	8.14	4.18	0.0075	0.0239	Gm22505	predicted gene, 22505 [Source:MGI Symbol;Acc:MGI:5452282]	Small_RNA						TaqMan Probe Unavailable
TC0600002181.mm.1	10.21	8.14	4.18	0.0075	0.0239	Gm22363	predicted gene, 22363 [Source:MGI Symbol;Acc:MGI:5452140]	Small_RNA						TaqMan Probe Unavailable
TC0700000876.mm.1	10.62	8.56	4.17	0.0062	0.0207	Gm22969	predicted gene, 22969 [Source:MGI Symbol;Acc:MGI:5452746]	Small_RNA						TaqMan Probe Unavailable
TC1000001190.mm.1	11.03	8.98	4.16	0.4571	0.5807	Lum	lumican	Coding	17022	keratan sulfate biosynthetic process; positive regulation of transforming growth factor beta1 production; keratan sulfate catabolic process; positive regulation of transcription from RNA polymerase II promoter; axonogenesis; visual perception; response to organic cyclic compound; collagen fibril organization; cartilage development; response to growth factor	collagen binding			Mm01248292_m1
TC0X00000239.mm.1	7.07	5.02	4.15	5.64e-05	0.0006			NonCoding						Mm05785301_s1
TC0900001264.mm.1	6.64	4.59	4.12	0.0018	0.0079			NonCoding						Mm05776415_s1
TC0X00002635.mm.1	7.93	5.89	4.1	1.31e-05	0.0002	Gm23557	predicted gene, 23557 [Source:MGI Symbol;Acc:MGI:5453334]	Small_RNA						TaqMan Probe Unavailable
TC0900002043.mm.1	7.03	4.99	4.1	8.02e-09	1.2e-06	Gm25273	predicted gene, 25273 [Source:MGI Symbol;Acc:MGI:5455050]	Small_RNA						Mm05779466_s1
TC1100000022.mm.1	6.9	4.87	4.09	1.35e-06	3.62e-05			NonCoding						Mm05804518_s1
TC0700000920.mm.1	8.14	6.11	4.06	0.0002	0.0015	Gm22444	predicted gene, 22444 [Source:MGI Symbol;Acc:MGI:5452221]	Small_RNA						TaqMan Probe Unavailable
TC1000001470.mm.1	10.43	8.4	4.06	0.09	0.1689			NonCoding						Mm05765017_s1
TC0800002751.mm.1	8.71	6.69	4.05	0.0168	0.0453	Gm26493	predicted gene, 26493 [Source:MGI Symbol;Acc:MGI:5456270]	Small_RNA						TaqMan Probe Unavailable
TC0700002728.mm.1	9.38	7.36	4.05	0.0029	0.0115	Gm23103	predicted gene, 23103 [Source:MGI Symbol;Acc:MGI:5452880]	Small_RNA						TaqMan Probe Unavailable
TSUnmapped00000171.mm.1	12.79	10.78	4.05	0.0005	0.003	Rnu1b2	U1b2 small nuclear RNA	Small_RNA	19845
TSUnmapped00000185.mm.1	12.79	10.78	4.05	0.0005	0.003	Rnu1b1	U1b1 small nuclear RNA	Small_RNA	19844
TC0X00001947.mm.1	9.59	7.58	4.03	0.0004	0.0024	Gm24535	predicted gene, 24535 [Source:MGI Symbol;Acc:MGI:5454312]	Small_RNA						TaqMan Probe Unavailable
TC1500002177.mm.1	11.8	9.79	4.02	0.0285	0.0686	Snora34; Mir1291	small nucleolar RNA, H/ACA box 34; microRNA 1291	Multiple_Complex	100217417; 102466255					Mm04416463_s1
TC1600002086.mm.1	10.59	8.59	4.01	0.0024	0.0097	Gm25245	predicted gene, 25245 [Source:MGI Symbol;Acc:MGI:5455022]	Small_RNA						TaqMan Probe Unavailable
TC0600001157.mm.1	8.98	6.98	4	0.1416	0.2395			NonCoding						Mm03948241_s1
TC0700004127.mm.1	6.9	4.9	3.99	2.62e-05	0.0003			NonCoding						Mm05757180_s1
TC0100003492.mm.1	8.75	6.75	3.99	0.0307	0.0726			NonCoding						Mm05665337_s1
TC1600000877.mm.1	5.49	3.49	3.98	0.0644	0.1298	Mir99a	microRNA 99a	Precursor_microRNA	387229	hematopoietic stem cell differentiation; cellular response to amino acid stimulus; cellular hyperosmotic salinity response				Mm04238109_s1
TC0500001703.mm.1	9.41	7.42	3.98	0.0347	0.0799			NonCoding						Mm05710773_s1
TC0300000734.mm.1	9.02	7.03	3.97	0.0088	0.0272	Gm25820	predicted gene, 25820	Small_RNA						TaqMan Probe Unavailable
TC0100001560.mm.1	8.3	6.32	3.94	0.007	0.0226	Rgs5	regulator of G-protein signaling 5	Multiple_Complex	19737	signal transduction; G-protein coupled receptor signaling pathway; negative regulation of signal transduction; negative regulation of G-protein coupled receptor protein signaling pathway; positive regulation of GTPase activity; termination of G-protein coupled receptor signaling pathway	GTPase activator activity	GenMAPP	Calcium_regulation_in_cardiac_cells; Smooth_muscle_contraction	Mm01281903_m1
TC0300001242.mm.1	6.91	4.93	3.93	0.0002	0.0013	Abca4	ATP-binding cassette, sub-family A (ABC1), member 4	Multiple_Complex	11304	phospholipid transfer to membrane; transport; visual perception; cholesterol efflux; phospholipid efflux; photoreceptor cell maintenance; response to stimulus; metabolic process; phospholipid translocation; transmembrane transport	nucleotide binding; phospholipid-translocating ATPase activity; transporter activity; ATP binding; phospholipid transporter activity; ATPase activity; cholesterol transporter activity; ATPase activity, coupled to transmembrane movement of substances			Mm00492019_m1
TC0600001134.mm.1	9.23	7.25	3.93	0.006	0.0201	Gm24565	predicted gene, 24565 [Source:MGI Symbol;Acc:MGI:5454342]	Small_RNA						TaqMan Probe Unavailable
TC1400001312.mm.1	9.83	7.86	3.92	0.001	0.005	Gm25781	predicted gene, 25781 [Source:MGI Symbol;Acc:MGI:5455558]	Small_RNA						TaqMan Probe Unavailable
TC0700001401.mm.1	8.1	6.14	3.89	0.5318	0.6476	Kcne3	potassium voltage-gated channel, Isk-related subfamily, gene 3	Coding	57442	transport; ion transport; potassium ion transport; regulation of ion transmembrane transport; regulation of potassium ion transport; regulation of membrane repolarization; potassium ion transmembrane transport; regulation of potassium ion transmembrane transport; positive regulation of voltage-gated calcium channel activity; negative regulation of delayed rectifier potassium channel activity; neg…	voltage-gated ion channel activity; voltage-gated potassium channel activity; potassium channel activity; potassium channel regulator activity; ion channel binding			Mm00445120_m1
TC0600000309.mm.1	6.47	4.51	3.88	1.29e-07	7.25e-06			NonCoding						Mm05721235_s1
TC0900000975.mm.1	10.67	8.71	3.88	6.27e-05	0.0006	Gm23057	predicted gene, 23057 [Source:MGI Symbol;Acc:MGI:5452834]	Small_RNA						TaqMan Probe Unavailable
TC1800000517.mm.1	7.15	5.2	3.88	5.21e-05	0.0005			NonCoding						Mm05864077_s1
TC0800001205.mm.1	10.59	8.64	3.87	0.007	0.0228	Gm22063	predicted gene, 22063 [Source:MGI Symbol;Acc:MGI:5451840]	Small_RNA						TaqMan Probe Unavailable
TC0600003370.mm.1	7.48	5.53	3.87	0.089	0.1675	Slco1a5	solute carrier organic anion transporter family, member 1a5	Multiple_Complex	108096	transport; ion transport; bile acid metabolic process; organic anion transport; monocarboxylic acid transport; bile acid and bile salt transport; sodium-independent organic anion transport; intestinal absorption; thyroid hormone transport; anion transmembrane transport; mitophagy in response to mitochondrial depolarization; organ regeneration	transporter activity; monocarboxylic acid transmembrane transporter activity; organic anion transmembrane transporter activity; bile acid transmembrane transporter activity; sodium-independent organic anion transmembrane transporter activity; thyroid hormone transmembrane transporter activity			Mm01267394_m1
TC1900001377.mm.1	7.52	5.57	3.86	0.0008	0.004			NonCoding						Mm05880452_s1
TC1700000867.mm.1	8.63	6.69	3.84	0.0017	0.0076	Gm25008	predicted gene, 25008 [Source:MGI Symbol;Acc:MGI:5454785]	Small_RNA						TaqMan Probe Unavailable
TC0600000184.mm.1	8.46	6.53	3.81	0.008	0.0252			NonCoding						Mm05719958_s1
TC0900003081.mm.1	9.39	7.46	3.81	0.013	0.037	Gm22821	predicted gene, 22821 [Source:MGI Symbol;Acc:MGI:5452598]	Small_RNA						TaqMan Probe Unavailable
TC0900003083.mm.1	9.39	7.46	3.81	0.013	0.037	Gm25484	predicted gene, 25484 [Source:MGI Symbol;Acc:MGI:5455261]	Small_RNA						TaqMan Probe Unavailable
TC0900003084.mm.1	9.39	7.46	3.81	0.013	0.037	Gm24641	predicted gene, 24641 [Source:MGI Symbol;Acc:MGI:5454418]	Small_RNA						TaqMan Probe Unavailable
TC1300001022.mm.1	7.02	5.1	3.79	5.23e-09	9.14e-07			NonCoding						Mm05837822_s1
TC0500001513.mm.1	6.49	4.56	3.79	0.0003	0.0021	Gm23245	predicted gene, 23245 [Source:MGI Symbol;Acc:MGI:5453022]	Small_RNA						TaqMan Probe Unavailable
TC1000003071.mm.1	6.7	4.78	3.79	8.98e-06	0.0001			NonCoding						Mm05804243_s1
TC0400003841.mm.1	11.04	9.12	3.79	0.0275	0.0666	Nbl1	neuroblastoma, suppression of tumorigenicity 1	Multiple_Complex	17965	nervous system development; negative regulation of BMP signaling pathway; sequestering of BMP in extracellular matrix; positive regulation of neuron differentiation; determination of dorsal identity; neuron projection morphogenesis; negative regulation of monocyte chemotaxis	protein binding; morphogen activity; BMP binding; protein homodimerization activity			Mm00500745_g1
TC1800000335.mm.1	7.65	5.73	3.79	0.0002	0.0013			NonCoding						Mm05863223_s1
TC0500002049.mm.1	7.26	5.35	3.76	1.77e-05	0.0002			NonCoding						Mm05712354_s1
TC0X00002247.mm.1	7.18	5.27	3.75	0.0497	0.1061	Xlr	X-linked lymphocyte-regulated; X-linked lymphocyte-regulated complex	Coding	22441	spermatid development; biological_process	molecular_function			Mm00834288_m1
TC0700004394.mm.1	7.2	5.3	3.74	0.0907	0.1699	Cuzd1	CUB and zona pellucida-like domains 1	Coding	16433	cell cycle; cell adhesion; female pregnancy; hormone-mediated signaling pathway; trypsinogen activation; cell division				Mm00492744_m1
TC0X00002184.mm.1	7.44	5.53	3.74	0.0003	0.0019	Gm20289	PREDICTED: predicted gene, 20289 (Gm20289), miscRNA.	NonCoding	100504564					Mm05796573_s1
TC1800000963.mm.1	6.59	4.69	3.74	2.29e-05	0.0003			NonCoding						Mm05869803_s1
TC0100003696.mm.1	8.59	6.69	3.74	0.0013	0.0059	Gm23690	predicted gene, 23690 [Source:MGI Symbol;Acc:MGI:5453467]	Small_RNA						TaqMan Probe Unavailable
TC1600000624.mm.1	7.13	5.23	3.73	0.0003	0.0017	Gm25873	predicted gene, 25873 [Source:MGI Symbol;Acc:MGI:5455650]	Small_RNA						Mm05900185_gH
TC0200000926.mm.1	6.34	4.45	3.73	0.0009	0.0046	Gm25966	predicted gene, 25966 [Source:MGI Symbol;Acc:MGI:5455743]	Ribosomal						Mm05884599_s1
TSUnmapped00000181.mm.1	11.98	10.09	3.73	0.0001	0.0011	Rny1	RNA, Y1 small cytoplasmic, Ro-associated	Small_RNA	19872	DNA replication initiation; nuclear DNA replication
TC0800003174.mm.1	9.49	7.59	3.72	0.0286	0.0687			NonCoding						TaqMan Probe Unavailable
TC0100003331.mm.1	7.65	5.76	3.72	1.57e-06	4.02e-05			NonCoding						Mm05889543_s1
TC1700000679.mm.1	13.38	11.49	3.71	0.045	0.098	Gm25128	predicted gene, 25128 [Source:MGI Symbol;Acc:MGI:5454905]	Small_RNA						Mm05854534_s1
TC0100000501.mm.1	7.06	5.17	3.71	0.0022	0.0093			NonCoding						Mm05677569_s1
TC1700000833.mm.1	9.95	8.06	3.7	0.0385	0.0866	Adgrf5	adhesion G protein-coupled receptor F5	Multiple_Complex	224792	energy reserve metabolic process; cell surface receptor signaling pathway; G-protein coupled receptor signaling pathway; regulation of lipid metabolic process; glucose homeostasis; negative regulation of macrophage activation; surfactant homeostasis; fat cell differentiation; positive regulation of phospholipid biosynthetic process	transmembrane signaling receptor activity; G-protein coupled receptor activity; molecular_function			Mm01269021_m1
TC0500002571.mm.1	10.04	8.15	3.7	0.0025	0.0101	Gm23712	predicted gene, 23712 [Source:MGI Symbol;Acc:MGI:5453489]	Small_RNA						TaqMan Probe Unavailable
TSUnmapped00000022.mm.1	7.32	5.43	3.69	0.0011	0.0053	Rbm4	RNA binding motif protein 4	Coding	19653	regulation of alternative mRNA splicing, via spliceosome; cap-independent translational initiation; IRES-dependent translational initiation; mRNA processing; RNA splicing; regulation of gene expression; negative regulation of translation; cell differentiation; pancreas development; gene silencing by RNA; negative regulation of translation in response to stress; circadian regulation of gene expres…	nucleotide binding; nucleic acid binding; RNA binding; mRNA binding; mRNA 3'-UTR binding; zinc ion binding; miRNA binding; pre-mRNA binding; poly(A) RNA binding; metal ion binding; pre-mRNA intronic binding; pre-mRNA intronic pyrimidine-rich binding
TC0400003669.mm.1	8.14	6.26	3.68	0.0005	0.0031	Snora73b	small nucleolar RNA, H/ACA box 73b	Small_RNA	100306945					TaqMan Probe Unavailable
TC0400002728.mm.1	9.38	7.5	3.68	0.0133	0.0376	Gm26138	predicted gene, 26138 [Source:MGI Symbol;Acc:MGI:5455915]	Small_RNA						TaqMan Probe Unavailable
TC1400001987.mm.1	16.72	14.84	3.68	0.0005	0.0028	Rpph1	ribonuclease P RNA component H1	NonCoding	85029					Mm05846955_s1
TC0800002019.mm.1	8.95	7.07	3.68	8.6e-05	0.0008			NonCoding						Mm03959161_s1
TC1600000420.mm.1	7.19	5.31	3.68	2.77e-06	6.02e-05			NonCoding						Mm05792189_s1
TC1200002601.mm.1	6.3	4.43	3.67	0.0771	0.1496	Ighv1-5	immunoglobulin heavy variable V1-5	Coding	668469					TaqMan Probe Unavailable
TC0500001796.mm.1	7.18	5.31	3.66	1.51e-05	0.0002	Rasl11a	RAS-like, family 11, member A	Coding	68895	transcription, DNA-templated; regulation of transcription, DNA-templated; signal transduction; small GTPase mediated signal transduction; positive regulation of transcription from RNA polymerase I promoter	nucleotide binding; protein binding; GTP binding			Mm01212293_g1
TC1000001765.mm.1	10.03	8.16	3.66	0.0291	0.0696	LOC100862331	PREDICTED: uncharacterized LOC100862331 (LOC100862331), miscRNA.	NonCoding						TaqMan Probe Unavailable
TC1300001067.mm.1	6.01	4.14	3.65	4.95e-06	9.11e-05			NonCoding						Mm05838144_s1
TC1200000428.mm.1	6.93	5.06	3.65	3.21e-07	1.34e-05			NonCoding						Mm05821704_s1
TC0100001139.mm.1	7.91	6.05	3.64	0.0004	0.0023			NonCoding						Mm05819232_s1
TC0X00003300.mm.1	12.67	10.81	3.64	1.62e-06	4.11e-05	Bc1	brain cytoplasmic RNA 1 (Bc1), long non-coding RNA.; brain cytoplasmic RNA 1	NonCoding	100568459					TaqMan Probe Unavailable
TC1500001140.mm.1	7.84	5.98	3.63	0.0001	0.001			NonCoding						Mm05709488_s1
TC0600002404.mm.1	9.06	7.2	3.62	0.0253	0.0624	Hpgds	hematopoietic prostaglandin D synthase	Multiple_Complex	54486	prostaglandin biosynthetic process; lipid metabolic process; fatty acid metabolic process; fatty acid biosynthetic process; prostaglandin metabolic process; negative regulation of male germ cell proliferation	magnesium ion binding; glutathione transferase activity; prostaglandin-D synthase activity; calcium ion binding; transferase activity; isomerase activity; protein homodimerization activity			Mm00479846_m1
TC0900002758.mm.1	8.31	6.46	3.62	0.0001	0.0011			NonCoding						Mm05782540_s1
TC1900001562.mm.1	9.37	7.51	3.62	0.0603	0.1233	Scd1	stearoyl-Coenzyme A desaturase 1	Multiple_Complex	20249	lipid metabolic process; fatty acid metabolic process; fatty acid biosynthetic process; unsaturated fatty acid biosynthetic process; triglyceride metabolic process; positive regulation of cholesterol esterification; regulation of water loss via skin; sterol esterification; cholesterol esterification; negative regulation of growth of symbiont in host; sebaceous gland development; defense response …	stearoyl-CoA 9-desaturase activity; iron ion binding; oxidoreductase activity; oxidoreductase activity, acting on paired donors, with oxidation of a pair of donors resulting in the reduction of molecular oxygen to two molecules of water; palmitoyl-CoA 9-desaturase activity; metal ion binding	GenMAPP	Fatty_Acid_Synthesis	Mm05876307_s1
TC0200001580.mm.1	6.63	4.78	3.62	1.09e-07	6.52e-06	LOC100862167	PREDICTED: uncharacterized LOC100862167 (LOC100862167), miscRNA.	NonCoding						Mm05886816_mH
TC0100001604.mm.1	6.14	4.28	3.61	0.0005	0.0029	Slamf6	SLAM family member 6	Coding	30925	natural killer cell differentiation; natural killer cell proliferation	receptor activity			Mm00472838_g1
TC1200000749.mm.1	8.87	7.01	3.61	0.0119	0.0346	Gm23298	predicted gene, 23298 [Source:MGI Symbol;Acc:MGI:5453075]	Small_RNA						TaqMan Probe Unavailable
TC1800001578.mm.1	8.54	6.69	3.61	0.0002	0.0013			NonCoding						Mm05872658_s1
TC0600002211.mm.1	10.39	8.54	3.61	0.0003	0.002	Rny1	RNA, Y1 small cytoplasmic, Ro-associated	NonCoding	19872					TaqMan Probe Unavailable
TC1000002673.mm.1	6.64	4.79	3.6	0.0012	0.0058			NonCoding						Mm05802860_s1
TC0400001397.mm.1	9.07	7.23	3.6	0.0015	0.0068	Gm22154	predicted gene, 22154 [Source:MGI Symbol;Acc:MGI:5451931]	Small_RNA						TaqMan Probe Unavailable
TC0100000458.mm.1	7.7	5.85	3.59	0.0016	0.0071	Gm26293	predicted gene, 26293 [Source:MGI Symbol;Acc:MGI:5456070]	Small_RNA						TaqMan Probe Unavailable
TC1000001989.mm.1	7.73	5.88	3.59	1.44e-05	0.0002			NonCoding						Mm05786550_s1
TC0600003572.mm.1	5.81	3.97	3.58	0.0955	0.1768	Igkv4-54	immunoglobulin kappa chain variable 4-54	Coding	385291	immunoglobulin production; immune response				TaqMan Probe Unavailable
TC0900000496.mm.1	6.67	4.84	3.56	1.18e-05	0.0002	Thy1	thymus cell antigen 1, theta	Multiple_Complex	21838	angiogenesis; negative regulation of protein kinase activity; cytoskeleton organization; single organismal cell-cell adhesion; negative regulation of cell migration; positive regulation of GTPase activity; retinal cone cell development; protein autophosphorylation; focal adhesion assembly; negative regulation of axonogenesis; T cell receptor signaling pathway; negative regulation of T cell recept…	GTPase activator activity; integrin binding; enzyme binding; protein kinase binding; GPI anchor binding; protein binding			Mm05780195_s1
TC0600001835.mm.1	10.07	8.24	3.55	0.0005	0.003	Gm22155	predicted gene, 22155 [Source:MGI Symbol;Acc:MGI:5451932]	Small_RNA						TaqMan Probe Unavailable
TC1300000691.mm.1	13.01	11.19	3.54	0.4953	0.6149	Tgfbi	transforming growth factor, beta induced	Coding	21810	cell adhesion; extracellular matrix organization; angiogenesis; chondrocyte differentiation	collagen binding; cell adhesion molecule binding; extracellular matrix binding			Mm00493634_m1
TC1100002162.mm.1	7.4	5.57	3.54	0.0013	0.0061			NonCoding						Mm05811399_s1
TC1100000627.mm.1	7.88	6.06	3.53	0.0016	0.007			NonCoding						Mm05807011_s1
TC1200002296.mm.1	9.59	7.77	3.53	0.0274	0.0665	Clmn	calmin; calmin (Clmn), transcript variant 1, mRNA.	Multiple_Complex	94040	negative regulation of cell proliferation; neuron projection development	actin binding; molecular_function			Mm00474671_m1
TC1400002654.mm.1	9.83	8.01	3.53	0.0026	0.0104			NonCoding						Mm03958130_s1
TC0700003444.mm.1	6.64	4.83	3.53	3.85e-10	1.79e-07			NonCoding						Mm02020851_s1
TSUnmapped00000177.mm.1	7.24	5.43	3.51	7.41e-05	0.0007	Snora73a	small nucleolar RNA, H/ACA box 73a	Small_RNA	100306944
TC1700000908.mm.1	7.19	5.38	3.51	0.4709	0.5931	Gm26216	predicted gene, 26216 [Source:MGI Symbol;Acc:MGI:5455993]	Ribosomal						TaqMan Probe Unavailable
TC0800000561.mm.1	7.34	5.53	3.51	9.51e-06	0.0001	Cldn22	claudin 22	Coding	75677	biological_process; calcium-independent cell-cell adhesion via plasma membrane cell-adhesion molecules	structural molecule activity; molecular_function; identical protein binding			Mm04209227_sH
TC1500000564.mm.1	6.2	4.39	3.51	1.71e-09	4.52e-07			NonCoding						Mm05707778_sH
TC0400001702.mm.1	9.19	7.39	3.49	0.0233	0.0585	Gm25772	predicted gene, 25772 [Source:MGI Symbol;Acc:MGI:5455549]	Small_RNA						TaqMan Probe Unavailable
TC0200002798.mm.1	7.16	5.36	3.49	1.62e-07	8.5e-06	Gm22502	predicted gene, 22502 [Source:MGI Symbol;Acc:MGI:5452279]	Small_RNA						TaqMan Probe Unavailable
TC1200000703.mm.1	6.83	5.03	3.49	0.0003	0.0019			NonCoding						Mm05746902_s1
TC1300000973.mm.1	6.3	4.5	3.48	0.0004	0.0024			NonCoding						Mm03973899_s1
TC1300002143.mm.1	10.57	8.78	3.48	0.3003	0.426	Ctla2a	cytotoxic T lymphocyte-associated protein 2 alpha	Coding	13024	negative regulation of protein processing; regulation of regulatory T cell differentiation; negative regulation of inflammatory response; proteolysis involved in cellular protein catabolic process	cysteine-type endopeptidase activity; cysteine-type peptidase activity; molecular_function			Mm00484032_g1
TC0200000720.mm.1	10.61	8.81	3.47	0.0015	0.0068	Gm26127	predicted gene, 26127 [Source:MGI Symbol;Acc:MGI:5455904]	Small_RNA						TaqMan Probe Unavailable
TC1800000744.mm.1	6.33	4.54	3.47	9.77e-07	2.91e-05			NonCoding						Mm05868935_s1
TC0900002203.mm.1	7.27	5.48	3.46	1.6e-11	3.51e-08	Gm22069	predicted gene, 22069 [Source:MGI Symbol;Acc:MGI:5451846]	Small_RNA						TaqMan Probe Unavailable
TC0500003032.mm.1	6.35	4.56	3.46	0.0011	0.0052			NonCoding						TaqMan Probe Unavailable
TC1200002653.mm.1	5.45	3.67	3.45	0.0009	0.0046	Ighv1-74; Gm16710	immunoglobulin heavy variable V1-74 [Source:MGI Symbol;Acc:MGI:4439634]; predicted gene, 16710	Coding						TaqMan Probe Unavailable
TC0100002952.mm.1	7.1	5.31	3.45	2.93e-08	2.69e-06			NonCoding						Mm05874871_s1
TC0800000490.mm.1	9.79	8.01	3.45	0.0001	0.0009			NonCoding						Mm05759843_s1
TC0300001232.mm.1	10.97	9.19	3.44	0.0915	0.1709	Cnn3	calponin 3, acidic	Coding	71994	actomyosin structure organization; negative regulation of ATPase activity; epithelial cell differentiation	actin binding; protein binding; calmodulin binding; microtubule binding			Mm00783337_s1
TC0800000286.mm.1	14.02	12.24	3.42	0.4687	0.5911	Plat	plasminogen activator, tissue	Coding	18791	response to hypoxia; proteolysis; smooth muscle cell migration; plasminogen activation; synaptic transmission, glutamatergic; negative regulation of proteolysis; platelet-derived growth factor receptor signaling pathway; positive regulation of ovulation; blood coagulation; response to peptide hormone	serine-type endopeptidase activity; receptor binding; peptidase activity; serine-type peptidase activity; hydrolase activity; phosphoprotein binding	GenMAPP	Blood_Clotting_Cascade	Mm00476920_m1
TC0500000093.mm.1	9.85	8.08	3.41	0.0043	0.0155	Sema3e	sema domain, immunoglobulin domain (Ig), short basic domain, secreted, (semaphorin) 3E	Multiple_Complex	20349	angiogenesis; patterning of blood vessels; neural crest cell migration; negative regulation of cell-matrix adhesion; sprouting angiogenesis; multicellular organismal development; nervous system development; regulation of cell shape; negative regulation of angiogenesis; cell differentiation; positive regulation of cell migration; negative regulation of axon extension involved in axon guidance; syn…	protein binding; semaphorin receptor binding; neuropilin binding; chemorepellent activity			Mm00441304_m1
TC0300002331.mm.1	9.93	8.18	3.38	0.0132	0.0374	Gm26465	predicted gene, 26465 [Source:MGI Symbol;Acc:MGI:5456242]	Small_RNA						TaqMan Probe Unavailable
TC0600000130.mm.1	9.93	8.18	3.38	0.0132	0.0374	Gm25021	predicted gene, 25021 [Source:MGI Symbol;Acc:MGI:5454798]	Small_RNA						TaqMan Probe Unavailable
TC0900002769.mm.1	9.93	8.18	3.38	0.0132	0.0374	Gm24864	predicted gene, 24864	Small_RNA						TaqMan Probe Unavailable
TC1400002056.mm.1	9.93	8.18	3.38	0.0132	0.0374	Gm24424	predicted gene, 24424 [Source:MGI Symbol;Acc:MGI:5454201]	Small_RNA						TaqMan Probe Unavailable
TC1700001921.mm.1	9.93	8.18	3.38	0.0132	0.0374	Gm24389	predicted gene, 24389 [Source:MGI Symbol;Acc:MGI:5454166]	Small_RNA						TaqMan Probe Unavailable
TC1500002078.mm.1	6.61	4.85	3.38	6.1e-13	7.19e-09			NonCoding						Mm03983455_s1
TC1000001779.mm.1	9.07	7.31	3.37	0.0004	0.0026	Gm22995	predicted gene, 22995 [Source:MGI Symbol;Acc:MGI:5452772]	Small_RNA						TaqMan Probe Unavailable
TC0500000053.mm.1	5.63	3.88	3.37	0.2769	0.4005			NonCoding						Mm03958045_s1
TC1300001507.mm.1	10.64	8.89	3.37	0.033	0.077	Gm24018	predicted gene, 24018 [Source:MGI Symbol;Acc:MGI:5453795]	Small_RNA						TaqMan Probe Unavailable
TC1200002303.mm.1	10.08	8.33	3.37	0.0009	0.0047	Scarna13; Mir3069	small Cajal body-specific RNA 1; microRNA 3069; microRNA 3069 (Mir3069), microRNA.	Multiple_Complex	100306943; 100526471					Mm04237762_s1
TC1100000339.mm.1	6.86	5.11	3.36	0.0231	0.0582	Hba-a2; Hba-a1	hemoglobin alpha, adult chain 2 (Hba-a2), mRNA.; hemoglobin alpha, adult chain 1; hemoglobin alpha, adult chain 2; hemoglobin alpha, adult chain 1, mRNA (cDNA clone MGC:57888 IMAGE:5684314), complete cds.; Synthetic construct Mus musculus clone IMAGE:100062289, MGC:190450 hemoglobin alpha, adult chain 2 (Hba-a2) mRNA, encodes complete protein.	Multiple_Complex	110257; 15122	in utero embryonic development; erythrocyte development; transport; oxygen transport	beta-amyloid binding; peroxidase activity; oxygen binding; heme binding; haptoglobin binding; organic acid binding; oxygen transporter activity; iron ion binding; metal ion binding			Mm00845395_s1
TC1400001667.mm.1	7.29	5.54	3.36	0.0026	0.0103	Gm24916	predicted gene, 24916 [Source:MGI Symbol;Acc:MGI:5454693]	Small_RNA						TaqMan Probe Unavailable
TC1800000742.mm.1	7.11	5.36	3.36	1.24e-05	0.0002			NonCoding						Mm05868879_s1
TC1300002591.mm.1	7.65	5.91	3.33	0.0027	0.0107			NonCoding						Mm05844344_s1
TC0900002456.mm.1	5.37	3.64	3.32	1.15e-10	9.77e-08			NonCoding						Mm05781297_s1
TC0500001589.mm.1	8.66	6.92	3.32	0.0001	0.001	Gm22450	predicted gene, 22450 [Source:MGI Symbol;Acc:MGI:5452227]	Small_RNA						TaqMan Probe Unavailable
TC0300002259.mm.1	8.74	7	3.32	0.0111	0.0327	Gm26204	predicted gene, 26204 [Source:MGI Symbol;Acc:MGI:5455981]	Small_RNA						TaqMan Probe Unavailable
TC1000000334.mm.1	6.8	5.07	3.32	6.05e-06	0.0001			NonCoding						Mm05699577_s1
TC0100001532.mm.1	7.78	6.05	3.32	8.02e-06	0.0001	Gpa33	glycoprotein A33 (transmembrane)	Multiple_Complex	59290					Mm00498913_m1
TC0600000187.mm.1	7.38	5.66	3.31	0.0004	0.0022			NonCoding						Mm05720014_s1
TC0100002958.mm.1	6.3	4.57	3.31	6.27e-08	4.45e-06			NonCoding						Mm05874963_s1
TC1500002297.mm.1	8.75	7.03	3.31	9.44e-05	0.0008			NonCoding						Mm03941701_s1
TC0300000041.mm.1	9.01	7.29	3.3	0.0085	0.0264	Gm24614	predicted gene, 24614 [Source:MGI Symbol;Acc:MGI:5454391]	Small_RNA						TaqMan Probe Unavailable
TC1600000997.mm.1	5.91	4.19	3.29	1.51e-06	3.92e-05			NonCoding						Mm05826930_m1
TC1200002635.mm.1	5.7	3.98	3.29	1.91e-07	9.55e-06	Ighv1-58	immunoglobulin heavy variable 1-58	Coding	780939					TaqMan Probe Unavailable
TC1200000504.mm.1	6.72	5.01	3.28	1.8e-05	0.0002	Gm24233	predicted gene, 24233 [Source:MGI Symbol;Acc:MGI:5454010]	Small_RNA						TaqMan Probe Unavailable
TC1000000070.mm.1	11.89	10.18	3.26	0.0023	0.0093	Gm25682	predicted gene, 25682 [Source:MGI Symbol;Acc:MGI:5455459]	Small_RNA						TaqMan Probe Unavailable
TC0900002125.mm.1	7.09	5.38	3.26	4.92e-08	3.78e-06			NonCoding						Mm05779668_s1
TC0600003557.mm.1	6.65	4.95	3.26	0.0203	0.0523	Igkv4-74	immunoglobulin kappa variable 4-74	Coding	236047	response to lipopolysaccharide; response to drug; receptor-mediated endocytosis; phagocytosis, recognition; phagocytosis, engulfment; complement activation, classical pathway; B cell differentiation; Fc-epsilon receptor signaling pathway; Fc-gamma receptor signaling pathway involved in phagocytosis; defense response to bacterium; innate immune response; B cell receptor signaling pathway; positive…	antigen binding; metal ion binding; immunoglobulin receptor binding			TaqMan Probe Unavailable
TC0900001988.mm.1	8.61	6.91	3.26	0.0227	0.0574	Gm22060	predicted gene, 22060 [Source:MGI Symbol;Acc:MGI:5451837]	Small_RNA						TaqMan Probe Unavailable
TC0700004158.mm.1	6.73	5.03	3.26	1.54e-09	4.2e-07			NonCoding						Mm05757285_s1
TC0300002473.mm.1	8.81	7.11	3.26	0.0153	0.0421	Anxa9	annexin A9	Coding	71790	synaptic transmission; single organismal cell-cell adhesion	phosphatidylserine binding; calcium ion binding; phospholipid binding; calcium-dependent phospholipid binding; acetylcholine receptor activity; protein binding			Mm00499243_g1
TC0500000264.mm.1	7.22	5.53	3.24	2.35e-07	1.1e-05			NonCoding						Mm05702112_s1
TC1300002738.mm.1	5.79	4.09	3.24	1.11e-07	6.6e-06			NonCoding						Mm05845091_s1
TC1800000129.mm.1	8.09	6.4	3.22	0.0009	0.0047			NonCoding						Mm05862139_s1
TC1300002365.mm.1	7.43	5.74	3.22	5.92e-08	4.29e-06			NonCoding						Mm05917688_s1
TC0700001312.mm.1	7.31	5.62	3.21	0.0094	0.0286			NonCoding						Mm05737592_s1
TC1800001010.mm.1	14.34	12.66	3.21	0.0068	0.0222	Gm24924	predicted gene, 24924 [Source:MGI Symbol;Acc:MGI:5454701]	Small_RNA						TaqMan Probe Unavailable
TC1500000345.mm.1	6.44	4.76	3.21	5.3e-06	9.6e-05			NonCoding						Mm03953881_s1
TC0100000078.mm.1	5.17	3.49	3.21	0.0001	0.0008			NonCoding						Mm05676578_s1
TC0100003503.mm.1	8.43	6.75	3.21	1.1e-05	0.0002	Gm22114	predicted gene, 22114 [Source:MGI Symbol;Acc:MGI:5451891]	Small_RNA						TaqMan Probe Unavailable
TC0700003469.mm.1	9.9	8.22	3.21	0.0122	0.0353	Gm23815	predicted gene, 23815 [Source:MGI Symbol;Acc:MGI:5453592]	Small_RNA						TaqMan Probe Unavailable
TC0900002408.mm.1	10.13	8.45	3.2	0.009	0.0277			NonCoding						Mm05781040_s1
TC0500002935.mm.1	6.28	4.61	3.2	5.67e-05	0.0006			NonCoding						Mm05716533_s1
TC0800000524.mm.1	9.38	7.71	3.19	4.1e-06	7.94e-05	Gm15878	predicted gene 15878 [Source:MGI Symbol;Acc:MGI:3801745]	Multiple_Complex						TaqMan Probe Unavailable
TC0400001272.mm.1	5.94	4.27	3.18	3.7e-08	3.15e-06	Gm25435	predicted gene, 25435	NonCoding						TaqMan Probe Unavailable
TC1100003289.mm.1	11.75	10.08	3.18	0.099	0.1819	Snord42a	small nucleolar RNA, C/D box 42A	Small_RNA	100529076					Mm05816033_s1
TC0800000387.mm.1	5.84	4.17	3.18	1.95e-08	2.08e-06			NonCoding						Mm05759448_s1
TC1200000143.mm.1	12.62	10.96	3.18	0.0335	0.0779	Gm22748	predicted gene, 22748 [Source:MGI Symbol;Acc:MGI:5452525]	Small_RNA						TaqMan Probe Unavailable
TC1600000180.mm.1	11.64	9.97	3.17	0.0011	0.0054	Gm23116	predicted gene, 23116 [Source:MGI Symbol;Acc:MGI:5452893]	Small_RNA						TaqMan Probe Unavailable
TC0100002529.mm.1	6.6	4.93	3.17	0.0052	0.0179			NonCoding						Mm03966954_s1
TC0100000457.mm.1	8.37	6.71	3.17	0.0179	0.0475	Snord70	small nucleolar RNA, C/D box 70	Small_RNA	100217459					TaqMan Probe Unavailable
TC1100000602.mm.1	8.29	6.63	3.16	0.003	0.0118	Gm25930	predicted gene, 25930 [Source:MGI Symbol;Acc:MGI:5455707]	Small_RNA						TaqMan Probe Unavailable
TC0300000941.mm.1	11.23	9.57	3.16	0.0003	0.0018	Gm24136	predicted gene, 24136 [Source:MGI Symbol;Acc:MGI:5453913]	Small_RNA						TaqMan Probe Unavailable
TC1800001037.mm.1	14.04	12.38	3.15	2.48e-06	5.58e-05			NonCoding						TaqMan Probe Unavailable
TC1000001951.mm.1	7.41	5.76	3.14	1.02e-06	2.99e-05	Gm23790	predicted gene, 23790 [Source:MGI Symbol;Acc:MGI:5453567]	Small_RNA						TaqMan Probe Unavailable
TSUnmapped00000169.mm.1	14.21	12.56	3.13	0.0096	0.0291	Rnu1a1	U1a1 small nuclear RNA	Small_RNA	19842
TC0700004240.mm.1	5.84	4.19	3.13	0.0003	0.0018			NonCoding						Mm05757492_s1
TC1200000720.mm.1	6.99	5.34	3.13	5.88e-06	0.0001			NonCoding						Mm05746998_s1
TC0800001826.mm.1	8.31	6.66	3.13	0.001	0.005			NonCoding						Mm05759045_g1
TC1600002109.mm.1	10.81	9.17	3.12	0.1236	0.2159	2310043M15Rik	RIKEN cDNA 2310043M15 gene [Source:MGI Symbol;Acc:MGI:1919180]	NonCoding						Mm03930592_m1
TC0200004689.mm.1	8.31	6.67	3.12	0.0034	0.0128	Gm25258	predicted gene, 25258 [Source:MGI Symbol;Acc:MGI:5455035]	Small_RNA						TaqMan Probe Unavailable
TC0X00000512.mm.1	7.08	5.44	3.12	0.0425	0.0937	3830403N18Rik	RIKEN cDNA 3830403N18 gene	Coding	70691	hematopoietic progenitor cell differentiation; spermatid development	molecular_function			Mm00530558_g1
TC0100001359.mm.1	6.04	4.4	3.12	1.98e-06	4.73e-05			NonCoding						Mm05830046_s1
TC0800002674.mm.1	7.28	5.64	3.11	0.0068	0.0221	Tox3	TOX high mobility group box family member 3	Multiple_Complex	244579	chromatin remodeling; transcription, DNA-templated; regulation of transcription, DNA-templated; apoptotic process; calcium-mediated signaling; negative regulation of neuron apoptotic process; positive regulation of transcription, DNA-templated	DNA binding; chromatin binding; estrogen response element binding; protein homodimerization activity; phosphoprotein binding; protein binding			Mm00556695_m1
TC1900000933.mm.1	7.58	5.94	3.11	6.03e-05	0.0006			NonCoding						Mm05877278_s1
TC0100003127.mm.1	8.09	6.45	3.11	0.0088	0.0272	Shisa4	shisa family member 4; shisa homolog 4 (Xenopus laevis)	Multiple_Complex	77552					Mm01295993_g1
TC0700004283.mm.1	10.25	8.61	3.11	0.007	0.0228	Gm24596	predicted gene, 24596 [Source:MGI Symbol;Acc:MGI:5454373]	Small_RNA						TaqMan Probe Unavailable
TC1900001374.mm.1	5.76	4.12	3.11	0.0054	0.0185			NonCoding						Mm05880351_s1
TC0500001483.mm.1	8.74	7.1	3.1	0.0081	0.0255	Tmem132c	transmembrane protein 132C	Multiple_Complex	208213	biological_process; negative regulation of phosphatase activity	molecular_function			Mm01208106_m1
TC1200002661.mm.1	5.66	4.02	3.1	0.1139	0.2026	Ighv1-82	immunoglobulin heavy variable 1-82	Coding	100775175					TaqMan Probe Unavailable
TC0200004460.mm.1	6.76	5.12	3.1	4.21e-06	8.1e-05			NonCoding						Mm05897359_s1
TC0100003854.mm.1	6.7	5.07	3.09	0.0014	0.0065			NonCoding						Mm05683507_s1
TC0900001928.mm.1	6.81	5.18	3.09	7.71e-05	0.0007			NonCoding						Mm03976464_s1
TC1000002703.mm.1	7.5	5.87	3.09	0.0205	0.0528	Gm26122	predicted gene, 26122 [Source:MGI Symbol;Acc:MGI:5455899]	Small_RNA						TaqMan Probe Unavailable
TC0800002017.mm.1	7.14	5.52	3.09	3.08e-06	6.49e-05			NonCoding						Mm05766567_s1
TC0900002972.mm.1	7.76	6.13	3.09	4.36e-05	0.0005	Tmem108	transmembrane protein 108	Multiple_Complex	81907	biological_process	molecular_function			Mm05913106_s1
TC1900001751.mm.1	7.18	5.56	3.08	0.0199	0.0516	Gm26158	predicted gene, 26158 [Source:MGI Symbol;Acc:MGI:5455935]	Small_RNA						Mm05882184_s1
TC1700001077.mm.1	11.41	9.79	3.08	3.63e-06	7.29e-05			NonCoding						Mm05900533_s1
TC1000002253.mm.1	8.38	6.76	3.08	0.022	0.0558	Tspan15	tetraspanin 15	Multiple_Complex	70423	positive regulation of Notch signaling pathway; protein maturation; establishment of protein localization to plasma membrane	enzyme binding; protein binding			Mm01150413_m1
TC1300002305.mm.1	6.16	4.54	3.08	0.0405	0.0903			NonCoding						Mm05842422_s1
TC0600000190.mm.1	7.7	6.08	3.07	0.0392	0.088	Wnt16	wingless-type MMTV integration site family, member 16; wingless-related MMTV integration site 16	Coding	93735		receptor binding; frizzled binding	GenMAPP	Wnt_Signaling	Mm00446419_m1
TC0M00000010.mm.1	13.77	12.15	3.07	0.0122	0.0353	mt-Tg	mitochondrially encoded tRNA glycine [Source:MGI Symbol;Acc:MGI:102486]	tRNA						TaqMan Probe Unavailable
TC0700002115.mm.1	14.8	13.18	3.07	0.0005	0.0028	Bc1	brain cytoplasmic RNA 1 (Bc1), non-coding RNA.	NonCoding	100568459					TaqMan Probe Unavailable
TC0100002503.mm.1	7.79	6.18	3.06	0.0486	0.1041	Erbb4	v-erb-a erythroblastic leukemia viral oncogene homolog 4 (avian)	Multiple_Complex	13869		nucleotide binding; protein kinase activity; protein tyrosine kinase activity; transmembrane receptor protein tyrosine kinase activity; receptor signaling protein tyrosine kinase activity; epidermal growth factor receptor binding; protein binding; ATP binding; kinase activity; transferase activity; protein homodimerization activity; transcription regulatory region DNA binding			Mm01256792_m1
TC0400003338.mm.1	6.6	4.99	3.06	2.88e-05	0.0003			NonCoding						Mm05698035_s1
TC0800002746.mm.1	6.07	4.46	3.05	2.95e-08	2.7e-06			NonCoding						Mm05769706_s1
TC0100003162.mm.1	6.61	5.01	3.05	9.18e-06	0.0001			NonCoding						Mm05904620_s1
TC0700004106.mm.1	6.87	5.26	3.04	0.0007	0.0038			NonCoding						Mm05757057_s1
TC0700004069.mm.1	7.04	5.43	3.04	0.0104	0.031	Gm25450	predicted gene, 25450 [Source:MGI Symbol;Acc:MGI:5455227]	Small_RNA						TaqMan Probe Unavailable
TC0400002822.mm.1	7.97	6.36	3.04	0.1522	0.2534	Astn2	astrotactin 2	Coding	56079	negative regulation of protein localization to cell surface	protein binding			Mm01262827_m1
TC1600001288.mm.1	6.92	5.32	3.04	7.3e-05	0.0007	Gm24927	predicted gene, 24927 [Source:MGI Symbol;Acc:MGI:5454704]	Small_RNA						TaqMan Probe Unavailable
TC0300002849.mm.1	8.88	7.28	3.04	0.0264	0.0645			NonCoding						Mm03955107_s1
TC0X00000488.mm.1	8.16	6.56	3.03	0.0009	0.0047	Gm22550	predicted gene, 22550 [Source:MGI Symbol;Acc:MGI:5452327]	Small_RNA						TaqMan Probe Unavailable
TC0600002079.mm.1	11.9	10.3	3.03	0.6739	0.7665	Ptn	pleiotrophin	Multiple_Complex	19242	ossification; learning; regulation of cell shape; positive regulation of cell-substrate adhesion; positive regulation of neuron projection development; negative regulation of angiogenesis; bone mineralization; negative regulation of cell migration; positive regulation of apoptotic process; negative regulation of membrane potential; negative regulation of epithelial cell proliferation; positive re…	glycosaminoglycan binding; growth factor activity; heparin binding; chondroitin sulfate proteoglycan binding; vascular endothelial growth factor binding; proteoglycan binding; heparan sulfate binding			Mm00436062_m1
TC0300002646.mm.1	6.93	5.33	3.02	0.0009	0.0045			NonCoding						Mm05682359_s1
TC1600000931.mm.1	7.03	5.44	3.02	0.004	0.0147	Gm24508	predicted gene, 24508 [Source:MGI Symbol;Acc:MGI:5454285]	Small_RNA						TaqMan Probe Unavailable
TC0200001300.mm.1	6.1	4.51	3.02	1.05e-06	3.05e-05	Olfr1140	olfactory receptor 1140	Coding	258635	G-protein coupled receptor signaling pathway; sensory perception of smell; signal transduction; response to stimulus; detection of chemical stimulus involved in sensory perception of smell	G-protein coupled receptor activity; olfactory receptor activity; odorant binding; signal transducer activity			Mm00730328_s1
TC0100003398.mm.1	6.55	4.96	3.01	0.0015	0.0068	Gm27616	predicted gene, 27616 [Source:MGI Symbol;Acc:MGI:5530998]	Precursor_microRNA						TaqMan Probe Unavailable
TC0400001609.mm.1	6.98	5.39	3.01	1.28e-05	0.0002			NonCoding						Mm05691708_s1
TC0100003641.mm.1	8.53	6.94	3.01	0.0236	0.0591	Gm25312	predicted gene, 25312 [Source:MGI Symbol;Acc:MGI:5455089]	Small_RNA						TaqMan Probe Unavailable
TC1000002745.mm.1	6.91	5.32	3.01	4.84e-10	2.06e-07	Gm24587	predicted gene, 24587 [Source:MGI Symbol;Acc:MGI:5454364]	Precursor_microRNA						TaqMan Probe Unavailable
TC0300002128.mm.1	17.99	16.4	3.01	3.56e-05	0.0004	Gm22009	predicted gene, 22009 [Source:MGI Symbol;Acc:MGI:5451786]	Small_RNA						Mm05680788_s1
TC1300001023.mm.1	5.58	3.99	3.01	2.09e-14	8.22e-10			NonCoding						Mm05837847_s1
TC1200001392.mm.1	8.41	6.83	3	0.0129	0.0367			NonCoding						Mm03968396_s1
TC1000002679.mm.1	9.56	7.98	2.99	0.0262	0.0641	RMST_7	Rhabdomyosarcoma 2 associated transcript conserved region 7	NonCoding						Mm05802882_s1
TC0300002508.mm.1	12.19	10.61	2.99	0.0026	0.0103	Rnu1b1	U1b1 small nuclear RNA	Small_RNA	19844					TaqMan Probe Unavailable
TC0100000825.mm.1	8.6	7.02	2.99	0.0012	0.0058	Gm25395	predicted gene, 25395 [Source:MGI Symbol;Acc:MGI:5455172]	Small_RNA						Mm05805660_s1
TC0100000709.mm.1	5.63	4.06	2.98	0.0027	0.0108			NonCoding						Mm05762587_s1
TC1300001995.mm.1	6.13	4.56	2.98	1e-05	0.0002			NonCoding						Mm03970156_s1
TC0800000353.mm.1	8.84	7.27	2.98	0.0006	0.0034	Eif4ebp1	eukaryotic translation initiation factor 4E binding protein 1	Coding	13685	G1/S transition of mitotic cell cycle; IRES-dependent translational initiation; regulation of translation; regulation of translational initiation; insulin receptor signaling pathway; negative regulation of translation; negative regulation of protein complex assembly; TOR signaling; positive regulation of mitotic cell cycle; negative regulation of translational initiation; cellular response to hyp…	protein binding; eukaryotic initiation factor 4E binding; translation repressor activity; translation initiation factor binding; protein phosphatase 2A binding	GenMAPP	Translation_Factors	Mm01620026_g1
TC1700002198.mm.1	9.46	7.89	2.98	1.14e-11	3.07e-08			NonCoding						TaqMan Probe Unavailable
TC1000001138.mm.1	9.44	7.87	2.98	0.1733	0.2802	Ntn4	netrin 4	Coding	57764	neuron remodeling; regulation of branching involved in salivary gland morphogenesis by extracellular matrix-epithelial cell signaling	laminin-1 binding			Mm00480458_m1
TC1300001937.mm.1	7.83	6.25	2.98	5.79e-07	2.03e-05			NonCoding						Mm01968212_s1
TC0500003701.mm.1	5.68	4.1	2.98	2.09e-05	0.0003			NonCoding						Mm05718831_s1
TC0X00000718.mm.1	8.72	7.14	2.97	0.0005	0.0027	Gm26125	predicted gene, 26125 [Source:MGI Symbol;Acc:MGI:5455902]	Small_RNA						TaqMan Probe Unavailable
TC0400001690.mm.1	8.76	7.19	2.97	0.0015	0.0066			NonCoding						Mm05691873_s1
TC0300000685.mm.1	6.93	5.36	2.97	6.3e-05	0.0006	Gm25039	predicted gene, 25039 [Source:MGI Symbol;Acc:MGI:5454816]	Small_RNA						TaqMan Probe Unavailable
TC0400001065.mm.1	8.4	6.83	2.97	0.0002	0.0013			NonCoding						Mm05690055_s1
TC1400001541.mm.1	7.1	5.53	2.96	0.0001	0.001			NonCoding						Mm05850009_s1
TC1400002370.mm.1	6.29	4.72	2.96	1.61e-05	0.0002			NonCoding						Mm05867127_s1
TC0M00000003.mm.1	10.83	9.27	2.96	0.0025	0.01	mt-Tv	mitochondrially encoded tRNA valine [Source:MGI Symbol;Acc:MGI:102472]	tRNA						TaqMan Probe Unavailable
TC0200000684.mm.1	9.82	8.26	2.96	0.0048	0.0171	Gm22306	predicted gene, 22306 [Source:MGI Symbol;Acc:MGI:5452083]	Small_RNA						TaqMan Probe Unavailable
TC1200000463.mm.1	6.89	5.33	2.95	1.53e-10	1.08e-07			NonCoding						Mm05821908_g1
TC0500000565.mm.1	5.64	4.08	2.94	0.0068	0.0221			NonCoding						Mm05703513_s1
TC0100002920.mm.1	5.93	4.38	2.93	0.0008	0.0041			NonCoding						Mm05874720_s1
TC0X00002785.mm.1	6.03	4.48	2.92	3.72e-08	3.15e-06			NonCoding						Mm05798821_s1
TC0X00001551.mm.1	8.62	7.07	2.92	3.15e-05	0.0004	Usp51	ubiquitin specific protease 51	Coding	635253	regulation of transcription, DNA-templated; histone deubiquitination; protein deubiquitination; proteasome-mediated ubiquitin-dependent protein catabolic process; regulation of proteasomal protein catabolic process; proteolysis; ubiquitin-dependent protein catabolic process	cysteine-type endopeptidase activity; ubiquitin-specific protease activity; peptidase activity; cysteine-type peptidase activity; zinc ion binding; hydrolase activity; ubiquitinyl hydrolase activity; metal ion binding			Mm01354313_m1
TC0200001876.mm.1	9.73	8.18	2.92	0.0051	0.0178	Gm22352	predicted gene, 22352 [Source:MGI Symbol;Acc:MGI:5452129]	Small_RNA						TaqMan Probe Unavailable
TC0300000646.mm.1	9.73	8.18	2.92	0.0051	0.0178	Gm24584	predicted gene, 24584 [Source:MGI Symbol;Acc:MGI:5454361]	Small_RNA						TaqMan Probe Unavailable
TC1300000956.mm.1	9.8	8.25	2.92	0.0159	0.0433	Gm24863	predicted gene, 24863 [Source:MGI Symbol;Acc:MGI:5454640]	Small_RNA						TaqMan Probe Unavailable
TC0300001781.mm.1	10.35	8.81	2.91	0.0495	0.1057			NonCoding						Mm05679275_s1
TC1200001147.mm.1	6.49	4.95	2.91	4.36e-05	0.0005	Gm24564	predicted gene, 24564 [Source:MGI Symbol;Acc:MGI:5454341]	Small_RNA						TaqMan Probe Unavailable
TC1600000882.mm.1	8.41	6.87	2.91	0.0156	0.0426			NonCoding						Mm03958735_s1
TC0100001130.mm.1	6.59	5.05	2.91	8.16e-07	2.59e-05			NonCoding						Mm05819135_s1
TC1500001329.mm.1	9.06	7.52	2.91	0.0002	0.0017	Snord123	small nucleolar RNA, C/D box 123	Small_RNA	66835					Mm04277496_s1
TC0100003356.mm.1	6.22	4.69	2.9	0.0015	0.0066	Mir1927	microRNA 1927	Precursor_microRNA	100316784					Mm04240877_s1
TSUnmapped00000125.mm.1	6.22	4.69	2.9	0.0015	0.0066	Mir1927	microRNA 1927	Precursor_microRNA	100316784
TC0300001363.mm.1	7.48	5.94	2.9	1.51e-10	1.08e-07	Gm24048	predicted gene, 24048 [Source:MGI Symbol;Acc:MGI:5453825]	Precursor_microRNA						TaqMan Probe Unavailable
TC0700000810.mm.1	9.82	8.28	2.9	0.0557	0.1159	Napsa	napsin A aspartic peptidase	Multiple_Complex	16541	proteolysis; protein catabolic process; membrane protein proteolysis; surfactant homeostasis	endopeptidase activity; aspartic-type endopeptidase activity; protein binding; peptidase activity; hydrolase activity; aspartic endopeptidase activity, intramembrane cleaving			Mm00492828_g1
TC1000001312.mm.1	5.68	4.14	2.9	1.69e-05	0.0002			NonCoding						Mm05741517_s1
TC0100003116.mm.1	5.74	4.2	2.9	4.37e-06	8.31e-05			NonCoding						Mm03984487_s1
TC1200001864.mm.1	18.31	16.78	2.9	5.94e-05	0.0006	Metazoa_SRP	Metazoan signal recognition particle RNA	NonCoding						TaqMan Probe Unavailable
TC1200002625.mm.1	6.57	5.03	2.9	0.0029	0.0112	Ighv1-43	immunoglobulin heavy variable V1-43	Coding	629908					TaqMan Probe Unavailable
TC0400004145.mm.1	14.76	13.23	2.89	1.89e-05	0.0002	Gm10563	predicted gene 10563 [Source:MGI Symbol;Acc:MGI:3642630]	Coding		biological_process	molecular_function			TaqMan Probe Unavailable
TC1000002680.mm.1	7.06	5.53	2.89	0.0491	0.105			NonCoding						Mm05802907_s1
TC1000002475.mm.1	10.12	8.59	2.89	8.21e-06	0.0001	Bc1	brain cytoplasmic RNA 1	NonCoding	100568459	adult locomotory behavior; negative regulation of translation, ncRNA-mediated; negative regulation of translational initiation	translation repressor activity, non-nucleic acid binding; translation initiation factor binding			TaqMan Probe Unavailable
TC1600001060.mm.1	6.26	4.73	2.89	0.0004	0.0023	Gm23692	predicted gene, 23692 [Source:MGI Symbol;Acc:MGI:5453469]	Small_RNA						Mm05827074_s1
TC0400001900.mm.1	6.34	4.82	2.89	3.48e-07	1.41e-05			NonCoding						Mm05692401_g1
TC0100001661.mm.1	6.33	4.8	2.89	0.0001	0.0011	Gm26104	predicted gene, 26104 [Source:MGI Symbol;Acc:MGI:5455881]	Small_RNA						Mm05836591_s1
TC1800000337.mm.1	7.46	5.93	2.89	1.93e-05	0.0002			NonCoding						Mm05863252_s1
TC1900001378.mm.1	6.35	4.82	2.89	0.0001	0.001			NonCoding						Mm05880474_s1
TC1100002541.mm.1	9.22	7.69	2.88	0.0058	0.0197	Gm23520	predicted gene, 23520 [Source:MGI Symbol;Acc:MGI:5453297]	Small_RNA						TaqMan Probe Unavailable
TC1100001003.mm.1	7.42	5.9	2.88	0.0001	0.0009			NonCoding						Mm05807986_s1
TC1700000456.mm.1	12.2	10.68	2.88	0.0584	0.1202			NonCoding						TaqMan Probe Unavailable
TC0600003011.mm.1	5.42	3.9	2.88	1.64e-07	8.59e-06			NonCoding						Mm03958024_s1
TC0100002520.mm.1	7.02	5.5	2.88	0.0004	0.0022			NonCoding						Mm03970533_s1
TC0800000883.mm.1	7.42	5.9	2.87	1.38e-06	3.67e-05			NonCoding						Mm05761393_s1
TC0500000094.mm.1	6.02	4.49	2.87	0.0002	0.0013			NonCoding						Mm03976422_s1
TC1600001119.mm.1	8.81	7.29	2.87	6.97e-06	0.0001			NonCoding						Mm05827201_s1
TC1400002382.mm.1	5.42	3.9	2.86	0.0014	0.0063	Rb1	retinoblastoma 1	NonCoding	19645	G1/S transition of mitotic cell cycle; negative regulation of transcription from RNA polymerase II promoter; transcription, DNA-templated; regulation of transcription, DNA-templated; regulation of transcription from RNA polymerase II promoter; negative regulation of protein kinase activity; cell cycle; cell cycle arrest; regulation of mitotic cell cycle; negative regulation of cell proliferation;…	core promoter binding; RNA polymerase II activating transcription factor binding; DNA binding; protein binding; transcription factor binding; enzyme binding; kinase binding; ubiquitin protein ligase binding; identical protein binding; phosphoprotein binding	GenMAPP	Cell_Cycle_KEGG; G1_to_S_cell_cycle_Reactome	TaqMan Probe Unavailable
TC0600003559.mm.1	6.02	4.5	2.86	0.0223	0.0565	Igkv4-71	immunoglobulin kappa chain variable 4-71	Coding	434586	biological_process; immunoglobulin production; immune response	molecular_function			Mm01746213_s1
TC0600003137.mm.1	7.64	6.12	2.86	0.0029	0.0114	Scarna10	small Cajal body-specific RNA 10	Multiple_Complex	100217413					Mm04237677_s1
TC0600000011.mm.1	7.06	5.54	2.86	0.0073	0.0235			NonCoding						Mm05718897_s1
TC0700001774.mm.1	8.31	6.79	2.86	0.0754	0.1469	Aqp8	aquaporin 8	Coding	11833	transport; water transport; cellular water homeostasis; canalicular bile acid transport; ion transmembrane transport; glycerol transport; cellular response to cAMP	transporter activity; water channel activity; glycerol channel activity			Mm00431846_m1
TC1000002929.mm.1	11.3	9.79	2.85	0.3459	0.4739	Lyz2	lysozyme 2	Coding	17105	metabolic process; cytolysis; defense response to bacterium; defense response to Gram-negative bacterium; defense response to Gram-positive bacterium	lysozyme activity; catalytic activity; hydrolase activity; hydrolase activity, acting on glycosyl bonds; identical protein binding			Mm00727183_s1
TC1700001148.mm.1	7.83	6.32	2.85	8.92e-05	0.0008	Gm23649	predicted gene, 23649 [Source:MGI Symbol;Acc:MGI:5453426]	Small_RNA						TaqMan Probe Unavailable
TC1400002793.mm.1	7.34	5.83	2.85	7.29e-10	2.6e-07	Gm3264	predicted gene 3264 (Gm3264), mRNA.; predicted gene 3264	Coding	100041306					Mm03017739_gH
TC1300001165.mm.1	9.14	7.64	2.85	0.0041	0.015	Gm24870	predicted gene, 24870 [Source:MGI Symbol;Acc:MGI:5454647]	Small_RNA						TaqMan Probe Unavailable
TC0700003475.mm.1	6.75	5.24	2.84	0.0002	0.0012			NonCoding						Mm05752034_s1
TC1200002629.mm.1	5.67	4.16	2.84	0.0005	0.0029	Ighv1-52	immunoglobulin heavy variable 1-52	Coding	382696					TaqMan Probe Unavailable
TC0600003571.mm.1	5.43	3.93	2.84	0.0811	0.1556	Igkv4-55	immunoglobulin kappa variable 4-55	Coding	385253					TaqMan Probe Unavailable
TC1700002814.mm.1	9.36	7.85	2.84	0.1328	0.2281	C4b	complement component 4B (Chido blood group)	Multiple_Complex	12268	complement activation; immunoglobulin mediated immune response; immune system process; inflammatory response; complement activation, classical pathway; negative regulation of endopeptidase activity; innate immune response	complement binding; complement component C1q binding; carbohydrate binding; endopeptidase inhibitor activity	GenMAPP	Complement_Activation_Classical	Mm00550309_m1
TC0300002201.mm.1	9.66	8.16	2.84	0.1378	0.2345	Rxfp1	relaxin/insulin-like family peptide receptor 1; Synthetic construct Mus musculus clone IMAGE:100069472, MGC:199374 relaxin/insulin-like family peptide receptor 1 (Rxfp1) mRNA, encodes complete protein.	Multiple_Complex	381489	signal transduction; G-protein coupled receptor signaling pathway; adenylate cyclase-modulating G-protein coupled receptor signaling pathway; adenylate cyclase-activating G-protein coupled receptor signaling pathway; parturition; cell differentiation; extracellular matrix organization; lung connective tissue development; nipple morphogenesis	signal transducer activity; G-protein coupled receptor activity; hormone binding; metal ion binding			Mm01218370_m1
TC0900000979.mm.1	7.84	6.34	2.83	4.33e-06	8.27e-05			NonCoding						Mm05775280_s1
TC0500001706.mm.1	7.13	5.63	2.83	0.0224	0.0567			NonCoding						Mm05710813_s1
TC0500000132.mm.1	7.36	5.86	2.83	6.63e-05	0.0006			NonCoding						Mm03981286_s1
TC0300001784.mm.1	12.08	10.58	2.83	0.0385	0.0868			NonCoding						Mm05679319_s1
TC0200000568.mm.1	14.26	12.76	2.83	0.0007	0.0039	Gm27805	predicted gene, 27805 [Source:MGI Symbol;Acc:MGI:5531187]	Precursor_microRNA						TaqMan Probe Unavailable
TC0100002699.mm.1	9.35	7.85	2.83	0.0086	0.0267			NonCoding						Mm05857956_s1
TC1800000264.mm.1	9.94	8.44	2.83	0.0028	0.0112	Gm26378	predicted gene, 26378 [Source:MGI Symbol;Acc:MGI:5456155]	Small_RNA						TaqMan Probe Unavailable
TC0600002063.mm.1	6.61	5.11	2.83	3.72e-07	1.48e-05			NonCoding						Mm05728393_s1
TSUnmapped00000136.mm.1	18.16	16.66	2.83	8.71e-05	0.0008	Rn7s2	7S RNA 2	Small_RNA	103949
TSUnmapped00000137.mm.1	18.16	16.66	2.83	8.71e-05	0.0008	Rn7s1	7S RNA 1	Small_RNA	103948
TC1400001903.mm.1	5.76	4.26	2.82	5.25e-05	0.0005	Gm22637	predicted gene, 22637	NonCoding						Mm05865667_s1
TC1300002293.mm.1	7.03	5.53	2.82	5.18e-09	9.11e-07	Gm19659	PREDICTED: predicted gene, 19659 (Gm19659), mRNA.	Coding	100503367					Mm05842417_g1
TC1700002604.mm.1	6.59	5.1	2.82	4.36e-06	8.31e-05			NonCoding						Mm05860934_s1
TC0100002384.mm.1	6.35	4.85	2.82	8.85e-06	0.0001	Gm23966	predicted gene, 23966 [Source:MGI Symbol;Acc:MGI:5453743]	Small_RNA						TaqMan Probe Unavailable
TC0500000845.mm.1	9.74	8.25	2.82	0.8366	0.8894	Cxcl15	chemokine (C-X-C motif) ligand 15	Coding	20309	positive regulation of leukocyte chemotaxis; chemotaxis; inflammatory response; immune response; G-protein coupled receptor signaling pathway; hemopoiesis; neutrophil chemotaxis; response to lipopolysaccharide; regulation of cell proliferation; chemokine-mediated signaling pathway	cytokine activity; chemokine activity; CXCR chemokine receptor binding			Mm00441263_m1
TC1700001243.mm.1	10.83	9.33	2.82	0.0005	0.003			NonCoding						Mm05856359_s1
TC1100002115.mm.1	6.4	4.91	2.81	5.96e-09	9.88e-07			NonCoding						Mm05811134_s1
TC1300000587.mm.1	5.18	3.68	2.81	8.3e-11	7.91e-08			NonCoding						Mm05835684_s1
TC1600000929.mm.1	8.93	7.44	2.81	0.0347	0.08	Gm23355	predicted gene, 23355 [Source:MGI Symbol;Acc:MGI:5453132]	Small_RNA						TaqMan Probe Unavailable
TC0900001266.mm.1	5.82	4.33	2.81	1.27e-06	3.48e-05			NonCoding						Mm05776437_s1
TC0600002961.mm.1	6.48	4.99	2.8	7.42e-06	0.0001	Snora7a	small nucleolar RNA, H/ACA box 7A	Small_RNA	100217451					Mm04336209_s1
TC0600002855.mm.1	7.5	6.02	2.8	0.0003	0.0019			NonCoding						Mm05731902_s1
TC1800001070.mm.1	7.49	6.01	2.79	3.52e-06	7.13e-05	Gm23207	predicted gene, 23207 [Source:MGI Symbol;Acc:MGI:5452984]	Small_RNA						Mm05870429_s1
TC0600002134.mm.1	7.47	5.99	2.79	0.0059	0.0197			NonCoding						Mm03957602_s1
TC1700001641.mm.1	9.84	8.36	2.79	0.0014	0.0065	Snora78	small nucleolar RNA, H/ACA box 7	Small_RNA	100306952					Mm04237676_s1
TC1400002264.mm.1	6.68	5.2	2.79	0.0367	0.0835	Gulo	gulonolactone (L-) oxidase	Coding	268756	L-ascorbic acid biosynthetic process; oxidation-reduction process	catalytic activity; D-arabinono-1,4-lactone oxidase activity; oxidoreductase activity; oxidoreductase activity, acting on CH-OH group of donors; oxidoreductase activity, acting on the CH-OH group of donors, oxygen as acceptor; L-gulonolactone oxidase activity; flavin adenine dinucleotide binding; UDP-N-acetylmuramate dehydrogenase activity			Mm00626639_m1
TC0100003755.mm.1	5.4	3.92	2.79	0.0026	0.0104			NonCoding						Mm05677880_s1
TC0200005114.mm.1	12.14	10.66	2.78	0.237	0.3568	Sdc4	syndecan 4	Multiple_Complex	20971	neural tube closure; regulation of fibroblast migration; cell migration; wound healing; positive regulation of protein kinase activity; positive regulation of stress fiber assembly; positive regulation of focal adhesion assembly; inner ear receptor stereocilium organization; positive regulation of exosomal secretion; positive regulation of extracellular exosome assembly; ureteric bud development;…	fibronectin binding; protein kinase C binding; thrombospondin receptor activity; protein binding			Mm00488527_m1
TC1600000546.mm.1	9.33	7.86	2.78	0.0123	0.0355	Gm25617	predicted gene, 25617 [Source:MGI Symbol;Acc:MGI:5455394]	Small_RNA						TaqMan Probe Unavailable
TC0900001169.mm.1	6.27	4.79	2.78	3.41e-09	7.12e-07			NonCoding						Mm05775977_g1
TC1200002657.mm.1	5.32	3.85	2.78	0.0604	0.1234	Ighv1-77	immunoglobulin heavy variable 1-77	Coding	619994					TaqMan Probe Unavailable
TC1200002624.mm.1	5.62	4.15	2.78	0.0116	0.0338	Ighv1-42	immunoglobulin heavy variable V1-42	Coding	629906					TaqMan Probe Unavailable
TC0400000697.mm.1	8.39	6.92	2.78	0.0099	0.0298	Gm23148	predicted gene, 23148 [Source:MGI Symbol;Acc:MGI:5452925]	Small_RNA						TaqMan Probe Unavailable
TC0600003456.mm.1	8.68	7.21	2.77	5.89e-05	0.0006	Far2os1; RP23-285C21.5	fatty acyl CoA reductase 2, opposite strand 1 [Source:MGI Symbol;Acc:MGI:4415003]; novel transcript, antisense to Far2	NonCoding						Mm05733613_g1
TC1000000335.mm.1	7.24	5.77	2.77	4.02e-07	1.57e-05			NonCoding						Mm05699603_s1
TC1300001076.mm.1	8.66	7.19	2.77	0.0036	0.0135	Snora47	small nucleolar RNA, H/ACA box 47	Multiple_Complex	100217450					Mm04240844_s1
TC0X00001216.mm.1	6.49	5.02	2.77	0.0255	0.0628	Gm5945	PREDICTED: predicted gene 5945 (Gm5945), mRNA.	Multiple_Complex	546368					Mm03031346_g1
TC1800001355.mm.1	10.6	9.13	2.76	0.0004	0.0026	Gm24514	predicted gene, 24514	NonCoding						Mm05871523_s1
TC0X00000509.mm.1	6.04	4.58	2.76	0.0022	0.009	Gm14624	predicted gene 14624 [Source:MGI Symbol;Acc:MGI:3709651]	Pseudogene						TaqMan Probe Unavailable
TC0200002355.mm.1	5.95	4.48	2.76	1.12e-05	0.0002			NonCoding						Mm05889946_s1
TC1900000326.mm.1	14.31	12.84	2.76	0.0139	0.0391	Gm23238	predicted gene, 23238 [Source:MGI Symbol;Acc:MGI:5453015]	Small_RNA						TaqMan Probe Unavailable
TC0900000756.mm.1	6.3	4.84	2.76	6.08e-06	0.0001			NonCoding						Mm05774281_s1
TC0300002643.mm.1	6.11	4.65	2.76	8.75e-07	2.72e-05			NonCoding						Mm05682318_s1
TC0500001705.mm.1	7.53	6.07	2.75	0.0347	0.08			NonCoding						Mm05710789_s1
TC0200001704.mm.1	5.15	3.69	2.75	0.0004	0.0025			NonCoding						Mm05887197_s1
TC1300002167.mm.1	8.72	7.27	2.75	5.79e-06	0.0001	Gm24095	predicted gene, 24095 [Source:MGI Symbol;Acc:MGI:5453872]	Small_RNA						TaqMan Probe Unavailable
TC0200003616.mm.1	8.25	6.79	2.75	0.0045	0.0162	Gm22712	predicted gene, 22712	Precursor_microRNA						TaqMan Probe Unavailable
TC1000002662.mm.1	8.34	6.88	2.74	0.0011	0.0053	Gm26180	predicted gene, 26180 [Source:MGI Symbol;Acc:MGI:5455957]	Small_RNA						TaqMan Probe Unavailable
TC0100002068.mm.1	5.42	3.96	2.74	4.61e-09	8.49e-07			NonCoding						Mm05707163_s1
TC0700001075.mm.1	9.24	7.79	2.74	0.0077	0.0246	Gm27459	predicted gene, 27459 [Source:MGI Symbol;Acc:MGI:5530841]	Precursor_microRNA						TaqMan Probe Unavailable
TC1000000081.mm.1	6.67	5.22	2.74	1.28e-07	7.2e-06			NonCoding						Mm05692863_s1
TC0200003427.mm.1	7.37	5.92	2.73	0.018	0.0477			NonCoding						Mm05893751_s1
TC0100002317.mm.1	7.58	6.14	2.73	0.0048	0.017			NonCoding						Mm05790476_s1
TC0100002521.mm.1	6.7	5.26	2.72	0.0001	0.001			NonCoding						Mm03966315_s1
TC0200005307.mm.1	5.51	4.07	2.72	1.92e-09	4.87e-07			NonCoding						Mm03455954_s1
TC1800001363.mm.1	8.65	7.21	2.71	0.1903	0.3011			NonCoding						Mm05871542_m1
TC0X00001877.mm.1	5.35	3.91	2.71	1.01e-08	1.38e-06			NonCoding						Mm05795742_s1
TC0200001151.mm.1	6.66	5.22	2.71	9.67e-07	2.9e-05			NonCoding						Mm05885355_s1
TC1300001755.mm.1	8.25	6.81	2.71	0.0226	0.0571			NonCoding						Mm05841048_s1
TC0700000139.mm.1	5.76	4.33	2.71	2.54e-06	5.67e-05			NonCoding						Mm03953256_s1
TC0900001464.mm.1	6.67	5.23	2.71	0.0002	0.0014			NonCoding						Mm05777091_s1
TC0400000474.mm.1	7.83	6.39	2.71	0.0008	0.0041			NonCoding						Mm05687505_s1
TC1100002195.mm.1	6.55	5.12	2.71	0.0633	0.128	Igfbp3	insulin-like growth factor binding protein 3	Coding	16009	regulation of cell growth; negative regulation of protein phosphorylation; protein phosphorylation; negative regulation of cell proliferation; positive regulation of cardiac muscle cell apoptotic process; regulation of glucose metabolic process; negative regulation of smooth muscle cell migration; regulation of growth; positive regulation of apoptotic process; positive regulation of catalytic act…	fibronectin binding; insulin-like growth factor binding; protein tyrosine phosphatase activator activity; growth factor binding; insulin-like growth factor I binding; insulin-like growth factor II binding; protein binding	GenMAPP	Smooth_muscle_contraction	Mm00515156_m1
TC0400000870.mm.1	6.1	4.67	2.71	0.0008	0.0042			NonCoding						Mm03955394_s1
TC1500001715.mm.1	7.22	5.78	2.7	0.288	0.4128	Lypd2	Ly6/Plaur domain containing 2	Coding	68311	cell activation	molecular_function			Mm01204933_g1
TC0100001307.mm.1	7.54	6.11	2.7	0.0003	0.002	Gm26048	predicted gene, 26048 [Source:MGI Symbol;Acc:MGI:5455825]	Small_RNA						TaqMan Probe Unavailable
TC0600003570.mm.1	6	4.57	2.7	0.1242	0.2167	Igkv4-57	immunoglobulin kappa variable 4-57	Coding	235952					TaqMan Probe Unavailable
TC0400003457.mm.1	6.95	5.52	2.7	2.71e-05	0.0003			NonCoding						Mm05698270_s1
TC0100002528.mm.1	5.92	4.49	2.7	2.86e-05	0.0003			NonCoding						Mm03970830_s1
TC0200001400.mm.1	5.88	4.45	2.69	1.03e-06	3e-05	Gm13786	predicted gene 13786 [Source:MGI Symbol;Acc:MGI:3649782]	Multiple_Complex						Mm05885976_s1
TC0X00000906.mm.1	6.26	4.83	2.69	2.28e-09	5.28e-07	Gm26617	predicted gene, 26617 [Source:MGI Symbol;Acc:MGI:5477111]	NonCoding						Mm00845272_s1
TC0600002780.mm.1	8.58	7.15	2.69	0.0163	0.0443	Gm26501	predicted gene, 26501 [Source:MGI Symbol;Acc:MGI:5456278]	Small_RNA						TaqMan Probe Unavailable
TC1800000031.mm.1	6.06	4.63	2.69	2.85e-05	0.0003			NonCoding						Mm05861650_s1
TC0100001702.mm.1	7.42	5.99	2.69	4.83e-09	8.74e-07	Gm19846	PREDICTED: predicted gene, 19846 (Gm19846), mRNA.	Coding	100503705					TaqMan Probe Unavailable
TC1100003093.mm.1	16.17	14.74	2.69	0.382	0.5094	Alox15	arachidonate 15-lipoxygenase	Multiple_Complex	11687	ossification; negative regulation of adaptive immune response; lipid metabolic process; fatty acid metabolic process; phosphatidylethanolamine biosynthetic process; positive regulation of cell-substrate adhesion; arachidonic acid metabolic process; lipoxygenase pathway; bone mineralization; positive regulation of actin filament polymerization; positive regulation of heterotypic cell-cell adhesion…	arachidonate 12-lipoxygenase activity; iron ion binding; phosphatidylinositol-4,5-bisphosphate binding; lipid binding; oxidoreductase activity; oxidoreductase activity, acting on single donors with incorporation of molecular oxygen, incorporation of two atoms of oxygen; metal ion binding; hepoxilin-epoxide hydrolase activity; arachidonate 15-lipoxygenase activity; hepoxilin A3 synthase activity; …	GenMAPP	Eicosanoid_Synthesis	Mm00507800_g1
TC0200000890.mm.1	7.78	6.36	2.69	0.0013	0.006			NonCoding						Mm05884454_s1
TC0400001210.mm.1	6.36	4.93	2.69	1.02e-07	6.21e-06			NonCoding						Mm05690545_s1
TC0100000826.mm.1	6.03	4.6	2.69	6.61e-06	0.0001	Scarna6	small Cajal body-specific RNA 6	Small_RNA	100217415					Mm04237680_s1
TC0800001077.mm.1	9.47	8.05	2.69	0.3713	0.4993	Mmp2	matrix metallopeptidase 2	Coding	17390	angiogenesis; ovarian follicle development; response to hypoxia; blood vessel maturation; intramembranous ossification; proteolysis; response to oxidative stress; negative regulation of cell adhesion; heart development; embryo implantation; response to mechanical stimulus; peripheral nervous system axon regeneration; cell migration; positive regulation of cell migration; collagen catabolic proces…	fibronectin binding; metalloendopeptidase activity; peptidase activity; metallopeptidase activity; zinc ion binding; hydrolase activity; metal ion binding; protein binding	GenMAPP	Matrix_Metalloproteinases; Inflammatory_Response_Pathway	Mm00439498_m1
TC0700003260.mm.1	5.68	4.25	2.69	2e-06	4.76e-05	Gm22253	predicted gene, 22253 [Source:MGI Symbol;Acc:MGI:5452030]	Small_RNA						TaqMan Probe Unavailable
TC0600003031.mm.1	6.84	5.42	2.68	1.65e-05	0.0002			NonCoding						Mm05732593_s1
TC0400003780.mm.1	9.3	7.88	2.68	1.29e-08	1.59e-06	Gm13009	predicted gene 13009 [Source:MGI Symbol;Acc:MGI:3651086]	Multiple_Complex						TaqMan Probe Unavailable
TC0700000499.mm.1	7.22	5.8	2.68	0.0025	0.01			NonCoding						Mm05734713_s1
TC0X00001913.mm.1	5.94	4.52	2.68	1.24e-05	0.0002	Gm26652; RP23-247H23.2	predicted gene, 26652 [Source:MGI Symbol;Acc:MGI:5477146]; novel transcript	NonCoding						Mm05795897_m1
TC0400003589.mm.1	11.77	10.35	2.68	0.0002	0.0016	Gm22994	predicted gene, 22994 [Source:MGI Symbol;Acc:MGI:5452771]	Precursor_microRNA						TaqMan Probe Unavailable
TC1000001490.mm.1	7.16	5.74	2.68	0.744	0.8208	Wif1	Wnt inhibitory factor 1	Multiple_Complex	24117	multicellular organismal development; Wnt signaling pathway; negative regulation of Wnt signaling pathway; positive regulation of fat cell differentiation	Wnt-protein binding			Mm00442355_m1
TC1900001381.mm.1	7.43	6.01	2.67	0.0016	0.0072			NonCoding						Mm05880527_s1
TC1000002665.mm.1	5.78	4.36	2.67	9.85e-06	0.0002			NonCoding						Mm03974502_s1
TC0500000340.mm.1	9.3	7.89	2.67	0.0295	0.0705			NonCoding						Mm05702360_s1
TC1700001666.mm.1	8.3	6.89	2.67	7.71e-05	0.0007	Gm22645	predicted gene, 22645 [Source:MGI Symbol;Acc:MGI:5452422]	Small_RNA						TaqMan Probe Unavailable
TC0700001384.mm.1	7.5	6.09	2.67	2.32e-05	0.0003	LOC100861604	PREDICTED: uncharacterized LOC100861604 (LOC100861604), miscRNA.	NonCoding						Mm05911057_s1
TC1100001337.mm.1	14.5	13.09	2.66	0.0293	0.0701	Rnu1a1	U1a1 small nuclear RNA	Small_RNA	19842					TaqMan Probe Unavailable
TC1100001338.mm.1	14.5	13.09	2.66	0.0293	0.0701	Gm22068	predicted gene, 22068 [Source:MGI Symbol;Acc:MGI:5451845]	Small_RNA						TaqMan Probe Unavailable
TC1200000451.mm.1	14.5	13.09	2.66	0.0293	0.0701	Gm22634	predicted gene, 22634 [Source:MGI Symbol;Acc:MGI:5452411]	Small_RNA						TaqMan Probe Unavailable
TC1200000452.mm.1	14.5	13.09	2.66	0.0293	0.0701	Gm23804	predicted gene, 23804 [Source:MGI Symbol;Acc:MGI:5453581]	Small_RNA						TaqMan Probe Unavailable
TC1200000453.mm.1	14.5	13.09	2.66	0.0293	0.0701	Gm26444	predicted gene, 26444 [Source:MGI Symbol;Acc:MGI:5456221]	Small_RNA						TaqMan Probe Unavailable
TC1200001751.mm.1	14.5	13.09	2.66	0.0293	0.0701	Gm25679	predicted gene, 25679 [Source:MGI Symbol;Acc:MGI:5455456]	Small_RNA						TaqMan Probe Unavailable
TC1200001754.mm.1	14.5	13.09	2.66	0.0293	0.0701	Gm22317	predicted gene, 22317 [Source:MGI Symbol;Acc:MGI:5452094]	Small_RNA						TaqMan Probe Unavailable
TC1400002792.mm.1	6.94	5.53	2.66	3.05e-10	1.5e-07	Gm2897	predicted gene 2897 (Gm2897), transcript variant 1, mRNA.	Coding	100040671					Mm03806794_mH
TC0300002366.mm.1	17.3	15.89	2.66	4.71e-07	1.75e-05	Rps27rt; Rps27	ribosomal protein S27, retrogene; ribosomal protein S27	Multiple_Complex	100043813; 57294	translation	structural constituent of ribosome; metal ion binding; protein binding			Mm00850051_g1
TC0600003590.mm.1	6.31	4.9	2.66	0.0064	0.0211	Igkv6-23	immunoglobulin kappa variable 6-23	Coding	637227					TaqMan Probe Unavailable
TC0700000888.mm.1	8.84	7.43	2.66	0.0384	0.0865	Gm25326	predicted gene, 25326 [Source:MGI Symbol;Acc:MGI:5455103]	Small_RNA						TaqMan Probe Unavailable
TC0400003556.mm.1	6.67	5.26	2.66	0.0002	0.0017			NonCoding						Mm05698592_s1
TC1900000544.mm.1	8.52	7.11	2.66	0.0243	0.0605	Gm23300	predicted gene, 23300 [Source:MGI Symbol;Acc:MGI:5453077]	Small_RNA						TaqMan Probe Unavailable
TC0200004811.mm.1	7.53	6.12	2.66	0.0489	0.1046	Cd93	CD93 antigen; Synthetic construct Mus musculus clone IMAGE:100063627, MGC:191096 CD93 antigen (Cd93) mRNA, encodes complete protein.	Multiple_Complex	17064	positive regulation of defense response to virus by host; cell adhesion; single organismal cell-cell adhesion; mitophagy in response to mitochondrial depolarization	complement component C1q binding; calcium ion binding; carbohydrate binding			Mm00440239_g1
TC1100002244.mm.1	8.83	7.42	2.65	0.0069	0.0225	Gm25698	predicted gene, 25698 [Source:MGI Symbol;Acc:MGI:5455475]	Small_RNA						TaqMan Probe Unavailable
TC1200001112.mm.1	6.5	5.1	2.65	0.0002	0.0015	Mir342	microRNA 342	Precursor_microRNA	723909					Mm04238212_s1
TSUnmapped00000129.mm.1	6.5	5.1	2.65	0.0002	0.0015	Mir342	microRNA 342	Precursor_microRNA	723909	cellular response to lipopolysaccharide; cellular response to amino acid stimulus; cellular response to inorganic substance
TC1800001341.mm.1	5.81	4.4	2.64	8.38e-08	5.42e-06			NonCoding						Mm05871445_s1
TC1500001697.mm.1	7.01	5.61	2.64	5.22e-09	9.14e-07	Gm10362	PREDICTED: predicted gene 10362 (Gm10362), mRNA.	Coding	100040929					Mm05754232_m1
TC1200002620.mm.1	6.19	4.79	2.64	0.1033	0.188	Ighv1-34	immunoglobulin heavy variable 1-34	Coding	628614					TaqMan Probe Unavailable
TC1400000182.mm.1	6.04	4.64	2.64	2.78e-06	6.04e-05			NonCoding						Mm05845718_s1
TC0100002239.mm.1	8.01	6.61	2.64	0.0086	0.0266	Gm23722	predicted gene, 23722 [Source:MGI Symbol;Acc:MGI:5453499]	Small_RNA						TaqMan Probe Unavailable
TC1300002618.mm.1	6.55	5.15	2.64	4.65e-08	3.63e-06			NonCoding						Mm03965245_g1
TC0X00000279.mm.1	5.57	4.17	2.64	7.79e-07	2.51e-05	Gm2799; Gmcl1l	predicted gene 2799; predicted gene 2799 (Gm2799), mRNA.; germ cell-less homolog 1 (Drosophila)-like	Coding	100040482; 71847	biological_process; multicellular organismal development; spermatogenesis; protein ubiquitination; cell differentiation	molecular_function			Mm00844131_s1
TC0300003207.mm.1	5.97	4.57	2.63	5.61e-07	1.98e-05	Bbs12	Bardet-Biedl syndrome 12 (human)	Coding	241950	intraciliary transport; eating behavior; photoreceptor cell maintenance; negative regulation of fat cell differentiation; chaperone-mediated protein complex assembly	ATP binding; molecular_function; protein binding; nucleotide binding			Mm02524015_s1
TC1700001244.mm.1	6.53	5.14	2.63	1.48e-06	3.86e-05			NonCoding						Mm05856375_s1
TC1300000762.mm.1	8.94	7.54	2.63	0.0161	0.0437	Gm25448	predicted gene, 25448 [Source:MGI Symbol;Acc:MGI:5455225]	Small_RNA						TaqMan Probe Unavailable
TC1500001252.mm.1	8.94	7.54	2.63	0.0161	0.0437	Gm24713	predicted gene, 24713 [Source:MGI Symbol;Acc:MGI:5454490]	Small_RNA						TaqMan Probe Unavailable
TC0500002277.mm.1	8.26	6.87	2.63	1.97e-07	9.75e-06			NonCoding						Mm05713651_m1
TC0700001832.mm.1	9.03	7.64	2.63	3.86e-05	0.0004	Gm22747	predicted gene, 22747 [Source:MGI Symbol;Acc:MGI:5452524]	Small_RNA						TaqMan Probe Unavailable
TC1900001379.mm.1	7.23	5.84	2.63	0.007	0.0226			NonCoding						Mm05880486_s1
TC0500000120.mm.1	5.63	4.24	2.62	9.82e-09	1.36e-06			NonCoding						Mm05701333_s1
TC1400000199.mm.1	6.38	4.99	2.62	1.33e-09	3.83e-07	Gm23502	predicted gene, 23502 [Source:MGI Symbol;Acc:MGI:5453279]	Small_RNA						TaqMan Probe Unavailable
TC0800001272.mm.1	9.24	7.85	2.62	0.0063	0.0209			NonCoding						Mm03931394_s1
TC1200001753.mm.1	14.44	13.05	2.62	0.0131	0.0372	Gm24305	predicted gene, 24305 [Source:MGI Symbol;Acc:MGI:5454082]	Small_RNA						TaqMan Probe Unavailable
TC1000001403.mm.1	6.96	5.57	2.62	8.9e-06	0.0001			NonCoding						TaqMan Probe Unavailable
TC1000001413.mm.1	6.96	5.57	2.62	8.9e-06	0.0001			NonCoding						TaqMan Probe Unavailable
TC1000001420.mm.1	6.96	5.57	2.62	8.9e-06	0.0001			NonCoding						TaqMan Probe Unavailable
TC1000001427.mm.1	6.96	5.57	2.62	8.9e-06	0.0001			NonCoding						TaqMan Probe Unavailable
TC1000001434.mm.1	6.96	5.57	2.62	8.9e-06	0.0001			NonCoding						TaqMan Probe Unavailable
TC1000001442.mm.1	6.96	5.57	2.62	8.9e-06	0.0001			NonCoding						TaqMan Probe Unavailable
TC1000001449.mm.1	6.96	5.57	2.62	8.9e-06	0.0001			NonCoding						TaqMan Probe Unavailable
TC1000002955.mm.1	6.96	5.57	2.62	8.9e-06	0.0001			NonCoding						TaqMan Probe Unavailable
TC0200003541.mm.1	6.41	5.02	2.62	3.53e-09	7.22e-07			NonCoding						Mm05894326_s1
TC0200001766.mm.1	7.71	6.32	2.62	4.55e-07	1.71e-05	Gm14175	predicted gene 14175 [Source:MGI Symbol;Acc:MGI:3650264]	Multiple_Complex						TaqMan Probe Unavailable
TC0700002750.mm.1	6.9	5.51	2.62	8.38e-06	0.0001	Sdhaf1	succinate dehydrogenase complex assembly factor 1	Multiple_Complex	68332	mitochondrial respiratory chain complex II assembly; biological_process	molecular_function			Mm03015264_s1
TC1400000512.mm.1	7.62	6.23	2.61	2.6e-05	0.0003			NonCoding						Mm03941871_s1
TC1000000248.mm.1	6.37	4.99	2.61	1.64e-05	0.0002			NonCoding						Mm05699058_s1
TC0800002806.mm.1	6.99	5.6	2.61	0.0744	0.1452	Cdh16	cadherin 16	Coding	12556	cell adhesion; homophilic cell adhesion via plasma membrane adhesion molecules; calcium-dependent cell-cell adhesion via plasma membrane cell adhesion molecules	calcium ion binding; metal ion binding			Mm00483196_m1
TC0200001417.mm.1	7.21	5.83	2.61	0.0002	0.0013			NonCoding						TaqMan Probe Unavailable
TC0800002788.mm.1	6.67	5.28	2.61	0.0003	0.0019			NonCoding						Mm05769932_s1
TC0500001021.mm.1	5.61	4.22	2.61	2.35e-05	0.0003	Dmp1	dentin matrix protein 1	Coding	13406	ossification; positive regulation of cell-substrate adhesion; extracellular matrix organization; biomineral tissue development	extracellular matrix binding			Mm00803833_g1
TC1100003443.mm.1	10.71	9.33	2.61	7.02e-07	2.33e-05			NonCoding						Mm03980691_s1
TC0600002682.mm.1	6.87	5.49	2.61	0.0007	0.0038			NonCoding						Mm05730803_s1
TC1800000489.mm.1	9.24	7.86	2.6	0.0068	0.0221	Gm23610	predicted gene, 23610 [Source:MGI Symbol;Acc:MGI:5453387]	Small_RNA						TaqMan Probe Unavailable
TC0300000333.mm.1	10.77	9.39	2.6	0.0012	0.0058	Gm27989	predicted gene, 27989 [Source:MGI Symbol;Acc:MGI:5531371]	Precursor_microRNA						TaqMan Probe Unavailable
TC0500002411.mm.1	9.72	8.34	2.6	0.1454	0.2446	Lgi2	leucine-rich repeat LGI family, member 2	Coding	246316	biological_process	molecular_function			Mm00523550_m1
TC1700000846.mm.1	8.56	7.18	2.6	0.0689	0.1368	Clic5	chloride intracellular channel 5	Coding	224796	response to dietary excess; diet induced thermogenesis; transport; ion transport; chloride transport; sensory perception of sound; protein localization; regulation of ion transmembrane transport; neuromuscular process controlling balance; auditory receptor cell stereocilium organization; chloride transmembrane transport; glutathione metabolic process	voltage-gated ion channel activity; chloride channel activity; glutathione transferase activity			Mm00553930_m1
TC0600000019.mm.1	6.18	4.8	2.6	0.0026	0.0103	Gm26736; RP23-175C13.4	predicted gene, 26736; novel transcript	NonCoding						Mm05718947_s1
TC0800002672.mm.1	9.09	7.71	2.6	0.1373	0.234	Gm26331	predicted gene, 26331 [Source:MGI Symbol;Acc:MGI:5456108]	Small_RNA						TaqMan Probe Unavailable
TC1900001195.mm.1	10.17	8.8	2.6	0.0007	0.0036	Rnu6	U6 small nuclear RNA	Multiple_Complex	19862					TaqMan Probe Unavailable
TC1200002608.mm.1	6.51	5.14	2.6	0.0139	0.0391	Ighv1-14	immunoglobulin heavy variable 1-14	Coding	629863					TaqMan Probe Unavailable
TC0300000767.mm.1	7.12	5.75	2.59	0.0001	0.0011	Kcnn3	potassium intermediate/small conductance calcium-activated channel, subfamily N, member 3	Multiple_Complex	140493	transport; ion transport; potassium ion transport; potassium ion transmembrane transport; positive regulation of protein targeting to mitochondrion	calmodulin binding; calcium-activated potassium channel activity; small conductance calcium-activated potassium channel activity; protein heterodimerization activity			Mm00446516_m1
TC0500002837.mm.1	5.4	4.03	2.59	9.02e-05	0.0008			NonCoding						Mm05716188_s1
TC0700001355.mm.1	7.66	6.29	2.59	0.0161	0.0437	Gm24412	predicted gene, 24412 [Source:MGI Symbol;Acc:MGI:5454189]	Small_RNA						TaqMan Probe Unavailable
TC1800000896.mm.1	7.29	5.92	2.59	7.22e-06	0.0001	Gm25453	predicted gene, 25453 [Source:MGI Symbol;Acc:MGI:5455230]	Small_RNA						TaqMan Probe Unavailable
TC1600000358.mm.1	6.55	5.18	2.59	5.73e-05	0.0006			NonCoding						Mm05791960_s1
TC0800002573.mm.1	5.77	4.4	2.59	2.27e-07	1.08e-05	Mir181c	microRNA 181c	Precursor_microRNA	723819	hematopoietic stem cell differentiation; SMAD protein signal transduction; cellular response to lipopolysaccharide				Mm04238248_s1
TC1900001095.mm.1	7.11	5.74	2.58	0.4191	0.5453	Fads2	fatty acid desaturase 2	Coding	56473	lipid metabolic process; fatty acid metabolic process; fatty acid biosynthetic process; transport; oxidation-reduction process; unsaturated fatty acid biosynthetic process	stearoyl-CoA 9-desaturase activity; acyl-CoA desaturase activity; oxidoreductase activity			Mm00517221_m1
TC0800000161.mm.1	6.25	4.88	2.58	1.18e-07	6.81e-06	Gm16346; AC122911.1	predicted gene 16346 [Source:MGI Symbol;Acc:MGI:3840154]; putative novel transcript	NonCoding						Mm05758899_m1
TC0700001692.mm.1	9.99	8.62	2.58	3.03e-06	6.42e-05	Gm25683	predicted gene, 25683 [Source:MGI Symbol;Acc:MGI:5455460]	Small_RNA						TaqMan Probe Unavailable
TC0600003563.mm.1	6.43	5.07	2.58	0.053	0.1113	Igkv4-63	immunoglobulin kappa variable 4-63	Coding	628571					Mm01744907_s1
TC0300000739.mm.1	6.86	5.5	2.57	1.74e-05	0.0002	Gm23054	predicted gene, 23054 [Source:MGI Symbol;Acc:MGI:5452831]	Small_RNA						TaqMan Probe Unavailable
TC1100004022.mm.1	5.45	4.09	2.57	2.2e-09	5.21e-07			NonCoding						Mm05818372_m1
TC0700004201.mm.1	7.27	5.91	2.57	0.015	0.0413	Cdr2	cerebellar degeneration-related 2	Multiple_Complex	12585	biological_process	molecular_function; protein binding			Mm01275062_m1
TC1200000721.mm.1	6.56	5.2	2.57	1.81e-08	1.98e-06			NonCoding						Mm05822964_s1
TC1200001263.mm.1	11.48	10.12	2.56	0.427	0.5529	Siva1	SIVA1, apoptosis-inducing factor	Coding	30954	apoptotic process; activation-induced cell death of T cells; negative regulation of NF-kappaB transcription factor activity; extrinsic apoptotic signaling pathway; positive regulation of mitochondrial outer membrane permeabilization involved in apoptotic signaling pathway; viral entry into host cell	virus receptor activity; tumor necrosis factor receptor binding; CD27 receptor binding; zinc ion binding; metal ion binding			Mm00834449_g1
TC0700001853.mm.1	7.87	6.52	2.56	0.0432	0.0949	Snora30	small nucleolar RNA, H/ACA box 30	Small_RNA	100217442					TaqMan Probe Unavailable
TC0100000690.mm.1	7.21	5.85	2.56	0.5993	0.7056	LOC100862198	PREDICTED: uncharacterized LOC100862198 (LOC100862198), miscRNA.	NonCoding						Mm05912432_s1
TC1100003201.mm.1	7.54	6.18	2.56	1.18e-07	6.81e-06			NonCoding						Mm03968384_s1
TC0100002526.mm.1	5.31	3.95	2.56	0.0005	0.0028			NonCoding						Mm03974418_s1
TC0800000636.mm.1	10.62	9.27	2.56	0.0226	0.0572	Gm26905	predicted gene, 26905 [Source:MGI Symbol;Acc:MGI:5477399]	NonCoding						TaqMan Probe Unavailable
TC1000001971.mm.1	5.18	3.82	2.56	1.47e-05	0.0002			NonCoding						Mm03931003_s1
TC1100000065.mm.1	7.05	5.7	2.56	1.01e-05	0.0002	Gm25142	predicted gene, 25142 [Source:MGI Symbol;Acc:MGI:5454919]	Small_RNA						TaqMan Probe Unavailable
TC1200000554.mm.1	4.81	3.45	2.55	0.1047	0.19			NonCoding						TaqMan Probe Unavailable
TC0500000380.mm.1	6.26	4.91	2.55	0.0187	0.0491			NonCoding						Mm05702559_s1
TC0100000596.mm.1	9.62	8.27	2.55	0.0074	0.0237	Gm25360	predicted gene, 25360 [Source:MGI Symbol;Acc:MGI:5455137]	Small_RNA						TaqMan Probe Unavailable
TC1900001094.mm.1	8.68	7.33	2.55	0.6686	0.7622			NonCoding						Mm05877676_s1
TC1400002565.mm.1	6.66	5.31	2.55	0.0497	0.106			NonCoding						TaqMan Probe Unavailable
TC0600001667.mm.1	6.21	4.86	2.55	1.54e-05	0.0002	Gm10400	predicted gene 10400	NonCoding	100093700					Mm04239906_s1
TC1100000303.mm.1	7.95	6.61	2.54	0.0006	0.0031			NonCoding						Mm05806034_s1
TC0100001517.mm.1	9.72	8.38	2.54	0.2917	0.4168			NonCoding						Mm05836217_s1
TC1400002592.mm.1	7.37	6.02	2.54	0.0031	0.0121			NonCoding						Mm05669423_s1
TC1500002141.mm.1	7.18	5.84	2.54	0.0037	0.0136	Slc38a1	solute carrier family 38, member 1	Multiple_Complex	105727	transport; ion transport; sodium ion transport; amino acid transport; glutamine transport; transmembrane transport	L-glutamine transmembrane transporter activity; symporter activity			Mm00506388_m1
TC0400000882.mm.1	6.04	4.7	2.54	6.46e-06	0.0001			NonCoding						Mm05689091_s1
TC0100001296.mm.1	5.67	4.33	2.53	5.24e-06	9.52e-05	4930596I21Rik	RIKEN cDNA 4930596I21 gene	NonCoding	78229					Mm04934650_m1
TC0100001133.mm.1	6.71	5.37	2.53	1.46e-07	7.91e-06			NonCoding						Mm05819196_s1
TC0700000702.mm.1	10.49	9.15	2.53	0.0178	0.0472	Gm27437	predicted gene, 27437 [Source:MGI Symbol;Acc:MGI:5530819]	Precursor_microRNA						TaqMan Probe Unavailable
TC1800000840.mm.1	7.97	6.63	2.53	0.0059	0.0198	Gm26430	predicted gene, 26430 [Source:MGI Symbol;Acc:MGI:5456207]	Small_RNA						TaqMan Probe Unavailable
TC1700001139.mm.1	8.48	7.15	2.53	0.0051	0.0176	Snord92	small nucleolar RNA, C/D box 92	Small_RNA	100217462					Mm04335182_s1
TC0M00000026.mm.1	12.39	11.05	2.53	8.39e-05	0.0007			NonCoding						Mm04225292_g1
TC1800000485.mm.1	6.3	4.96	2.52	3.28e-05	0.0004			NonCoding						Mm05863844_s1
TC1200000526.mm.1	7.03	5.7	2.52	8.33e-06	0.0001			NonCoding						Mm05822182_s1
TC0300001690.mm.1	13.37	12.03	2.52	0.0081	0.0255	Gm23686	predicted gene, 23686 [Source:MGI Symbol;Acc:MGI:5453463]	Small_RNA						TaqMan Probe Unavailable
TC1700000690.mm.1	11.06	9.73	2.52	0.0411	0.0914			NonCoding						TaqMan Probe Unavailable
TC0500000568.mm.1	5.95	4.62	2.52	0.0003	0.002			NonCoding						Mm05703549_s1
TC0500002022.mm.1	5.47	4.14	2.51	0.0024	0.0098			NonCoding						Mm03958887_s1
TC1300001029.mm.1	16.04	14.72	2.51	0.0179	0.0476	Gm27656	predicted gene, 27656 [Source:MGI Symbol;Acc:MGI:5531038]	Precursor_microRNA						TaqMan Probe Unavailable
TC1100001531.mm.1	7.99	6.66	2.51	4.9e-05	0.0005	Mir8103	microRNA 8103	Precursor_microRNA	102465893					TaqMan Probe Unavailable
TC0800003201.mm.1	12.69	11.36	2.51	0.0017	0.0074	Gm26397	predicted gene, 26397 [Source:MGI Symbol;Acc:MGI:5456174]	Small_RNA						TaqMan Probe Unavailable
TC0800001934.mm.1	6.06	4.73	2.51	1.05e-05	0.0002			NonCoding						Mm05766205_s1
TC1900000666.mm.1	6.05	4.72	2.51	1.43e-08	1.72e-06			NonCoding						Mm03939464_s1
TC0300000681.mm.1	6.96	5.64	2.51	0.0189	0.0495			NonCoding						Mm03958704_s1
TC0300002882.mm.1	8.92	7.59	2.51	0.0171	0.0459	Gm24456	predicted gene, 24456 [Source:MGI Symbol;Acc:MGI:5454233]	Small_RNA						TaqMan Probe Unavailable
TSUnmapped00000186.mm.1	6.59	5.27	2.51	0.0006	0.0035	Rnu3a	U3A small nuclear RNA	Small_RNA	19850
TC0400000186.mm.1	7.2	5.87	2.51	0.0003	0.0021			NonCoding						Mm05685908_s1
TC0300002516.mm.1	5.98	4.65	2.51	1.81e-07	9.25e-06			NonCoding						Mm05681895_g1
TC1400001749.mm.1	5.94	4.61	2.51	9.22e-09	1.32e-06			Multiple_Complex						Mm05748520_s1
TC1000001393.mm.1	8.13	6.81	2.51	0.0097	0.0293			NonCoding						TaqMan Probe Unavailable
TC1000001400.mm.1	8.13	6.81	2.51	0.0097	0.0293			NonCoding						TaqMan Probe Unavailable
TC1000002958.mm.1	8.13	6.81	2.51	0.0097	0.0293			NonCoding						TaqMan Probe Unavailable
TC1000002965.mm.1	8.13	6.81	2.51	0.0097	0.0293			NonCoding						TaqMan Probe Unavailable
TC1700002495.mm.1	7.64	6.31	2.5	8.03e-11	7.91e-08			NonCoding						Mm03983458_s1
TC0800002263.mm.1	5.69	4.37	2.5	1.88e-08	2.03e-06			NonCoding						Mm03955834_s1
TC1200000561.mm.1	18.09	16.77	2.5	0.0002	0.0012	Metazoa_SRP	Metazoan signal recognition particle RNA	NonCoding						TaqMan Probe Unavailable
TC0400001173.mm.1	6.51	5.19	2.5	0.0034	0.0129			NonCoding						Mm03962523_s1
TC1600001963.mm.1	6.23	4.91	2.5	3.04e-07	1.29e-05			NonCoding						Mm05915780_s1
TC0600002206.mm.1	13.56	12.24	2.5	0.0013	0.006	Rn4.5s	4.5S RNA; 4.5S RNA (Rn4.5s), ribosomal RNA.	Ribosomal	19799		poly(A) binding			Mm05910065_g1
TC0700000229.mm.1	7.37	6.05	2.5	2.25e-05	0.0003	n-R5s151	nuclear encoded rRNA 5S 151 [Source:MGI Symbol;Acc:MGI:4422013]	Ribosomal						TaqMan Probe Unavailable
TC1600000786.mm.1	10.44	9.12	2.5	0.001	0.0049	Gm25986	predicted gene, 25986 [Source:MGI Symbol;Acc:MGI:5455763]	Precursor_microRNA						TaqMan Probe Unavailable
TC1400002582.mm.1	8.63	7.31	2.5	0.0318	0.0747			NonCoding						Mm05669360_s1
TC1800000078.mm.1	5.13	3.81	2.5	1.18e-06	3.32e-05			NonCoding						Mm05861943_s1
TC0300002335.mm.1	6.9	5.58	2.5	0.0171	0.0459	Gm22935	predicted gene, 22935 [Source:MGI Symbol;Acc:MGI:5452712]	Small_RNA						Mm05681653_s1
TC1000000055.mm.1	6.45	5.13	2.5	1.28e-07	7.2e-06			NonCoding						Mm05692801_s1
TC0100001665.mm.1	5.46	4.14	2.5	4.22e-05	0.0004			NonCoding						Mm05836597_s1
TC0500000429.mm.1	5.98	4.66	2.5	0.2205	0.3373	Gm20052	PREDICTED: predicted gene, 20052 (Gm20052), miscRNA.	NonCoding	100504083					Mm01216503_m1
TC1900000055.mm.1	8.82	7.5	2.5	0.1915	0.3026	Cd248	CD248 antigen, endosialin	Coding	70445	positive regulation of cell proliferation; cell migration; lymph node development; anatomical structure regression; positive regulation of endothelial cell apoptotic process	calcium ion binding; carbohydrate binding; extracellular matrix binding			Mm00547485_s1
TC0900000116.mm.1	5.93	4.61	2.49	0.0017	0.0075	Vstm5	V-set and transmembrane domain containing 5	Coding	69137	biological_process	molecular_function			Mm01176176_g1
TC0400001293.mm.1	8.54	7.22	2.49	0.0062	0.0206			NonCoding						Mm05690774_s1
TC0900000720.mm.1	6.14	4.82	2.49	0.0173	0.0462	Sema7a	sema domain, immunoglobulin domain (Ig), and GPI membrane anchor, (semaphorin) 7A	Multiple_Complex	20361	osteoblast differentiation; neural crest cell migration; positive regulation of protein phosphorylation; inflammatory response; integrin-mediated signaling pathway; multicellular organismal development; nervous system development; olfactory lobe development; cell differentiation; positive regulation of cell migration; neuron projection development; positive regulation of axon extension; axon exte…	integrin binding; neuropilin binding; semaphorin receptor binding; chemorepellent activity			Mm00441361_m1
TC0700001621.mm.1	7.18	5.86	2.49	0.0042	0.0152	Gm25636	predicted gene, 25636 [Source:MGI Symbol;Acc:MGI:5455413]	Small_RNA						TaqMan Probe Unavailable
TC0700003908.mm.1	7.83	6.51	2.49	0.0585	0.1205	Hbb-bt; Hbb-b2; Hbb-b1	hemoglobin, beta adult t chain; hemoglobin, beta adult minor chain; Synthetic construct Mus musculus clone IMAGE:100062252, MGC:190431 hemoglobin, beta adult major chain (Hbb-b1) mRNA, encodes complete protein.; hemoglobin, beta adult major chain (Hbb-b1), mRNA.	Coding	101488143; 15130; 15129	transport; oxygen transport; positive regulation of myeloid cell differentiation; regulation of erythrocyte differentiation; erythrocyte development; regulation of eIF2 alpha phosphorylation by heme; hemopoiesis	peroxidase activity; oxygen binding; hemoglobin binding; haptoglobin binding; hemoglobin alpha binding; hemoglobin beta binding; oxygen transporter activity; iron ion binding; heme binding; metal ion binding			Mm03646870_gH
TC0500002143.mm.1	6.27	4.95	2.49	0.0004	0.0023	Gm24538	predicted gene, 24538 [Source:MGI Symbol;Acc:MGI:5454315]	Small_RNA						TaqMan Probe Unavailable
TC0800002418.mm.1	8.63	7.31	2.49	0.1035	0.1882	Gm17576	predicted gene, 17576 [Source:MGI Symbol;Acc:MGI:4937210]	Coding		regulation of transcription, DNA-templated	nucleic acid binding			TaqMan Probe Unavailable
TC0M00000030.mm.1	14.1	12.78	2.48	0.0021	0.0088			NonCoding						Mm05784742_g1
TC1800000671.mm.1	9.65	8.34	2.48	7.51e-05	0.0007	Gm22567	predicted gene, 22567	NonCoding						Mm05899692_s1
TC0500000548.mm.1	6.29	4.98	2.48	1.97e-06	4.72e-05			NonCoding						Mm05703372_s1
TC0200005474.mm.1	8.84	7.54	2.48	0.1602	0.2634	Hoxd10	homeobox D10	Coding	15430	skeletal system development; transcription, DNA-templated; regulation of transcription, DNA-templated; multicellular organismal development; single fertilization; skeletal muscle tissue development; adult locomotory behavior; anterior/posterior pattern specification; proximal/distal pattern formation; regulation of gene expression; spinal cord motor neuron cell fate specification; embryonic limb …	DNA binding; chromatin binding; transcription factor activity, sequence-specific DNA binding; protein binding; sequence-specific DNA binding			Mm00442839_m1
TC0500000934.mm.1	10.67	9.36	2.48	0.2746	0.398	Bmp2k	BMP2 inducible kinase	Multiple_Complex	140780	protein phosphorylation; phosphorylation; regulation of bone mineralization; regulation of catalytic activity	nucleotide binding; protein kinase activity; protein serine/threonine kinase activity; ATP binding; kinase activity; transferase activity; phosphatase regulator activity			Mm00499813_m1
TC0500002103.mm.1	6.13	4.82	2.48	0.0061	0.0203			NonCoding						Mm05712494_s1
TC1200000649.mm.1	6.27	4.96	2.47	8.05e-06	0.0001			NonCoding						Mm05822524_s1
TC0100001019.mm.1	6.02	4.71	2.47	0.0002	0.0017			NonCoding						Mm05812295_s1
TC0200001397.mm.1	6.85	5.55	2.47	0.0064	0.0211	Mir1955	microRNA 1955	Precursor_microRNA	100316756					Mm04240896_s1
TC1300001504.mm.1	10.02	8.72	2.47	0.0046	0.0164			NonCoding						Mm03308733_pri
TC1000002804.mm.1	6.83	5.53	2.47	0.0002	0.0014			NonCoding						Mm05803354_s1
TC1900000213.mm.1	6.15	4.85	2.46	7.06e-07	2.34e-05	Ptgdr2	prostaglandin D2 receptor 2	Coding	14764	chemotaxis; signal transduction; G-protein coupled receptor signaling pathway; adenylate cyclase-inhibiting G-protein coupled receptor signaling pathway; neuropeptide signaling pathway; synaptic transmission; calcium-mediated signaling; positive regulation of G-protein coupled receptor protein signaling pathway; negative regulation of male germ cell proliferation	prostaglandin J receptor activity; signal transducer activity; G-protein coupled receptor activity; prostaglandin D receptor activity; prostaglandin F receptor activity; neuropeptide binding	GenMAPP	GPCRDB_Class_A_Rhodopsin-like	Mm00438315_s1
TC0400002425.mm.1	9.92	8.62	2.46	0.0029	0.0115	Gm25581	predicted gene, 25581 [Source:MGI Symbol;Acc:MGI:5455358]	Small_RNA						TaqMan Probe Unavailable
TC0100001802.mm.1	9.36	8.06	2.46	6.82e-06	0.0001			NonCoding						Mm02021994_s1
TC1100003845.mm.1	8.22	6.92	2.46	0.0011	0.0055			NonCoding						Mm05817555_s1
TC1500001980.mm.1	8.05	6.75	2.46	0.2035	0.3171	Scube1	signal peptide, CUB domain, EGF-like 1	Multiple_Complex	64706	protein homooligomerization	calcium ion binding; protein heterodimerization activity; identical protein binding			Mm00491645_g1
TC1900001367.mm.1	6.4	5.11	2.46	0.0002	0.0015			NonCoding						Mm05880284_s1
TC0200004666.mm.1	6.1	4.8	2.46	0.0018	0.0077			NonCoding						Mm05897967_s1
TC0200000248.mm.1	5.51	4.22	2.46	2.15e-08	2.21e-06			NonCoding						Mm03931226_s1
TC0600003375.mm.1	10.65	9.36	2.46	0.3599	0.4881	Ldhb	lactate dehydrogenase B	Multiple_Complex	16832	carbohydrate metabolic process; lactate metabolic process; lactate biosynthetic process from pyruvate; NAD metabolic process; carboxylic acid metabolic process; oxidation-reduction process	catalytic activity; lactate dehydrogenase activity; L-lactate dehydrogenase activity; oxidoreductase activity; oxidoreductase activity, acting on the CH-OH group of donors, NAD or NADP as acceptor; kinase binding; identical protein binding; NAD binding; protein binding	GenMAPP	Glycolysis_and_Gluconeogenesis	Mm05726463_g1
TC0300001050.mm.1	6.66	5.36	2.46	5.87e-07	2.05e-05			NonCoding						Mm05674921_s1
TC0500001595.mm.1	7.34	6.04	2.45	0.0032	0.0122	Upk3b	uroplakin 3B	Multiple_Complex	100647	negative regulation of gene expression; negative regulation of glucose import				Mm00558405_m1
TC1500000861.mm.1	7.32	6.03	2.45	0.001	0.0049			NonCoding						Mm03942786_s1
TC1400001655.mm.1	10.96	9.67	2.45	0.5918	0.6991	Il17rb	interleukin 17 receptor B	Coding	50905	cytokine-mediated signaling pathway; positive regulation of inflammatory response; positive regulation of interleukin-5 secretion; positive regulation of interleukin-13 secretion	cytokine receptor activity; interleukin-17 receptor activity			Mm00444704_m1
TC1700002169.mm.1	8.77	7.48	2.45	0.0049	0.0172	Gm22474	predicted gene, 22474 [Source:MGI Symbol;Acc:MGI:5452251]	Small_RNA						TaqMan Probe Unavailable
TC0900002937.mm.1	8.83	7.54	2.45	0.005	0.0175			NonCoding						Mm05783233_s1
TC0300001420.mm.1	8.25	6.96	2.44	0.0508	0.1077			NonCoding						Mm05676349_s1
TC0X00000841.mm.1	7.28	6	2.44	0.0006	0.0034	Gm14763; RP23-311G7.2	predicted gene 14763; novel pseuodgene	Multiple_Complex						TaqMan Probe Unavailable
TC0700001770.mm.1	8.11	6.82	2.44	5.01e-05	0.0005			NonCoding						Mm05738947_s1
TC1400000610.mm.1	9.27	7.99	2.44	0.0096	0.0291	Gm26328	predicted gene, 26328 [Source:MGI Symbol;Acc:MGI:5456105]	Small_RNA						TaqMan Probe Unavailable
TC1900001409.mm.1	10.13	8.84	2.44	0.0338	0.0784	Gm27440	predicted gene, 27440 [Source:MGI Symbol;Acc:MGI:5530822]	Precursor_microRNA						TaqMan Probe Unavailable
TC0100000185.mm.1	5.88	4.6	2.44	1.42e-07	7.79e-06	Gm22679	predicted gene, 22679 [Source:MGI Symbol;Acc:MGI:5452456]	Precursor_microRNA						TaqMan Probe Unavailable
TC0700001652.mm.1	6.41	5.13	2.44	2.09e-07	1.01e-05			NonCoding						Mm05738570_s1
TC1300000913.mm.1	6.67	5.38	2.44	0.0055	0.0188			NonCoding						Mm05837120_s1
TC0200003409.mm.1	6.46	5.17	2.44	4.01e-05	0.0004			NonCoding						Mm05893547_s1
TC0300001106.mm.1	6.58	5.29	2.44	0.0032	0.0123			NonCoding						Mm05675100_s1
TC1000001881.mm.1	9.23	7.95	2.44	3.26e-11	5.08e-08	Rps12; Snora33; Snord100	ribosomal protein S12; small nucleolar RNA, H/ACA box 33; small nucleolar RNA, C/D box 100	Multiple_Complex	20042; 100529074; 100529075	translation	poly(A) RNA binding; structural constituent of ribosome	GenMAPP	Ribosomal_Proteins	Mm03030276_g1
TC1400000188.mm.1	5.91	4.63	2.43	1.51e-05	0.0002			NonCoding						Mm05845824_s1
TC1700001562.mm.1	6.5	5.22	2.43	2.49e-06	5.6e-05			NonCoding						Mm05858177_g1
TC0300000752.mm.1	6.72	5.44	2.43	0.0059	0.0199	Thbs3	thrombospondin 3	Multiple_Complex	21827	growth plate cartilage development; cell adhesion; ossification involved in bone maturation; bone trabecula formation	calcium ion binding; heparin binding	GenMAPP	Inflammatory_Response_Pathway	Mm00449811_g1
TC0400000202.mm.1	7.52	6.24	2.43	6.29e-05	0.0006	Gm11886; RP23-335F19.1	predicted gene 11886; novel pseudogene	Multiple_Complex						TaqMan Probe Unavailable
TC0400002711.mm.1	8.89	7.6	2.43	0.0006	0.0032	Gm25053	predicted gene, 25053 [Source:MGI Symbol;Acc:MGI:5454830]	Small_RNA						TaqMan Probe Unavailable
TC0200000377.mm.1	9.61	8.33	2.43	0.3343	0.4618	Il1f6	interleukin 1 family, member 6	Multiple_Complex	54448	positive regulation of cytokine production; immune system process; inflammatory response to antigenic stimulus; inflammatory response; cytokine-mediated signaling pathway; positive regulation of interleukin-6 production; innate immune response; immune response	cytokine activity; interleukin-1 receptor binding			Mm01337562_g1
TC1600002087.mm.1	18.83	17.55	2.43	0.0044	0.0159	Gm27773	predicted gene, 27773 [Source:MGI Symbol;Acc:MGI:5531155]	Precursor_microRNA						TaqMan Probe Unavailable
TC1300001311.mm.1	6.97	5.69	2.43	9.12e-06	0.0001			NonCoding						Mm05839392_s1
TC1900000397.mm.1	6.94	5.66	2.43	0.0908	0.17	Tmem252	transmembrane protein 252	Coding	226040	biological_process	molecular_function			Mm00805912_m1
TC0500002623.mm.1	6.7	5.42	2.43	0.0006	0.0035	Kdr	kinase insert domain protein receptor	Multiple_Complex	16542		nucleotide binding; protein kinase activity; protein tyrosine kinase activity; transmembrane receptor protein tyrosine kinase activity; vascular endothelial growth factor-activated receptor activity; integrin binding; protein binding; ATP binding; kinase activity; transferase activity; growth factor binding; vascular endothelial growth factor binding			Mm00440085_m1
TC1100002312.mm.1	7.48	6.2	2.42	2.63e-06	5.82e-05			NonCoding						Mm05812533_s1
TC1400001517.mm.1	6.74	5.46	2.42	8.64e-11	7.92e-08	Gm2237	predicted gene 2237	Multiple_Complex	100039441					Mm03806794_mH
TC0700003210.mm.1	5.52	4.25	2.42	1.66e-05	0.0002	Gm24495	predicted gene, 24495 [Source:MGI Symbol;Acc:MGI:5454272]	Small_RNA						TaqMan Probe Unavailable
TC1700001435.mm.1	8.92	7.64	2.42	0.0009	0.0045			NonCoding						Mm03933959_s1
TC1200001676.mm.1	5.87	4.6	2.42	1.22e-08	1.55e-06	Lrrn3	leucine rich repeat protein 3, neuronal	Coding	16981	positive regulation of protein phosphorylation; positive regulation of synapse assembly; axonogenesis	protein complex binding			Mm01700353_m1
TC0100003502.mm.1	5.81	4.53	2.42	0.0006	0.0032	Rgs4	regulator of G-protein signaling 4	Multiple_Complex	19736	G-protein coupled receptor signaling pathway; negative regulation of signal transduction; positive regulation of GTPase activity; negative regulation of G-protein coupled receptor protein signaling pathway; termination of G-protein coupled receptor signaling pathway	G-protein alpha-subunit binding; GTPase activator activity	GenMAPP	Calcium_regulation_in_cardiac_cells; Smooth_muscle_contraction	Mm00501389_m1
TC0200003598.mm.1	5.72	4.44	2.42	6.47e-06	0.0001			NonCoding						Mm05894598_s1
TC0100003061.mm.1	5.41	4.13	2.42	2.72e-07	1.2e-05			NonCoding						Mm05875556_s1
TC1200001493.mm.1	6.89	5.62	2.42	0.0028	0.0111			NonCoding						Mm05825447_s1
TC0700002098.mm.1	5.8	4.52	2.42	5.23e-07	1.89e-05	Gm15580	predicted gene 15580 [Source:MGI Symbol;Acc:MGI:3783028]	Pseudogene						Mm01272138_s1
TC1400001932.mm.1	6.63	5.35	2.42	0.0724	0.1422			NonCoding						Mm05865780_s1
TC1600000857.mm.1	6.76	5.49	2.42	6.61e-08	4.6e-06			NonCoding						Mm05826371_m1
TC0700004156.mm.1	6.98	5.7	2.42	0.001	0.0048	Snord14a	small nucleolar RNA, C/D box 14A	Small_RNA	100302592					TaqMan Probe Unavailable
TC0100002505.mm.1	4.96	3.69	2.42	6.12e-07	2.12e-05			NonCoding						Mm03963750_s1
TC1500002204.mm.1	6.13	4.86	2.42	1.7e-05	0.0002	Gm25183	predicted gene, 25183 [Source:MGI Symbol;Acc:MGI:5454960]	Small_RNA						TaqMan Probe Unavailable
TC0600003558.mm.1	5.93	4.65	2.42	0.0526	0.1107	Igkv4-72	immunoglobulin kappa chain variable 4-72	Coding	385109	response to lipopolysaccharide; response to drug; receptor-mediated endocytosis; phagocytosis, recognition; phagocytosis, engulfment; complement activation, classical pathway; B cell differentiation; Fc-epsilon receptor signaling pathway; Fc-gamma receptor signaling pathway involved in phagocytosis; defense response to bacterium; innate immune response; B cell receptor signaling pathway; positive…	antigen binding; metal ion binding; immunoglobulin receptor binding			TaqMan Probe Unavailable
TC0700004119.mm.1	8.43	7.16	2.42	0.1425	0.2408	Dkk3	dickkopf homolog 3 (Xenopus laevis)	Coding	50781	multicellular organismal development; Wnt signaling pathway; negative regulation of Wnt signaling pathway; negative regulation of aldosterone biosynthetic process; negative regulation of transcription, DNA-templated; negative regulation of canonical Wnt signaling pathway; negative regulation of cortisol biosynthetic process; adrenal gland development				Mm00443800_m1
TC0300002745.mm.1	7.77	6.5	2.41	1.13e-07	6.66e-06	Scarna2	small Cajal body-specific RNA 2	Small_RNA	100217438					Mm01198028_s1
TC0300000419.mm.1	7.16	5.89	2.41	0.4033	0.5298	Dclk1	doublecortin-like kinase 1	Multiple_Complex	13175	neuron migration; protein phosphorylation; multicellular organismal development; nervous system development; axonogenesis; brain development; phosphorylation; central nervous system projection neuron axonogenesis; cell differentiation; forebrain development; intracellular signal transduction; axon extension; dendrite morphogenesis; response to virus	nucleotide binding; protein kinase activity; protein serine/threonine kinase activity; ATP binding; kinase activity; transferase activity			Mm01545303_m1
TC0300002606.mm.1	6.36	5.09	2.41	4.04e-06	7.86e-05			NonCoding						Mm03972646_s1
TC0200000794.mm.1	6.32	5.05	2.41	1.41e-05	0.0002			NonCoding						Mm05883968_s1
TC1700002382.mm.1	7.43	6.16	2.41	0.0003	0.0021			NonCoding						Mm03961248_s1
TC1200000011.mm.1	5.74	4.47	2.41	3.11e-06	6.54e-05			NonCoding						Mm05819727_s1
TC1000001268.mm.1	6.45	5.18	2.41	0.0004	0.0024			NonCoding						Mm05741342_s1
TC1200001544.mm.1	11.7	10.43	2.41	0.2167	0.3327	Id2	inhibitor of DNA binding 2	Coding	15902	negative regulation of transcription from RNA polymerase II promoter; metanephros development; natural killer cell differentiation; thigmotaxis; leukocyte differentiation; membranous septum morphogenesis; bundle of His development; transcription, DNA-templated; regulation of transcription, DNA-templated; multicellular organismal development; heart development; positive regulation of cell prolifer…	protein binding; ion channel binding; protein dimerization activity			Mm00711781_m1
TC1800000354.mm.1	6.93	5.67	2.4	9.68e-09	1.36e-06			NonCoding						Mm05863289_s1
TC0800002170.mm.1	5.02	3.75	2.4	5.85e-08	4.25e-06			NonCoding						Mm05767335_s1
TC1800001645.mm.1	6.68	5.42	2.4	0.0005	0.0029			NonCoding						Mm05872960_s1
TC1700002612.mm.1	6.15	4.89	2.4	5.88e-06	0.0001			NonCoding						Mm03958826_s1
TC1600000753.mm.1	5.18	3.92	2.4	1.33e-07	7.41e-06	Gm26800; RP23-337J16.5	predicted gene, 26800 [Source:MGI Symbol;Acc:MGI:5477294]; novel transcript	NonCoding						Mm05914115_s1
TC1500000255.mm.1	9.39	8.13	2.4	0.0014	0.0065			NonCoding						TaqMan Probe Unavailable
TC1700002788.mm.1	9.96	8.7	2.4	0.0148	0.041	H2-Q8; H2-Q6	histocompatibility 2, Q region locus 8; histocompatibility 2, Q region locus 6; Synthetic construct Mus musculus clone IMAGE:100062215, MGC:190414 histocompatibility 2, Q region locus 6 (H2-Q6) mRNA, encodes complete protein.	Coding	15019; 110557	antigen processing and presentation of peptide antigen via MHC class I; immune response; antigen processing and presentation	receptor binding; peptide antigen binding; beta-2-microglobulin binding; peptide binding; T cell receptor binding; poly(A) RNA binding; TAP binding; protein heterodimerization activity			Mm04206092_mH
TC1700000570.mm.1	5.68	4.42	2.39	1.67e-07	8.71e-06			NonCoding						Mm05854473_m1
TC0100000641.mm.1	7.6	6.34	2.39	0.0004	0.0022			NonCoding						Mm05762431_s1
TC1100002325.mm.1	6.22	4.96	2.39	0.0138	0.0388	Mir1933	microRNA 1933	Precursor_microRNA	100316753					Mm04240881_s1
TC1200001818.mm.1	10.86	9.6	2.39	0.0059	0.0198	Gm27284	predicted gene, 27284 [Source:MGI Symbol;Acc:MGI:5530666]	Precursor_microRNA						TaqMan Probe Unavailable
TC1100003550.mm.1	8.5	7.24	2.39	0.0009	0.0045	Gm24856	predicted gene, 24856 [Source:MGI Symbol;Acc:MGI:5454633]	Small_RNA						TaqMan Probe Unavailable
TC1800000312.mm.1	8.83	7.57	2.39	0.0004	0.0023			NonCoding						Mm05863086_s1
TC0200000018.mm.1	7.48	6.22	2.39	9.76e-06	0.0001	Gm13180; RP23-248L2.3	predicted gene 13180 [Source:MGI Symbol;Acc:MGI:3650463]; novel transcript	NonCoding						Mm05878721_m1
TC0200002908.mm.1	9.84	8.59	2.39	0.0323	0.0755			NonCoding						Mm05891416_s1
TC1200001980.mm.1	5.66	4.4	2.39	1.09e-05	0.0002	Gm17195	predicted gene 17195 [Source:MGI Symbol;Acc:MGI:4938022]	Pseudogene						Mm05831742_s1
TC0300002843.mm.1	9.34	8.08	2.39	0.1895	0.3002			NonCoding						Mm05683190_m1
TC1900000716.mm.1	7.22	5.96	2.39	0.0451	0.0982	Gm23140	predicted gene, 23140 [Source:MGI Symbol;Acc:MGI:5452917]	Small_RNA						TaqMan Probe Unavailable
TC0100003353.mm.1	6.39	5.13	2.39	0.0006	0.0032			NonCoding						Mm05889640_s1
TC1000000157.mm.1	5.88	4.63	2.39	0.0002	0.0014			NonCoding						Mm05693118_s1
TC1300000096.mm.1	7.16	5.91	2.39	0.0198	0.0514	Gm26129	predicted gene, 26129 [Source:MGI Symbol;Acc:MGI:5455906]	Small_RNA						TaqMan Probe Unavailable
TC0600000137.mm.1	5.62	4.36	2.39	6.34e-06	0.0001	ST7-OT4_2	ST7 overlapping transcript 4 conserved region 2KST7-OT4_2	NonCoding						TaqMan Probe Unavailable
TC0400002965.mm.1	5.52	4.26	2.38	3.69e-07	1.47e-05			NonCoding						Mm05696811_s1
TC0900002624.mm.1	6.12	4.87	2.38	0.0008	0.0043			NonCoding						Mm05781952_s1
TC0500002011.mm.1	7.01	5.75	2.38	3.23e-06	6.7e-05			NonCoding						Mm05712239_s1
TC1600000418.mm.1	6.9	5.64	2.38	3.86e-07	1.52e-05			NonCoding						Mm05749631_s1
TC0300002908.mm.1	5.48	4.23	2.38	0.0005	0.003			NonCoding						Mm05683473_s1
TC0400002476.mm.1	6.22	4.97	2.38	6.55e-13	7.19e-09	Rpp25l	ribonuclease P/MRP 25 subunit-like	Coding	69961	biological_process	nucleic acid binding; poly(A) RNA binding; protein binding			Mm00510307_m1
TC0800002280.mm.1	5.86	4.61	2.38	0.0045	0.0161			NonCoding						Mm05768219_s1
TC0600000569.mm.1	6.47	5.22	2.38	0.0001	0.0009			NonCoding						Mm03955177_s1
TC1600001284.mm.1	8.78	7.53	2.38	0.0151	0.0417	Gm22129	predicted gene, 22129 [Source:MGI Symbol;Acc:MGI:5451906]	Small_RNA						TaqMan Probe Unavailable
TC0900002621.mm.1	7.45	6.2	2.38	0.0003	0.0018			NonCoding						Mm05781896_s1
TC0200005014.mm.1	14.73	13.48	2.38	0.0377	0.0854	Mir5111	microRNA 5111 (Mir5111), microRNA.	NonCoding						TaqMan Probe Unavailable
TC1100001277.mm.1	5.6	4.35	2.38	6.36e-05	0.0006			NonCoding						Mm05808639_s1
TC0300000314.mm.1	7.08	5.83	2.38	0.0147	0.0407	Gm22043	predicted gene, 22043 [Source:MGI Symbol;Acc:MGI:5451820]	Small_RNA						Mm05667877_s1
TC0100001117.mm.1	7.67	6.42	2.38	0.0018	0.008	Gm23370	predicted gene, 23370	Small_RNA						TaqMan Probe Unavailable
TC1800000751.mm.1	5.7	4.45	2.38	0.0003	0.0018			NonCoding						Mm05750329_s1
TC0100001453.mm.1	5.78	4.53	2.38	1.52e-05	0.0002			NonCoding						Mm03940190_s1
TC0100000973.mm.1	6.75	5.5	2.38	7.61e-07	2.46e-05	Gm24465	predicted gene, 24465 [Source:MGI Symbol;Acc:MGI:5454242]	Small_RNA						TaqMan Probe Unavailable
TC0400001979.mm.1	6.66	5.42	2.37	1.4e-05	0.0002			NonCoding						Mm05692686_s1
TC1100001231.mm.1	8.46	7.21	2.37	1.98e-06	4.72e-05	Zfp830	zinc finger protein 830	Coding	66983	blastocyst growth; cell cycle; mitotic nuclear division; multicellular organismal development; nuclear DNA replication; mitotic DNA damage checkpoint; chromosome organization; cell division; intestinal epithelial structure maintenance	metal ion binding; molecular_function; protein binding	GenMAPP	mRNA_processing_binding_Reactome	Mm00482348_s1
TC1300001492.mm.1	8.68	7.43	2.37	0.0185	0.0486	Gm22628	predicted gene, 22628 [Source:MGI Symbol;Acc:MGI:5452405]	Small_RNA						TaqMan Probe Unavailable
TC0500002349.mm.1	8.12	6.88	2.37	0.0001	0.001			NonCoding						Mm05713993_s1
TC0300003027.mm.1	7.15	5.9	2.37	1.05e-06	3.05e-05			NonCoding						Mm05684087_s1
TC0400001270.mm.1	5.49	4.25	2.37	5.44e-08	4.04e-06			NonCoding						Mm05690748_s1
TC0500001263.mm.1	9.08	7.83	2.37	1.51e-05	0.0002	Gm24407	predicted gene, 24407 [Source:MGI Symbol;Acc:MGI:5454184]	Small_RNA						TaqMan Probe Unavailable
TC0800002072.mm.1	5.58	4.34	2.37	0.0056	0.0189			NonCoding						Mm05766789_s1
TC0600003569.mm.1	4.76	3.51	2.37	0.1477	0.2476	Igkv4-57-1	immunoglobulin kappa variable 4-57-1	Coding	384514					TaqMan Probe Unavailable
TC0900001205.mm.1	5.6	4.36	2.37	2.72e-05	0.0003			NonCoding						Mm05776180_s1
TC0X00001966.mm.1	10.95	9.71	2.37	0.0555	0.1156	Gm27910	predicted gene, 27910 [Source:MGI Symbol;Acc:MGI:5531292]	Precursor_microRNA						TaqMan Probe Unavailable
TC1800001630.mm.1	6.79	5.54	2.37	1.7e-06	4.25e-05			NonCoding						Mm02021313_s1
TC1200002642.mm.1	6.72	5.48	2.37	0.0012	0.0055	Ighv1-63	immunoglobulin heavy variable V1-63	Coding	780956					TaqMan Probe Unavailable
TC1200002240.mm.1	8.96	7.71	2.37	0.011	0.0324	Gm22749	predicted gene, 22749 [Source:MGI Symbol;Acc:MGI:5452526]	Small_RNA						TaqMan Probe Unavailable
TC0200004961.mm.1	6.57	5.33	2.37	3.52e-05	0.0004			NonCoding						Mm05898995_s1
TC0800002254.mm.1	6.82	5.58	2.36	2.69e-05	0.0003	LOC100862010	PREDICTED: uncharacterized LOC100862010 (LOC100862010), miscRNA.	NonCoding						TaqMan Probe Unavailable
TC0600003435.mm.1	5.69	4.45	2.36	7.23e-05	0.0007			NonCoding						Mm05733576_s1
TC0400000547.mm.1	5.39	4.15	2.36	0.8489	0.8981	Gm12451	predicted gene 12451 [Source:MGI Symbol;Acc:MGI:3649963]	Pseudogene						Mm05687653_m1
TC0700003909.mm.1	7.54	6.3	2.36	0.0189	0.0494	Hbb-bs; Hbb-b1	hemoglobin, beta adult s chain; hemoglobin, beta adult major chain; Synthetic construct Mus musculus clone IMAGE:100062252, MGC:190431 hemoglobin, beta adult major chain (Hbb-b1) mRNA, encodes complete protein.	Multiple_Complex	100503605; 15129	transport; oxygen transport; regulation of eIF2 alpha phosphorylation by heme; hemopoiesis; erythrocyte development; positive regulation of myeloid cell differentiation; regulation of erythrocyte differentiation	peroxidase activity; oxygen binding; hemoglobin binding; haptoglobin binding; hemoglobin alpha binding; hemoglobin beta binding; oxygen transporter activity; iron ion binding; heme binding; metal ion binding			Mm03646870_gH
TC0600001659.mm.1	5.4	4.16	2.36	9.43e-07	2.86e-05	Gm11077	predicted gene 11077 [Source:MGI Symbol;Acc:MGI:3779304]	Coding		biological_process	molecular_function			TaqMan Probe Unavailable
TSUnmapped00000043.mm.1	8.59	7.36	2.36	0.4458	0.5701	Rora	RAR-related orphan receptor alpha	Coding	19883	angiogenesis; transcription, DNA-templated; regulation of transcription, DNA-templated; xenobiotic metabolic process; nitric oxide biosynthetic process; regulation of smoothened signaling pathway; positive regulation of vascular endothelial growth factor production; regulation of glucose metabolic process; regulation of steroid metabolic process; cerebellar Purkinje cell differentiation; cerebell…	RNA polymerase II regulatory region sequence-specific DNA binding; core promoter sequence-specific DNA binding; transcription corepressor binding; transcription coactivator binding; DNA binding; transcription factor activity, sequence-specific DNA binding; steroid hormone receptor activity; RNA polymerase II transcription factor activity, ligand-activated sequence-specific DNA binding; protein bi…	GenMAPP	Nuclear_Receptors
TC1300002141.mm.1	7.79	6.55	2.36	0.3808	0.5083	Ctla2b	cytotoxic T lymphocyte-associated protein 2 beta	Coding	13025	proteolysis involved in cellular protein catabolic process; negative regulation of endopeptidase activity	cysteine-type endopeptidase activity; cysteine-type endopeptidase inhibitor activity; protein binding; cysteine-type peptidase activity			Mm01621586_s1
TC0700002162.mm.1	6.72	5.49	2.36	2.5e-06	5.61e-05	Syt5	synaptotagmin V	Coding	53420	synaptic vesicle exocytosis; regulation of calcium ion-dependent exocytosis; synaptic vesicle endocytosis; calcium ion-dependent exocytosis of neurotransmitter; vesicle fusion; calcium ion-dependent exocytosis	calcium ion binding; calcium-dependent phospholipid binding; syntaxin binding; clathrin binding; metal ion binding; protein heterodimerization activity	GenMAPP	Striated_muscle_contraction	Mm00444195_g1
TC1400002794.mm.1	7.01	5.77	2.36	1.82e-09	4.72e-07	Gm3298	predicted gene 3298 [Source:MGI Symbol;Acc:MGI:3781476]	Coding						Mm03806794_mH
TC0600003554.mm.1	5.19	3.96	2.36	0.0703	0.1389	Igkv4-80	immunoglobulin kappa variable 4-80	Coding	545848					TaqMan Probe Unavailable
TC0800002040.mm.1	5.42	4.19	2.36	3e-07	1.28e-05			NonCoding						Mm03979780_s1
TC1600000309.mm.1	7.19	5.95	2.36	0.0003	0.0019	Gm25810	predicted gene, 25810 [Source:MGI Symbol;Acc:MGI:5455587]	Small_RNA						TaqMan Probe Unavailable
TC1200000147.mm.1	6.24	5.01	2.35	3.13e-06	6.56e-05			NonCoding						Mm05820156_s1
TC0200004448.mm.1	8.57	7.33	2.35	0.0813	0.156	Gm23814	predicted gene, 23814 [Source:MGI Symbol;Acc:MGI:5453591]	Small_RNA						TaqMan Probe Unavailable
TC0900003186.mm.1	5.59	4.36	2.35	5.99e-05	0.0006			NonCoding						Mm05784199_s1
TC0100000563.mm.1	7.23	6	2.35	2.15e-06	5.03e-05			NonCoding						TaqMan Probe Unavailable
TC1600001724.mm.1	7.64	6.41	2.35	0.0272	0.0661			NonCoding						Mm05829376_s1
TC0300002512.mm.1	6.35	5.12	2.35	1.39e-10	1.08e-07	Terc	telomerase RNA component	Multiple_Complex	21748	telomere maintenance; telomere maintenance via telomerase; cell proliferation; post-embryonic development; multicellular organismal aging; positive regulation of telomere maintenance via telomerase; regulation of cell proliferation; hematopoietic stem cell differentiation	template for synthesis of G-rich strand of telomere DNA activity; telomerase activity			Mm03456263_s1
TC0400001174.mm.1	7.48	6.25	2.35	7.72e-05	0.0007			NonCoding						Mm05690369_s1
TC1300001327.mm.1	6.8	5.57	2.35	0.0023	0.0096			NonCoding						Mm03959037_s1
TC1000001483.mm.1	7.88	6.65	2.35	0.0006	0.0031	Gm24298	predicted gene, 24298 [Source:MGI Symbol;Acc:MGI:5454075]	Small_RNA						TaqMan Probe Unavailable
TC0300003146.mm.1	7.3	6.06	2.35	5.58e-09	9.65e-07			NonCoding						Mm05684733_s1
TC1100001395.mm.1	8.02	6.79	2.35	0.1481	0.2482	Tmem100	transmembrane protein 100	Coding	67888	angiogenesis; vasculogenesis; in utero embryonic development; endocardial cushion development; epithelial to mesenchymal transition involved in endocardial cushion formation; Notch signaling pathway; multicellular organismal development; cell differentiation; BMP signaling pathway; protein kinase B signaling; positive regulation of endothelial cell differentiation; regulation of calcium-mediated …	protein binding			Mm00471353_m1
TC0300000310.mm.1	5.77	4.54	2.35	1.26e-06	3.45e-05			NonCoding						Mm05667858_s1
TC0900003209.mm.1	6.2	4.97	2.35	0.0107	0.0318			NonCoding						Mm05784356_s1
TC0200004575.mm.1	7.53	6.3	2.34	0.0079	0.025			NonCoding						Mm05897729_s1
TC0800000325.mm.1	4.72	3.49	2.34	8e-06	0.0001	Gm23094	predicted gene, 23094	NonCoding						Mm05900133_s1
TC0800003119.mm.1	6.71	5.48	2.34	4.67e-08	3.64e-06	n-R5s115	nuclear encoded rRNA 5S 115 [Source:MGI Symbol;Acc:MGI:4421965]	Ribosomal						TaqMan Probe Unavailable
TC0700002988.mm.1	9.56	8.33	2.34	0.0301	0.0716	Rcn3	reticulocalbin 3, EF-hand calcium binding domain; reticulocalbin 3, EF-hand calcium binding domain (Rcn3), mRNA.	Multiple_Complex	52377	biological_process	calcium ion binding; metal ion binding; protein binding			Mm00660559_m1
TC0600003331.mm.1	7.54	6.31	2.34	7.91e-05	0.0007	Hist4h4	histone cluster 4, H4	Multiple_Complex	320332	nucleosome assembly; DNA replication-dependent nucleosome assembly; DNA replication-independent nucleosome assembly; negative regulation of megakaryocyte differentiation; protein heterotetramerization; chromatin silencing at rDNA	histone binding; poly(A) RNA binding; DNA binding; protein binding; protein heterodimerization activity			Mm02027673_s1
TC1000002080.mm.1	5.31	4.08	2.34	1.03e-08	1.4e-06			NonCoding						Mm03981119_s1
TC0X00001195.mm.1	8.26	7.03	2.34	8.12e-05	0.0007	Gm14942	predicted gene 14942 [Source:MGI Symbol;Acc:MGI:3646389]	Multiple_Complex						Mm05788544_g1
TC0900000740.mm.1	6.43	5.2	2.34	0.0007	0.0038			NonCoding						Mm05774176_s1
TC0700000679.mm.1	6.57	5.34	2.34	0.0004	0.0025			NonCoding						Mm05735460_s1
TC1800000972.mm.1	8.2	6.98	2.34	0.002	0.0084	Gm26244	predicted gene, 26244 [Source:MGI Symbol;Acc:MGI:5456021]	Multiple_Complex						Mm05869831_s1
TC0300001396.mm.1	8.92	7.7	2.34	0.0466	0.1008	Gm25080	predicted gene, 25080 [Source:MGI Symbol;Acc:MGI:5454857]	Small_RNA						TaqMan Probe Unavailable
TC1200002648.mm.1	6.21	4.98	2.34	0.0082	0.0258	Ighv1-70	Ighv1-70 immunoglobulin heavy variable 1-70	Unassigned	638634					TaqMan Probe Unavailable
TC0100000503.mm.1	5.7	4.48	2.34	3.66e-06	7.33e-05			NonCoding						Mm05677585_s1
TC0700004005.mm.1	6.86	5.64	2.34	0.2488	0.3699			NonCoding						Mm05756903_g1
TC0600003555.mm.1	5.72	4.5	2.34	0.0231	0.058	Igkv4-79	immunoglobulin kappa variable 4-79	Coding	213684					TaqMan Probe Unavailable
TC0200005229.mm.1	6.14	4.92	2.33	3.56e-05	0.0004			NonCoding						Mm05665984_m1
TC1400002847.mm.1	6.85	5.62	2.33	5.11e-09	9.02e-07	Gm3667	predicted gene 3667	Coding	100042100					Mm03806794_mH
TC0200001826.mm.1	9.12	7.9	2.33	0.003	0.0118	Casc4	cancer susceptibility candidate 4	Multiple_Complex	319996	biological_process	molecular_function			Mm01269363_g1
TC0600000022.mm.1	6.74	5.52	2.33	8.67e-07	2.7e-05			NonCoding						Mm03961380_s1
TC0900002515.mm.1	7.21	5.99	2.33	1.17e-08	1.52e-06	Gm10144	PREDICTED: predicted pseudogene 10144 (Gm10144), mRNA.	Coding	100041121					TaqMan Probe Unavailable
TC1300001640.mm.1	9.72	8.5	2.33	0.0008	0.0042	Hist1h4c	histone cluster 1, H4c	Coding	319155	nucleosome assembly; DNA replication-dependent nucleosome assembly; DNA replication-independent nucleosome assembly; negative regulation of megakaryocyte differentiation; protein heterotetramerization; chromatin silencing at rDNA	histone binding; poly(A) RNA binding; DNA binding; protein binding; protein heterodimerization activity			Mm03040300_gH
TC0300003043.mm.1	5.46	4.24	2.33	2.94e-07	1.27e-05			NonCoding						Mm05684159_s1
TC1600000743.mm.1	6.53	5.31	2.33	3.91e-08	3.24e-06			NonCoding						Mm05793954_s1
TC0700002788.mm.1	9.86	8.64	2.33	0.0082	0.0257	Fxyd1	FXYD domain-containing ion transport regulator 1	Multiple_Complex	56188	transport; ion transport; chloride transport; positive regulation of organic acid transport; cytosolic calcium ion homeostasis; regulation of cardiac muscle cell contraction; regulation of cardiac muscle cell membrane potential; positive regulation of sodium ion export from cell; positive regulation of inorganic anion transmembrane transport; regulation of sodium ion transmembrane transporter act…	ion channel activity; chloride channel activity; myosin binding; sodium channel regulator activity; ATPase binding; ion channel binding; protein binding			Mm00444674_m1
TC0300002229.mm.1	8.35	7.13	2.33	0.2116	0.3266	Lrat	lecithin-retinol acyltransferase (phosphatidylcholine-retinol-O-acyltransferase)	Multiple_Complex	79235	1,2-diacyl-sn-glycero-3-phosphocholine metabolic process; vitamin A metabolic process; visual perception; embryo development; positive regulation of lipid transport; retinol metabolic process; response to stimulus; retinoic acid metabolic process	retinoic acid binding; O-acyltransferase activity; transferase activity; transferase activity, transferring acyl groups; retinol binding; phosphatidylcholine-retinol O-acyltransferase activity			Mm00469972_m1
TC0900000217.mm.1	7.94	6.72	2.33	0.0071	0.023			NonCoding						Mm05771492_s1
TC0100003622.mm.1	4.95	3.73	2.33	0.0028	0.0111	Mir350	microRNA 350	Precursor_microRNA	723921	cellular response to lipopolysaccharide				Mm04238216_s1
TC1100000336.mm.1	6.15	4.93	2.32	0.0149	0.0411	Hba-a2; Hba-a1	hemoglobin alpha, adult chain 2; hemoglobin alpha, adult chain 1 (Hba-a1), mRNA.; hemoglobin alpha, adult chain 1; Synthetic construct Mus musculus clone IMAGE:100062289, MGC:190450 hemoglobin alpha, adult chain 2 (Hba-a2) mRNA, encodes complete protein.	Multiple_Complex	110257; 15122	in utero embryonic development; erythrocyte development; transport; oxygen transport	beta-amyloid binding; peroxidase activity; oxygen binding; heme binding; haptoglobin binding; organic acid binding; oxygen transporter activity; iron ion binding; metal ion binding			Mm00845395_s1
TC0400001260.mm.1	6.38	5.17	2.32	4.53e-06	8.53e-05			NonCoding						Mm03958713_s1
TC0200003055.mm.1	5.29	4.07	2.32	9.48e-06	0.0001			NonCoding						Mm05892190_s1
TC0300000631.mm.1	8.14	6.92	2.32	0.0539	0.1129	Pdgfc	platelet-derived growth factor, C polypeptide	Coding	54635	activation of transmembrane receptor protein tyrosine kinase activity; multicellular organismal development; positive regulation of cell proliferation; organ morphogenesis; positive regulation of DNA replication; platelet-derived growth factor receptor signaling pathway; positive regulation of fibroblast proliferation; digestive tract development; regulation of peptidyl-tyrosine phosphorylation; …	platelet-derived growth factor receptor binding; growth factor activity; protein homodimerization activity; protein binding			Mm01219563_m1
TC0700001670.mm.1	6.16	4.95	2.32	0.0199	0.0516			NonCoding						Mm05738670_s1
TC0900001083.mm.1	7.24	6.02	2.32	0.0149	0.0411	Irak1bp1	interleukin-1 receptor-associated kinase 1 binding protein 1	Coding	65099	transcription, DNA-templated; regulation of transcription, DNA-templated; I-kappaB kinase/NF-kappaB signaling; immune response; phosphorylation	protein binding; kinase activity			Mm01147517_g1
TC0X00000982.mm.1	7.76	6.54	2.32	0.0103	0.0307			NonCoding						Mm03942624_s1
TC1000001993.mm.1	6.61	5.39	2.32	0.0041	0.0148	Fam26e	family with sequence similarity 26, member E	Coding	103511	transport; ion transport; ion transmembrane transport; cation transmembrane transport; cation transport	cation channel activity; molecular_function			Mm00626858_m1
TC1600001577.mm.1	5.68	4.47	2.32	0.0149	0.0412			NonCoding						Mm05828832_s1
TC1300001501.mm.1	5.66	4.45	2.32	1.11e-06	3.18e-05			NonCoding						Mm05840333_s1
TC0300000286.mm.1	6.04	4.83	2.32	0.0007	0.0038			NonCoding						Mm05667773_s1
TC1500001157.mm.1	14.54	13.33	2.32	0.0161	0.0437			NonCoding						TaqMan Probe Unavailable
TC0500001200.mm.1	8.08	6.86	2.32	0.0466	0.1008			NonCoding						TaqMan Probe Unavailable
TC0500003077.mm.1	8.08	6.86	2.32	0.0466	0.1008			NonCoding						TaqMan Probe Unavailable
TC0600002006.mm.1	5.86	4.65	2.32	1.14e-09	3.5e-07			NonCoding						Mm05727675_s1
TC1100002503.mm.1	9.2	7.99	2.32	0.6118	0.7159			NonCoding						Mm05915785_s1
TC1100002928.mm.1	8.54	7.33	2.32	0.0136	0.0384	Gm23721	predicted gene, 23721 [Source:MGI Symbol;Acc:MGI:5453498]	Small_RNA						TaqMan Probe Unavailable
TC0400003916.mm.1	5.44	4.23	2.32	2.12e-09	5.09e-07			NonCoding						Mm05700179_s1
TC1500001803.mm.1	6.97	5.76	2.32	2.9e-09	6.33e-07	Gm24056	predicted gene, 24056 [Source:MGI Symbol;Acc:MGI:5453833]	Small_RNA						TaqMan Probe Unavailable
TC1700000644.mm.1	6.79	5.58	2.31	0.0016	0.007	Tnxb	tenascin XB	Coding	81877	lipid metabolic process; fatty acid metabolic process; triglyceride metabolic process; phospholipid metabolic process; cell-matrix adhesion; single organismal cell-cell adhesion; extracellular matrix organization; collagen fibril organization; collagen metabolic process; extracellular fibril organization; regulation of JUN kinase activity; positive regulation of cell adhesion; elastic fiber assem…	collagen binding; heparin binding; growth factor binding			Mm00466652_g1
TC1000000448.mm.1	5.67	4.45	2.31	1.73e-08	1.93e-06			NonCoding						Mm05713176_s1
TC0400001862.mm.1	6.51	5.3	2.31	2.35e-07	1.1e-05	Gm13223	predicted gene 13223 [Source:MGI Symbol;Acc:MGI:3652163]	Pseudogene						Mm01728008_gH
TC0800002784.mm.1	5.72	4.51	2.31	1.66e-05	0.0002			NonCoding						Mm05769901_s1
TC1200000308.mm.1	7	5.79	2.31	0.0025	0.01	Gm26071	predicted gene, 26071 [Source:MGI Symbol;Acc:MGI:5455848]	Small_RNA						TaqMan Probe Unavailable
TC0600001088.mm.1	6.66	5.45	2.31	0.0003	0.002	Lsm3	LSM3 homolog, U6 small nuclear RNA associated (S. cerevisiae)	Multiple_Complex	67678	mRNA splicing, via spliceosome; nuclear-transcribed mRNA catabolic process; mRNA processing; RNA splicing; cytoplasmic mRNA processing body assembly	RNA binding; U6 snRNA 3'-end binding; poly(A) RNA binding; protein binding			Mm01183415_m1
TC1400002194.mm.1	6.81	5.6	2.31	0.0044	0.0158			NonCoding						TaqMan Probe Unavailable
TC1100004028.mm.1	5.53	4.33	2.31	1.95e-10	1.18e-07			NonCoding						Mm05818394_s1
TC0600003586.mm.1	5.46	4.25	2.31	0.0005	0.0029	Igkv8-30	immunoglobulin kappa chain variable 8-30	Coding	384419					TaqMan Probe Unavailable
TC1000000029.mm.1	8.84	7.63	2.31	0.0029	0.0115	Gm22739	predicted gene, 22739 [Source:MGI Symbol;Acc:MGI:5452516]	Small_RNA						TaqMan Probe Unavailable
TC0700000493.mm.1	6.09	4.88	2.31	0.0001	0.0011	Eid2	EP300 interacting inhibitor of differentiation 2	Coding	386655	negative regulation of transcription from RNA polymerase II promoter; transcription, DNA-templated; regulation of transcription, DNA-templated; transforming growth factor beta receptor complex assembly; SMAD protein complex assembly; multicellular organismal development; muscle organ development; regulation of transforming growth factor beta receptor signaling pathway; cell differentiation; negat…	SMAD binding; protein binding			Mm01701609_s1
TC0600000174.mm.1	6.03	4.83	2.31	6.16e-08	4.41e-06			NonCoding						Mm03967939_s1
TC1200000136.mm.1	6.42	5.21	2.31	0.0002	0.0013			NonCoding						Mm05820110_s1
TC0900001362.mm.1	6.17	4.96	2.31	8.07e-06	0.0001	Gm23595	predicted gene, 23595 [Source:MGI Symbol;Acc:MGI:5453372]	Small_RNA						TaqMan Probe Unavailable
TC0200004835.mm.1	6.76	5.56	2.3	2.34e-11	4.24e-08	Gm14126	predicted gene 14126 [Source:MGI Symbol;Acc:MGI:3650348]	Pseudogene						Mm05899798_s1
TC0100000562.mm.1	5.49	4.29	2.3	4.65e-08	3.63e-06			NonCoding						Mm05762149_s1
TC0400003664.mm.1	8.55	7.34	2.3	0.0017	0.0074	Rnu11	U11 small nuclear RNA	Small_RNA	353373					TaqMan Probe Unavailable
TC1300000751.mm.1	8.89	7.69	2.3	1.52e-05	0.0002	Gm24539	predicted gene, 24539 [Source:MGI Symbol;Acc:MGI:5454316]	Small_RNA						TaqMan Probe Unavailable
TC0X00000192.mm.1	9.23	8.03	2.3	0.0088	0.0272			NonCoding						Mm05785199_s1
TC1100000209.mm.1	7.91	6.71	2.3	0.0011	0.0053			NonCoding						Mm05805057_s1
TC1700002378.mm.1	7.16	5.96	2.3	3.33e-05	0.0004			NonCoding						Mm03978272_s1
TC1100001441.mm.1	6.21	5.01	2.3	5.79e-09	9.72e-07	Gm11540	predicted gene 11540 [Source:MGI Symbol;Acc:MGI:3651617]	Multiple_Complex						Mm05915432_s1
TC1300001942.mm.1	5.93	4.73	2.3	0.0019	0.008	Mirlet7f-1	microRNA let7f-1; microRNA let7f-1 (Mirlet7f-1), microRNA.	Multiple_Complex	387252	BMP signaling pathway; cellular response to amino acid stimulus				Mm04238181_s1
TC0X00003280.mm.1	5.24	4.04	2.3	4.53e-06	8.53e-05			NonCoding						Mm05801168_s1
TC0500000739.mm.1	7.91	6.71	2.3	1.19e-05	0.0002	Mir5098	microRNA 5098	Precursor_microRNA	100628577					TaqMan Probe Unavailable
TC1400001690.mm.1	7	5.8	2.3	3.89e-05	0.0004			NonCoding						Mm05748377_s1
TC1200001872.mm.1	7.93	6.73	2.29	0.0026	0.0105			NonCoding						Mm05916765_g1
TC0800002246.mm.1	11.37	10.17	2.29	0.0786	0.1518			NonCoding						TaqMan Probe Unavailable
TC1100004253.mm.1	5.52	4.32	2.29	1.73e-05	0.0002	Gm11866	predicted gene 11866 [Source:MGI Symbol;Acc:MGI:3650240]	Multiple_Complex						Mm05818897_s1
TC1100003477.mm.1	5.22	4.02	2.29	5.34e-07	1.92e-05			NonCoding						Mm03941697_s1
TC0800002753.mm.1	9.02	7.82	2.29	0.0531	0.1117	Gm26265	predicted gene, 26265 [Source:MGI Symbol;Acc:MGI:5456042]	Small_RNA						TaqMan Probe Unavailable
TC1700000485.mm.1	5.94	4.74	2.29	0.0009	0.0047			NonCoding						Mm03941859_s1
TC0300003028.mm.1	6.02	4.82	2.29	2.53e-05	0.0003			NonCoding						Mm05684107_s1
TC0100001109.mm.1	9.71	8.52	2.29	0.0005	0.0029			NonCoding						TaqMan Probe Unavailable
TC0600003401.mm.1	6.16	4.96	2.29	1.76e-06	4.35e-05			NonCoding						Mm05733411_s1
TC1200000707.mm.1	6.99	5.8	2.29	0.0043	0.0156			NonCoding						Mm05822877_s1
TC0400003079.mm.1	10.34	9.15	2.29	0.2386	0.3586	Jun	jun proto-oncogene; Jun oncogene	Coding	16476		RNA polymerase II core promoter proximal region sequence-specific DNA binding; RNA polymerase II distal enhancer sequence-specific DNA binding; RNA polymerase II transcription factor activity, sequence-specific DNA binding; transcriptional activator activity, RNA polymerase II core promoter proximal region sequence-specific binding; RNA polymerase II activating transcription factor binding; DNA b…	GenMAPP	Apoptosis; Apoptosis_GenMAPP; MAPK_Cascade; TGF_Beta_Signaling_Pathway; Wnt_Signaling; Smooth_muscle_contraction	Mm00495062_s1
TC0100001976.mm.1	7.21	6.02	2.29	8.23e-07	2.6e-05			NonCoding						Mm03985179_s1
TC0600003565.mm.1	5.69	4.49	2.29	0.1003	0.1836	Igkv4-61	immunoglobulin kappa chain variable 4-61	Coding	546244					TaqMan Probe Unavailable
TC0900000082.mm.1	7.92	6.73	2.29	0.0108	0.0321	Gm26189	predicted gene, 26189 [Source:MGI Symbol;Acc:MGI:5455966]	Small_RNA						TaqMan Probe Unavailable
TC1100004077.mm.1	10.01	8.81	2.29	5.13e-07	1.86e-05	Sumo2; Mir684-1	small ubiquitin-like modifier 2; microRNA 684-1 (Mir684-1), microRNA.; SMT3 suppressor of mif two 3 homolog 2 (yeast); microRNA 684-1	Multiple_Complex	170930; 735274	protein sumoylation; positive regulation of proteasomal ubiquitin-dependent protein catabolic process; positive regulation of protein sumoylation; cellular protein localization; negative regulation of transcription, DNA-templated; positive regulation of transcription from RNA polymerase II promoter	SUMO transferase activity; protein tag; ubiquitin protein ligase binding; poly(A) RNA binding; retinoid X receptor binding			Mm00851254_uH
TC0500000141.mm.1	5.57	4.38	2.29	1.64e-06	4.16e-05			NonCoding						Mm05701476_s1
TC0300002490.mm.1	6.25	5.05	2.28	0.0286	0.0686	BC028528	cDNA sequence BC028528	Multiple_Complex	229600	biological_process	molecular_function			Mm00463330_m1
TC0600000579.mm.1	8.71	7.51	2.28	3.54e-05	0.0004			NonCoding						Mm05722496_s1
TC0400002209.mm.1	6.69	5.49	2.28	0.0069	0.0223			NonCoding						Mm05693900_s1
TC1000003026.mm.1	7.29	6.09	2.28	0.0051	0.0177	Mir763	microRNA 763	Precursor_microRNA	791076					Mm04238324_s1
TSUnmapped00000132.mm.1	7.29	6.09	2.28	0.0051	0.0177	Mir763	microRNA 763	Precursor_microRNA	791076
TC0200004759.mm.1	12.81	11.62	2.28	0.0648	0.1303	Snord17	small nucleolar RNA, C/D box 17	Small_RNA	100313519					Mm04238890_s1
TC0200004798.mm.1	8.31	7.12	2.28	0.0019	0.0082	Gm25516	predicted gene, 25516 [Source:MGI Symbol;Acc:MGI:5455293]	Small_RNA						TaqMan Probe Unavailable
TC1300001445.mm.1	7.54	6.35	2.28	0.103	0.1875	Mtr	5-methyltetrahydrofolate-homocysteine methyltransferase	Coding	238505	protein methylation; methionine metabolic process; cellular amino acid biosynthetic process; methionine biosynthetic process; cobalamin metabolic process; axon regeneration; methylation; pteridine-containing compound metabolic process; cellular metabolic process; tetrahydrofolate metabolic process; response to axon injury; homocysteine metabolic process; cellular response to nitric oxide	folic acid binding; methyltransferase activity; zinc ion binding; methionine synthase activity; S-adenosylmethionine-homocysteine S-methyltransferase activity; amino acid binding; transferase activity; cobalamin binding; metal ion binding; protein binding			Mm01340027_m1
TC1300001272.mm.1	5.66	4.47	2.28	1.29e-08	1.59e-06	Gm26943	predicted gene, 26943 [Source:MGI Symbol;Acc:MGI:5504058]	Multiple_Complex						Mm05839092_s1
TC0X00003015.mm.1	6.03	4.85	2.28	8.6e-09	1.26e-06	Tmsb15a	thymosin beta 15a	Coding	78478	actin filament organization; biological_process; sequestering of actin monomers; actin cytoskeleton organization	molecular_function; actin monomer binding; actin binding			Mm01309401_m1
TC1700001851.mm.1	5.1	3.92	2.28	2.8e-06	6.07e-05			NonCoding						Mm05858697_sH
TC1700000293.mm.1	7.89	6.7	2.28	1.39e-06	3.69e-05	Gm24606	predicted gene, 24606	Precursor_microRNA						TaqMan Probe Unavailable
TC1900001266.mm.1	6.67	5.49	2.28	0.0103	0.0308	Mamdc2	MAM domain containing 2	Coding	71738	peptide cross-linking via chondroitin 4-sulfate glycosaminoglycan	glycosaminoglycan binding			Mm00805078_m1
TC1600002038.mm.1	5.85	4.66	2.27	0.0003	0.0019			NonCoding						Mm05852324_m1
TC1600001974.mm.1	6.33	5.14	2.27	0.0002	0.0014	Adamts1	a disintegrin-like and metallopeptidase (reprolysin type) with thrombospondin type 1 motif, 1	Multiple_Complex	11504	ovulation from ovarian follicle; kidney development; proteolysis; positive regulation of neuron projection development; negative regulation of angiogenesis; heart trabecula formation; ovulation; tooth eruption; cellular response to vitamin D; cellular response to parathyroid hormone stimulus; cellular response to prostaglandin E stimulus	metalloendopeptidase activity; protein binding; heparin binding; peptidase activity; metallopeptidase activity; zinc ion binding; hydrolase activity; metal ion binding			Mm01344166_g1
TC1100001137.mm.1	5.48	4.29	2.27	0.0023	0.0094			NonCoding						Mm05808325_s1
TC0400000970.mm.1	6.96	5.77	2.27	0.003	0.0118			NonCoding						Mm05689338_s1
TC1200002597.mm.1	5.32	4.14	2.27	1.27e-05	0.0002	Ighv6-7	Ighv6-7 immunoglobulin heavy variable V6-7	NonCoding	432701					Mm01618084_g1
TC0500000341.mm.1	7.57	6.39	2.27	0.0036	0.0135			NonCoding						Mm05702380_s1
TC1200001491.mm.1	6.22	5.04	2.27	0.0224	0.0568			NonCoding						Mm05825430_s1
TC0400001586.mm.1	14.17	12.99	2.27	3.45e-05	0.0004	Gm25707	predicted gene, 25707 [Source:MGI Symbol;Acc:MGI:5455484]	Precursor_microRNA						TaqMan Probe Unavailable
TC0200003306.mm.1	7.44	6.26	2.26	3.6e-05	0.0004	Gm23369	predicted gene, 23369 [Source:MGI Symbol;Acc:MGI:5453146]	Small_RNA						TaqMan Probe Unavailable
TC0X00002936.mm.1	6.65	5.47	2.26	3.49e-05	0.0004			NonCoding						TaqMan Probe Unavailable
TC0600000266.mm.1	6.01	4.84	2.26	0.0092	0.0282			NonCoding						Mm05720416_s1
TC1600000837.mm.1	5.69	4.51	2.26	0.023	0.0579			NonCoding						Mm03931278_s1
TC0100003793.mm.1	6.23	5.05	2.26	1.74e-06	4.32e-05			NonCoding						Mm01319801_m1
TC1400001392.mm.1	6.45	5.27	2.26	6.94e-07	2.31e-05	Gm3542	predicted gene 3542 [Source:MGI Symbol;Acc:MGI:3781719]	Coding						Mm03017739_gH
TC1400001400.mm.1	6.45	5.27	2.26	6.94e-07	2.31e-05	Gm9603	predicted gene 9603 [Source:MGI Symbol;Acc:MGI:3780011]	Coding						Mm03017739_gH
TC1700001434.mm.1	8.33	7.15	2.26	0.0024	0.0097			NonCoding						Mm05857142_s1
TC0400002665.mm.1	10.36	9.18	2.26	0.8163	0.8753	Abca1	ATP-binding cassette, sub-family A (ABC1), member 1; Synthetic construct Mus musculus clone IMAGE:100069521, MGC:199423 ATP-binding cassette, sub-family A (ABC1), member 1 (Abca1) mRNA, encodes complete protein.	Multiple_Complex	11303		nucleotide binding; receptor binding; transporter activity; protein binding; ATP binding; phospholipid transporter activity; anion transmembrane transporter activity; ATPase activity; cholesterol transporter activity; syntaxin binding; small GTPase binding; apolipoprotein binding; apolipoprotein A-I binding; apolipoprotein A-I receptor activity; ATPase activity, coupled to transmembrane movement …	GenMAPP	Statin_Pathway_PharmGKB	Mm01350770_m1
TC1800001282.mm.1	6.06	4.88	2.26	1.6e-06	4.07e-05			NonCoding						Mm05871174_s1
TC0800001095.mm.1	10.11	8.94	2.26	0.0622	0.1263	Mt1	metallothionein 1	Coding	17748	cellular metal ion homeostasis; cellular zinc ion homeostasis; nitric oxide mediated signal transduction; detoxification of copper ion; negative regulation of neuron apoptotic process; cellular response to chromate; cellular response to zinc ion; response to zinc ion; negative regulation of growth	copper ion binding; zinc ion binding; metal ion binding			Mm01249635_g1
TC1000000990.mm.1	7.27	6.09	2.26	0.4953	0.6149			NonCoding						TaqMan Probe Unavailable
TC0600002017.mm.1	7.06	5.88	2.26	0.007	0.0228			NonCoding						Mm05727745_s1
TC0300003222.mm.1	8.7	7.53	2.25	0.7782	0.8469	Ovgp1	oviductal glycoprotein 1	Multiple_Complex	12659	carbohydrate metabolic process; chitin catabolic process; single fertilization; negative regulation of binding of sperm to zona pellucida	hydrolase activity, hydrolyzing O-glycosyl compounds; chitinase activity; chitin binding			Mm00801489_m1
TC0200001265.mm.1	4.93	3.76	2.25	0.0017	0.0076			NonCoding						Mm05885687_s1
TC1100003347.mm.1	5.09	3.91	2.25	4.2e-05	0.0004			NonCoding						Mm05816143_s1
TC0300001487.mm.1	5.43	4.26	2.25	2.52e-07	1.15e-05			NonCoding						Mm05678218_s1
TC1200002631.mm.1	5.96	4.79	2.25	0.0003	0.0019	Ighv1-54	immunoglobulin heavy variable V1-54	Coding	211331					TaqMan Probe Unavailable
TC0200002298.mm.1	9.64	8.47	2.25	0.3743	0.502	Id1	inhibitor of DNA binding 1	Coding	15901		transcription factor activity, sequence-specific DNA binding; protein binding; protein C-terminus binding; transcription factor binding; protein homodimerization activity; protein self-association; protein dimerization activity; protein N-terminus binding; proteasome binding			Mm03676649_s1
TC0400001531.mm.1	7.41	6.24	2.25	0.0227	0.0572			NonCoding						Mm05691443_s1
TC0400001009.mm.1	4.85	3.68	2.25	0.0035	0.0132	Gm26425	predicted gene, 26425 [Source:MGI Symbol;Acc:MGI:5456202]	Small_RNA						TaqMan Probe Unavailable
TC0X00001706.mm.1	6.5	5.33	2.25	8.87e-06	0.0001			NonCoding						Mm05795280_s1
TC1200001978.mm.1	5.94	4.77	2.25	1.75e-06	4.32e-05			NonCoding						Mm05831741_s1
TC0100002351.mm.1	5.19	4.02	2.25	0.001	0.0049			NonCoding						Mm05790672_s1
TC0100003078.mm.1	6.14	4.98	2.25	5.95e-06	0.0001	6030442K20Rik	RIKEN cDNA 6030442K20 gene [Source:MGI Symbol;Acc:MGI:1925126]	NonCoding						Mm03957847_s1
TC1700000032.mm.1	6.11	4.94	2.25	3.71e-06	7.4e-05			NonCoding						Mm05852989_s1
TC0100003627.mm.1	10.04	8.88	2.25	0.0034	0.013	Akt3	thymoma viral proto-oncogene 3	Coding	23797	mitochondrial genome maintenance; protein phosphorylation; signal transduction; positive regulation of sodium ion transport; phosphorylation; peptidyl-serine phosphorylation; peptidyl-threonine phosphorylation; cellular response to insulin stimulus	nucleotide binding; protein kinase activity; protein serine/threonine kinase activity; protein kinase C binding; protein binding; ATP binding; kinase activity; transferase activity	GenMAPP	Integrin-mediated_cell_adhesion_KEGG; S1P_Signaling	Mm00442194_m1
TC0500002304.mm.1	6.23	5.06	2.25	0.0672	0.1343			NonCoding						Mm05713772_s1
TC0300002371.mm.1	8.86	7.69	2.24	0.0534	0.1121	Npr1	natriuretic peptide receptor 1	Multiple_Complex	18160	cGMP biosynthetic process; protein phosphorylation; cell surface receptor signaling pathway; receptor guanylyl cyclase signaling pathway; regulation of blood pressure; cyclic nucleotide biosynthetic process; positive regulation of cGMP biosynthetic process; intracellular signal transduction; dopamine metabolic process; negative regulation of smooth muscle cell proliferation; regulation of blood v…	nucleotide binding; guanylate cyclase activity; protein kinase activity; ATP binding; GTP binding; lyase activity; phosphorus-oxygen lyase activity; natriuretic peptide receptor activity; peptide hormone binding; protein kinase binding; hormone binding; adenylate cyclase activity; protein binding			Mm00435316_g1
TC1700001575.mm.1	6.84	5.68	2.24	9.72e-08	6.02e-06			NonCoding						Mm05904298_s1
TC0100002525.mm.1	7.12	5.96	2.24	0.004	0.0146			NonCoding						Mm03936690_s1
TC1700000343.mm.1	6.13	4.97	2.24	1.16e-05	0.0002			NonCoding						Mm05854082_g1
TC0900002764.mm.1	8.12	6.96	2.24	1.91e-05	0.0002	Hmgn3	high mobility group nucleosomal binding domain 3	Multiple_Complex	94353	regulation of transcription from RNA polymerase II promoter; chromatin modification; positive regulation of transcription from RNA polymerase II promoter; positive regulation of sequence-specific DNA binding transcription factor activity; regulation of insulin secretion involved in cellular response to glucose stimulus	DNA binding; chromatin binding; nucleosomal DNA binding			Mm00518151_m1
TC0500002389.mm.1	9.05	7.89	2.24	0.0443	0.0968	Gm22618	predicted gene, 22618 [Source:MGI Symbol;Acc:MGI:5452395]	Small_RNA						TaqMan Probe Unavailable
TC1100001383.mm.1	8.57	7.41	2.24	0.0096	0.0292	Gm23507	predicted gene, 23507 [Source:MGI Symbol;Acc:MGI:5453284]	Small_RNA						TaqMan Probe Unavailable
TC1400000505.mm.1	6.92	5.76	2.24	0.0192	0.05			NonCoding						Mm05918017_s1
TC1700000126.mm.1	7.04	5.88	2.24	0.009	0.0277	Gm19270	PREDICTED: predicted gene, 19270 (Gm19270), miscRNA.	NonCoding	100502594					Mm03456591_s1
TC0X00002748.mm.1	6.87	5.71	2.24	0.0041	0.0148			NonCoding						Mm05798657_s1
TC0400002526.mm.1	8.93	7.77	2.23	0.0089	0.0275	Rmrp	RNA component of mitochondrial RNAase P	NonCoding	19782	in utero embryonic development				Mm03456256_s1
TC1900001324.mm.1	7.59	6.43	2.23	0.0142	0.0395			NonCoding						Mm05878583_s1
TC1600000639.mm.1	6.51	5.35	2.23	0.0978	0.1802			NonCoding						Mm05793509_s1
TC1500001396.mm.1	5.57	4.41	2.23	0.2522	0.3738	Gm23654	predicted gene, 23654 [Source:MGI Symbol;Acc:MGI:5453431]	Precursor_microRNA						TaqMan Probe Unavailable
TC0200005034.mm.1	6.56	5.4	2.23	1.47e-08	1.74e-06	Gm14201	predicted gene 14201 [Source:MGI Symbol;Acc:MGI:3651330]	Multiple_Complex						Mm05899130_sH
TC0500003375.mm.1	5.09	3.93	2.23	1.3e-08	1.6e-06	Syna	syncytin a	Coding	214292	syncytium formation by plasma membrane fusion; labyrinthine layer development				Mm02744887_s1
TC1800000315.mm.1	7.25	6.09	2.23	0.0007	0.0039			NonCoding						Mm05863118_s1
TC1500001359.mm.1	6.35	5.19	2.23	9.99e-07	2.96e-05			NonCoding						Mm05752483_s1
TC0300000487.mm.1	7.84	6.68	2.23	0.0035	0.0131	Gm19816	PREDICTED: predicted gene, 19816 (Gm19816), miscRNA.	NonCoding	100503654					Mm05668474_s1
TC1400001630.mm.1	6.86	5.7	2.23	3.5e-06	7.1e-05	Gm23633	predicted gene, 23633 [Source:MGI Symbol;Acc:MGI:5453410]	Precursor_microRNA						TaqMan Probe Unavailable
TC1500001032.mm.1	6.59	5.44	2.23	0.0008	0.0041			NonCoding						Mm05709066_s1
TC0200000784.mm.1	5.58	4.42	2.23	2.24e-05	0.0003			NonCoding						Mm05883823_s1
TC0X00003221.mm.1	6.14	4.98	2.23	0.0003	0.002	Gm5060	predicted gene 5060 [Source:MGI Symbol;Acc:MGI:3646911]	Multiple_Complex						Mm05900293_s1
TC0X00002491.mm.1	5.83	4.68	2.23	4.45e-07	1.69e-05	Gm14717; RP23-226J17.4	predicted gene 14717 [Source:MGI Symbol;Acc:MGI:3705148]; novel transcript	NonCoding						Mm05797631_g1
TC1900000859.mm.1	8.78	7.62	2.23	0.0774	0.15	E330013P04Rik	RIKEN cDNA E330013P04 gene	Multiple_Complex	107376	biological_process	molecular_function			Mm01261265_m1
TC1400001178.mm.1	5.33	4.17	2.23	0.0223	0.0565			NonCoding						Mm05848427_s1
TC1500000853.mm.1	8.45	7.29	2.23	0.1467	0.2462	Gm23144	predicted gene, 23144 [Source:MGI Symbol;Acc:MGI:5452921]	Small_RNA						TaqMan Probe Unavailable
TC0900000900.mm.1	5.82	4.67	2.23	1.26e-05	0.0002			NonCoding						Mm05774760_s1
TC0600002807.mm.1	9.59	8.43	2.22	0.0255	0.0628	Gm23510	predicted gene, 23510 [Source:MGI Symbol;Acc:MGI:5453287]	Small_RNA						TaqMan Probe Unavailable
TC1200002123.mm.1	5.59	4.44	2.22	1.91e-06	4.6e-05			NonCoding						Mm03980086_g1
TC1200001595.mm.1	6.15	4.99	2.22	0.1597	0.2627	Slc26a4	solute carrier family 26, member 4	Coding	23985	transport; chloride transport; regulation of pH; sulfate transport; organ morphogenesis; inorganic anion transport; bicarbonate transport; iodide transport; oxalate transport; regulation of protein localization; regulation of membrane potential; regulation of intracellular pH; transmembrane transport; anion transmembrane transport; sulfate transmembrane transport; chloride transmembrane transport	chloride channel activity; secondary active sulfate transmembrane transporter activity; anion transmembrane transporter activity; bicarbonate transmembrane transporter activity; chloride transmembrane transporter activity; iodide transmembrane transporter activity; sulfate transmembrane transporter activity; anion:anion antiporter activity; oxalate transmembrane transporter activity			Mm00442301_m1
TC0X00000206.mm.1	8.49	7.34	2.22	0.0004	0.0024	Gm14537	predicted gene 14537 [Source:MGI Symbol;Acc:MGI:3648060]	Pseudogene						TaqMan Probe Unavailable
TSUnmapped00000184.mm.1	12.14	10.99	2.22	0.0164	0.0444	Rnu2-10	U2 small nuclear RNA 10	Small_RNA	19848
TC0100002512.mm.1	5.05	3.9	2.22	0.001	0.0049			NonCoding						Mm03973356_s1
TC0400001066.mm.1	6.65	5.5	2.22	8e-05	0.0007			NonCoding						Mm05690072_s1
TC1600001914.mm.1	6.62	5.47	2.22	5.26e-06	9.54e-05			NonCoding						Mm05851824_m1
TC0300002081.mm.1	6.82	5.67	2.22	5.8e-06	0.0001	Gm23897	predicted gene, 23897 [Source:MGI Symbol;Acc:MGI:5453674]	Small_RNA						TaqMan Probe Unavailable
TC0100000741.mm.1	11.18	10.02	2.22	0.0222	0.0563			NonCoding						TaqMan Probe Unavailable
TC0100000755.mm.1	11.18	10.02	2.22	0.0222	0.0563			NonCoding						TaqMan Probe Unavailable
TC0500003457.mm.1	11.18	10.02	2.22	0.0222	0.0563			NonCoding						TaqMan Probe Unavailable
TC1_GL456211_random00000022.mm.1	11.18	10.02	2.22	0.0222	0.0563			NonCoding						TaqMan Probe Unavailable
TC1_GL456221_random00000008.mm.1	11.18	10.02	2.22	0.0222	0.0563			NonCoding						TaqMan Probe Unavailable
TC0200002360.mm.1	6.71	5.56	2.22	0.0015	0.0069			NonCoding						Mm05889976_s1
TC1600001984.mm.1	6.19	5.04	2.22	4.09e-05	0.0004	Gm25896	predicted gene, 25896 [Source:MGI Symbol;Acc:MGI:5455673]	Small_RNA						TaqMan Probe Unavailable
TC1300002634.mm.1	7.11	5.96	2.22	0.0049	0.0172			NonCoding						Mm03958815_s1
TC1000001271.mm.1	14.23	13.08	2.22	0.1635	0.2676	Gm23105	predicted gene, 23105 [Source:MGI Symbol;Acc:MGI:5452882]	Small_RNA						TaqMan Probe Unavailable
TC0700001747.mm.1	8.08	6.93	2.22	0.2324	0.3513	Scnn1b	sodium channel, nonvoltage-gated 1 beta; sodium channel, nonvoltage-gated 1 beta (Scnn1b), mRNA.	Multiple_Complex	20277	regulation of sodium ion transport; transport; ion transport; sodium ion transport; wound healing, spreading of epidermal cells; sodium ion transmembrane transport; multicellular organismal water homeostasis; response to stimulus; sensory perception of taste; sodium ion homeostasis; response to hypoxia	sodium channel activity; protein binding; ligand-gated sodium channel activity; WW domain binding			Mm00441213_m1
TC0500001505.mm.1	6.28	5.13	2.22	3.07e-07	1.3e-05			NonCoding						Mm05710415_s1
TC1600002073.mm.1	10.28	9.13	2.22	7.22e-06	0.0001	Gm24695	predicted gene, 24695 [Source:MGI Symbol;Acc:MGI:5454472]	Small_RNA						TaqMan Probe Unavailable
TC0200003606.mm.1	6.43	5.28	2.22	0.0088	0.0273			NonCoding						Mm05894617_s1
TC1000003067.mm.1	5.64	4.49	2.22	0.0005	0.003			NonCoding						Mm05804197_s1
TC0100003514.mm.1	7.9	6.76	2.22	0.0041	0.015	Gm23523	predicted gene, 23523 [Source:MGI Symbol;Acc:MGI:5453300]	Small_RNA						TaqMan Probe Unavailable
TC1600001008.mm.1	9.08	7.93	2.21	3.31e-11	5.08e-08	Son	Son DNA binding protein	Multiple_Complex	20658		nucleic acid binding; DNA binding; RNA binding; protein binding; poly(A) RNA binding; RS domain binding	GenMAPP	mRNA_processing_binding_Reactome	Mm00490915_m1
TC0500003277.mm.1	7.2	6.06	2.21	0.0019	0.0082	Gm23151	predicted gene, 23151 [Source:MGI Symbol;Acc:MGI:5452928]	Small_RNA						TaqMan Probe Unavailable
TC0500000468.mm.1	6.71	5.56	2.21	0.2162	0.3321	Cd38	CD38 antigen	Coding	12494	response to hypoxia; positive regulation of cytosolic calcium ion concentration; metabolic process; response to hormone; positive regulation of cell growth; positive regulation of B cell proliferation; positive regulation of insulin secretion; response to hydroperoxide; response to drug; negative regulation of apoptotic process; negative regulation of bone resorption; negative regulation of trans…	NAD+ nucleosidase activity; transferase activity; hydrolase activity; hydrolase activity, acting on glycosyl bonds; phosphorus-oxygen lyase activity; NAD(P)+ nucleosidase activity			Mm00483143_m1
TC0800000780.mm.1	9.6	8.45	2.21	0.0011	0.0052	Gm27628	predicted gene, 27628 [Source:MGI Symbol;Acc:MGI:5531010]	Precursor_microRNA						TaqMan Probe Unavailable
TC0900001128.mm.1	10.72	9.57	2.21	0.3921	0.5187	Nt5e	5 nucleotidase, ecto; 5' nucleotidase, ecto	Coding	23959	purine nucleotide biosynthetic process; AMP catabolic process; leukocyte cell-cell adhesion; nucleotide catabolic process; dephosphorylation; adenosine metabolic process; adenosine biosynthetic process; negative regulation of inflammatory response; brain development; response to aluminum ion; positive regulation of lipid biosynthetic process; protein dephosphorylation	nucleotide binding; ferrous iron binding; 5'-nucleotidase activity; hydrolase activity; hydrolase activity, acting on ester bonds; metal ion binding			Mm00501910_m1
TC1600000634.mm.1	6.18	5.03	2.21	3.64e-05	0.0004			NonCoding						Mm05793425_s1
TC1600001415.mm.1	4.82	3.68	2.21	2.58e-05	0.0003	AU015336; RP23-345L20.4	expressed sequence AU015336 [Source:MGI Symbol;Acc:MGI:2146536]; Novel transcript	NonCoding						Mm05828071_m1
TC0500000144.mm.1	6.35	5.2	2.21	4.57e-06	8.56e-05			NonCoding						Mm05701503_s1
TC1100001200.mm.1	7.14	5.99	2.21	0.0009	0.0047			NonCoding						TaqMan Probe Unavailable
TC0100002490.mm.1	5.71	4.57	2.21	9.45e-05	0.0008			NonCoding						Mm05850580_s1
TC1800001048.mm.1	8.31	7.16	2.21	0.3079	0.4339	B4galt6	UDP-Gal:betaGlcNAc beta 1,4-galactosyltransferase, polypeptide 6	Coding	56386	carbohydrate metabolic process; sphingolipid biosynthetic process; protein glycosylation	alpha-1,6-mannosyltransferase activity; alpha-1,2-mannosyltransferase activity; mannosyltransferase activity; alpha-1,3-mannosyltransferase activity; alpha-1,3-galactosyltransferase activity; UDP-glucose:glycoprotein glucosyltransferase activity; glycolipid mannosyltransferase activity; oligosaccharyl transferase activity; dolichyl-phosphate-glucose-glycolipid alpha-glucosyltransferase activity; …			Mm00480045_m1
TC0100001963.mm.1	5.9	4.75	2.21	1.02e-07	6.21e-06	Gm24173	predicted gene, 24173 [Source:MGI Symbol;Acc:MGI:5453950]	Small_RNA						TaqMan Probe Unavailable
TC0100003655.mm.1	5.28	4.13	2.21	2.8e-05	0.0003			NonCoding						Mm05665926_s1
TC0600001668.mm.1	5.07	3.93	2.21	8.53e-07	2.67e-05			NonCoding						Mm05726412_s1
TC1500001171.mm.1	6.71	5.56	2.21	0.0002	0.0015	Egflam	EGF-like, fibronectin type III and laminin G domains; EGF-like, fibronectin type III and laminin G domains (Egflam), mRNA.	Multiple_Complex	268780	positive regulation of cell-substrate adhesion; peptide cross-linking via chondroitin 4-sulfate glycosaminoglycan; extracellular matrix organization	protein binding; glycosaminoglycan binding			Mm00724670_m1
TC1300000595.mm.1	7.8	6.66	2.21	3.15e-05	0.0004			NonCoding						Mm05835705_s1
TC1300000419.mm.1	8.43	7.29	2.2	7.32e-08	4.96e-06			NonCoding						TaqMan Probe Unavailable
TC0500002581.mm.1	7.43	6.29	2.2	0.0125	0.0359			NonCoding						Mm05715137_s1
TC1500000436.mm.1	5.22	4.08	2.2	1.73e-05	0.0002			NonCoding						Mm05672537_s1
TC0200000457.mm.1	10.54	9.4	2.2	4.69e-08	3.65e-06	Rpl7a	ribosomal protein L7A	Multiple_Complex	27176	ribosome biogenesis	protein binding; poly(A) RNA binding	GenMAPP	Ribosomal_Proteins	Mm04210467_gH
TC1400001423.mm.1	5.96	4.82	2.2	2.19e-08	2.24e-06			NonCoding						Mm05849516_m1
TC0X00000801.mm.1	9.4	8.26	2.2	0.1687	0.2742	Tmem47	transmembrane protein 47	Multiple_Complex	192216	cell-cell adhesion				Mm01221722_m1
TC1100001844.mm.1	6.53	5.39	2.2	0.016	0.0434			NonCoding						Mm05810417_s1
TC0900000755.mm.1	5.23	4.09	2.2	2.33e-09	5.37e-07			NonCoding						Mm05774258_s1
TC1400002676.mm.1	9.98	8.84	2.2	5.42e-05	0.0005			NonCoding						Mm05669733_m1
TC1300002678.mm.1	5.53	4.39	2.2	6.6e-05	0.0006			NonCoding						Mm03958017_s1
TC0300003191.mm.1	7.3	6.16	2.2	0.0056	0.0189	Gm23379	predicted gene, 23379 [Source:MGI Symbol;Acc:MGI:5453156]	Small_RNA						TaqMan Probe Unavailable
TC1600000060.mm.1	5.33	4.2	2.2	5.84e-10	2.34e-07			NonCoding						Mm05755799_s1
TC0300002797.mm.1	6.33	5.19	2.2	1.81e-05	0.0002	S1pr1	sphingosine-1-phosphate receptor 1	Coding	13609	angiogenesis; blood vessel maturation; cardiac muscle tissue growth involved in heart morphogenesis; sphingosine-1-phosphate signaling pathway; chemotaxis; signal transduction; G-protein coupled receptor signaling pathway; adenylate cyclase-inhibiting G-protein coupled receptor signaling pathway; brain development; positive regulation of cell proliferation; cell migration; lamellipodium assembly;…	G-protein coupled receptor binding; signal transducer activity; G-protein coupled receptor activity; sphingosine-1-phosphate receptor activity; sphingolipid binding	GenMAPP	S1P_Signaling; Small_ligand_GPCRs	Mm00514644_m1
TC1100002679.mm.1	7.68	6.54	2.2	0.0299	0.0712	Zfp354c	zinc finger protein 354C	Multiple_Complex	30944	transcription, DNA-templated; regulation of transcription, DNA-templated	nucleic acid binding; DNA binding; transcription factor activity, sequence-specific DNA binding; metal ion binding			Mm00772359_m1
TC0900001788.mm.1	5.6	4.46	2.2	0.0002	0.0013	Gm24339	predicted gene, 24339 [Source:MGI Symbol;Acc:MGI:5454116]	Small_RNA						TaqMan Probe Unavailable
TC1300002511.mm.1	7.28	6.14	2.2	0.0187	0.0491			NonCoding						Mm05843918_s1
TC1000002453.mm.1	13.41	12.27	2.2	0.3838	0.5112	Pdxk	pyridoxal (pyridoxine, vitamin B6) kinase	Multiple_Complex	216134	cell proliferation; pyridoxal 5'-phosphate salvage; phosphorylation; vitamin B6 metabolic process; pyridoxal phosphate biosynthetic process; negative regulation of apoptotic process	nucleotide binding; magnesium ion binding; ATP binding; drug binding; zinc ion binding; pyridoxal kinase activity; kinase activity; transferase activity; pyridoxal phosphate binding; potassium ion binding; sodium ion binding; lithium ion binding; protein homodimerization activity; metal ion binding; pyridoxal binding			Mm00552031_m1
TC1700002815.mm.1	7.44	6.31	2.2	0.041	0.0911	C4a	complement component 4A (Rodgers blood group); Synthetic construct Mus musculus clone IMAGE:100069505, MGC:199407 complement component 4A (Rodgers blood group) (C4a) mRNA, encodes complete protein.	Multiple_Complex	625018	complement activation; immune system process; inflammatory response; complement activation, classical pathway; negative regulation of endopeptidase activity; innate immune response	complement binding; complement component C1q binding; carbohydrate binding; endopeptidase inhibitor activity	GenMAPP	Complement_Activation_Classical	Mm00550309_m1
TC0500000754.mm.1	6.33	5.2	2.19	0.0331	0.0772			NonCoding						Mm05704267_s1
TC1700002162.mm.1	9.23	8.09	2.19	0.0007	0.0039	Vegfa	vascular endothelial growth factor A	Multiple_Complex	22339					Mm01281447_m1
TC1800001256.mm.1	6.51	5.38	2.19	0.0001	0.0008			NonCoding						Mm01975302_s1
TC0300000421.mm.1	5.37	4.23	2.19	2.9e-08	2.68e-06			NonCoding						Mm03972551_s1
TC0200000268.mm.1	7.11	5.97	2.19	1.58e-09	4.29e-07	Gm13368	predicted gene 13368 [Source:MGI Symbol;Acc:MGI:3651966]	Multiple_Complex						Mm01337818_s1
TC1100002272.mm.1	6.45	5.32	2.19	0.0047	0.0166			NonCoding						Mm05811742_s1
TC0100000343.mm.1	8.82	7.69	2.19	0.0228	0.0575	Col3a1	collagen, type III, alpha 1	Multiple_Complex	12825		integrin binding; extracellular matrix structural constituent; SMAD binding; metal ion binding; platelet-derived growth factor binding	GenMAPP	Inflammatory_Response_Pathway	Mm00802299_m1
TC0200001123.mm.1	7.09	5.96	2.19	0.0003	0.0018			NonCoding						Mm03964200_s1
TC0800002776.mm.1	10.3	9.16	2.19	0.0011	0.0054			NonCoding						TaqMan Probe Unavailable
TC1000001680.mm.1	5.55	4.42	2.19	5.79e-08	4.23e-06			NonCoding						Mm05771629_s1
TC0300001391.mm.1	6.72	5.59	2.19	0.0441	0.0965	Emcn	endomucin	Multiple_Complex	59308	angiogenesis; single organismal cell-cell adhesion; regulation of cell adhesion	carbohydrate binding			Mm00497494_m1
TC0800001135.mm.1	6.39	5.26	2.19	0.0268	0.0652			NonCoding						Mm01249092_g1
TC0200000790.mm.1	5.68	4.55	2.19	0.0038	0.014			NonCoding						Mm05883937_s1
TC0400002946.mm.1	7.4	6.27	2.19	1.94e-05	0.0002	Gm23412	predicted gene, 23412 [Source:MGI Symbol;Acc:MGI:5453189]	Small_RNA						TaqMan Probe Unavailable
TC1500001498.mm.1	5.92	4.79	2.19	0.0004	0.0026			NonCoding						Mm05753175_s1
TC0800000039.mm.1	9.95	8.82	2.19	0.0004	0.0023	Zfp958	zinc finger protein 958	Coding	233987	regulation of transcription, DNA-templated; biological_process	molecular_function; nucleic acid binding; metal ion binding			Mm01221618_mH
TC0100003192.mm.1	12.69	11.57	2.18	0.1447	0.2437	Gm5834	predicted pseudogene 5834 [Source:MGI Symbol;Acc:MGI:3643955]	Pseudogene						TaqMan Probe Unavailable
TC0600000566.mm.1	6.17	5.05	2.18	0.012	0.0347	Gimap4	GTPase, IMAP family member 4	Coding	107526		nucleotide binding; GTP binding			Mm00558123_m1
TC1400001942.mm.1	12.12	10.99	2.18	0.1423	0.2406	Gm6055	predicted gene 6055	Pseudogene	606520					TaqMan Probe Unavailable
TC1600000839.mm.1	7.08	5.95	2.18	0.0005	0.0029			NonCoding						Mm03976473_s1
TC0400002785.mm.1	6.8	5.67	2.18	4.62e-05	0.0005			NonCoding						Mm05695758_s1
TC0X00001967.mm.1	10.61	9.49	2.18	0.0774	0.15	Gm27839	predicted gene, 27839 [Source:MGI Symbol;Acc:MGI:5531221]	Precursor_microRNA						TaqMan Probe Unavailable
TC0700002606.mm.1	6.06	4.94	2.18	0.1154	0.2047	Pinlyp	phospholipase A2 inhibitor and LY6/PLAUR domain containing	Coding	641361	biological_process; negative regulation of catalytic activity	phospholipase inhibitor activity; molecular_function			Mm01177158_m1
TC1000001077.mm.1	5.7	4.57	2.18	1.54e-08	1.81e-06			NonCoding						Mm05734910_m1
TC0500000342.mm.1	6.67	5.55	2.18	1.55e-05	0.0002	E230008O15Rik	PREDICTED: RIKEN cDNA E230008O15 gene (E230008O15Rik), miscRNA.	NonCoding	319862					Mm05702405_s1
TC1700000141.mm.1	5.67	4.55	2.18	8.42e-10	2.88e-07			NonCoding						Mm05853524_s1
TC0800000630.mm.1	5.16	4.04	2.18	1.01e-09	3.29e-07	Gm25379	predicted gene, 25379 [Source:MGI Symbol;Acc:MGI:5455156]	Small_RNA						Mm05760419_s1
TC1000000955.mm.1	7.21	6.09	2.18	0.0051	0.0176			NonCoding						TaqMan Probe Unavailable
TC0700004133.mm.1	6.24	5.12	2.18	0.0019	0.0082			NonCoding						Mm05757195_s1
TC1800001374.mm.1	6.2	5.07	2.18	9.94e-07	2.95e-05			NonCoding						Mm05871696_s1
TC1300001502.mm.1	5.72	4.59	2.18	4.22e-05	0.0004			NonCoding						Mm03942525_s1
TC0200001353.mm.1	7.07	5.94	2.18	0.0145	0.0402			NonCoding						Mm05885740_s1
TC0700000599.mm.1	5.94	4.82	2.18	1.03e-08	1.4e-06	Gm5116	predicted gene 5116	Pseudogene	330689					TaqMan Probe Unavailable
TC1700002751.mm.1	8.1	6.98	2.18	0.0009	0.0046	Gm25935	predicted gene, 25935 [Source:MGI Symbol;Acc:MGI:5455712]	Small_RNA						TaqMan Probe Unavailable
TC1300001663.mm.1	6.59	5.47	2.17	0.0001	0.0011			NonCoding						Mm03985331_s1
TC0700002105.mm.1	8.09	6.97	2.17	0.3044	0.4304	Shank2	SH3/ankyrin domain gene 2; Synthetic construct Mus musculus clone IMAGE:100068071, MGC:195688 SH3/ankyrin domain gene 2 (Shank2) mRNA, encodes complete protein.	Multiple_Complex	210274	synapse assembly; learning; memory; adult behavior; social behavior; exploration behavior; positive regulation of synaptic transmission, glutamatergic; long-term synaptic potentiation; long term synaptic depression; vocalization behavior	protein C-terminus binding; SH3 domain binding; ionotropic glutamate receptor binding			Mm01163737_m1
TC0X00001705.mm.1	6	4.88	2.17	6.02e-05	0.0006			NonCoding						Mm05795272_s1
TC1400002588.mm.1	5.76	4.64	2.17	4.64e-07	1.74e-05			NonCoding						Mm03955479_s1
TC0600001242.mm.1	6.15	5.03	2.17	0.0004	0.0026			NonCoding						Mm05725313_s1
TC1100001426.mm.1	6.83	5.71	2.17	0.0004	0.0025			NonCoding						Mm05809406_s1
TC0900000972.mm.1	6.8	5.68	2.17	6.51e-05	0.0006	Gm19427	predicted gene, 19427 [Source:MGI Symbol;Acc:MGI:5011612]	Pseudogene						TaqMan Probe Unavailable
TC0500002494.mm.1	6.33	5.21	2.17	1.67e-05	0.0002			NonCoding						Mm05714824_s1
TC1700001221.mm.1	7.34	6.22	2.17	0.0012	0.0057	Tmem178	transmembrane protein 178; Synthetic construct Mus musculus clone IMAGE:100064070, MGC:193441 transmembrane protein 178 (Tmem178) mRNA, encodes complete protein.	Multiple_Complex	68027	biological_process	molecular_function			Mm00509627_m1
TC1700000583.mm.1	5.88	4.77	2.17	0.0012	0.0055			NonCoding						Mm05918285_s1
TC1200000673.mm.1	5.87	4.75	2.17	3.77e-05	0.0004			NonCoding						Mm03983991_s1
TC0900003025.mm.1	6.1	4.98	2.17	1.15e-05	0.0002			NonCoding						Mm05783556_s1
TC0800002223.mm.1	5.76	4.64	2.17	8.33e-07	2.63e-05			NonCoding						Mm05767823_g1
TC1700000130.mm.1	7.56	6.44	2.17	0.008	0.0252			NonCoding						Mm03943369_s1
TC0900003340.mm.1	6.76	5.64	2.17	5.71e-06	0.0001	1110032A03Rik	RIKEN cDNA 1110032A03 gene	NonCoding	68721	biological_process	molecular_function			Mm01175614_m1
TC1000001473.mm.1	7.79	6.67	2.17	0.0676	0.1349			NonCoding						Mm05765061_s1
TC0900000893.mm.1	5.62	4.5	2.17	4.43e-06	8.38e-05			NonCoding						Mm05774673_s1
TC0200003041.mm.1	7.38	6.26	2.17	0.0313	0.0737			NonCoding						Mm05892139_s1
TC1400000568.mm.1	7.08	5.96	2.17	0.0008	0.0044			NonCoding						TaqMan Probe Unavailable
TC1600001666.mm.1	5.19	4.08	2.17	2.66e-08	2.53e-06			NonCoding						Mm05915745_s1
TC0300002829.mm.1	8.08	6.97	2.17	0.0002	0.0014			NonCoding						Mm05683093_s1
TC0100003703.mm.1	5.71	4.6	2.16	0.0007	0.004			NonCoding						Mm03967699_s1
TC1400001146.mm.1	5.56	4.45	2.16	7.08e-05	0.0006	Gm25133	predicted gene, 25133 [Source:MGI Symbol;Acc:MGI:5454910]	Small_RNA						TaqMan Probe Unavailable
TC0600002130.mm.1	5.9	4.79	2.16	3.74e-05	0.0004			NonCoding						Mm02022074_s1
TC1100003889.mm.1	4.66	3.55	2.16	1.27e-08	1.59e-06	Gm10844	PREDICTED: predicted gene 10844 (Gm10844), miscRNA.	NonCoding	100303739					Mm05817643_g1
TC0300002415.mm.1	5.41	4.3	2.16	0.0353	0.0811	Lce3a	late cornified envelope 3A	Coding	545548	peptide cross-linking; keratinocyte differentiation; epidermis development; biological_process	structural molecule activity; molecular_function			Mm02763895_s1
TC1400001919.mm.1	11.38	10.27	2.16	6.15e-05	0.0006	Gm19377	PREDICTED: predicted gene, 19377 (Gm19377), partial mRNA.	Coding	100502795					Mm05865714_g1
TC1000002186.mm.1	5.9	4.79	2.16	3.92e-05	0.0004			NonCoding						Mm05799871_s1
TC0200005279.mm.1	4.98	3.87	2.16	3.89e-08	3.22e-06			NonCoding						Mm05666157_mH
TC0600000378.mm.1	5.99	4.88	2.16	0.0027	0.0106			NonCoding						Mm05721593_s1
TC1400000409.mm.1	6.23	5.12	2.16	0.169	0.2746			NonCoding						Mm05900472_m1
TC0800001823.mm.1	5.41	4.3	2.16	3.19e-06	6.64e-05			NonCoding						Mm05912687_g1
TC1700002532.mm.1	5.86	4.75	2.16	0.0002	0.0014			NonCoding						Mm03976183_s1
TC0700003814.mm.1	6.03	4.92	2.16	0.0002	0.0013			NonCoding						Mm05756501_s1
TC1700001430.mm.1	6.58	5.47	2.16	0.0005	0.0031			NonCoding						Mm05857067_s1
TC1100001967.mm.1	7.07	5.97	2.16	0.0158	0.043			NonCoding						Mm05810740_s1
TC1500000490.mm.1	6.41	5.3	2.16	2.79e-07	1.23e-05	Gm17035; RP23-19C9.2	predicted gene 17035 [Source:MGI Symbol;Acc:MGI:4937862]; novel transcript	NonCoding						Mm05672712_m1
TC1200002617.mm.1	5.79	4.69	2.15	0.0005	0.0028	Ighv1-26	immunoglobulin heavy variable 1-26	Coding	629884					TaqMan Probe Unavailable
TC1900000648.mm.1	4.76	3.65	2.15	0.0002	0.0014			NonCoding						Mm05876307_s1
TC1500001918.mm.1	9.64	8.53	2.15	0.0273	0.0663			NonCoding						TaqMan Probe Unavailable
TC1400001599.mm.1	7.67	6.57	2.15	3.44e-05	0.0004	Zcchc24	zinc finger, CCHC domain containing 24	Multiple_Complex	71918	regulation of gliogenesis	nucleic acid binding; zinc ion binding; poly(A) RNA binding; metal ion binding			Mm01273740_m1
TC1500000857.mm.1	7.28	6.18	2.15	0.0007	0.0038	Gm23737	predicted gene, 23737 [Source:MGI Symbol;Acc:MGI:5453514]	Small_RNA						TaqMan Probe Unavailable
TC0100003702.mm.1	5.5	4.39	2.15	0.0028	0.0111			NonCoding						Mm03949695_s1
TC1000002108.mm.1	9.76	8.65	2.15	0.0002	0.0013	Gm23766	predicted gene, 23766 [Source:MGI Symbol;Acc:MGI:5453543]	Precursor_microRNA						TaqMan Probe Unavailable
TC1100004155.mm.1	6.17	5.06	2.15	1.14e-09	3.5e-07	Gm11737	predicted gene 11737 [Source:MGI Symbol;Acc:MGI:3650525]	Multiple_Complex						Mm05818724_s1
TC0X00001876.mm.1	6.01	4.91	2.15	6.58e-06	0.0001			NonCoding						Mm05795726_s1
TC1000001693.mm.1	5.81	4.7	2.15	0.0001	0.0009			NonCoding						Mm05771685_s1
TC1100001329.mm.1	9.49	8.38	2.15	0.0058	0.0196	Ska2	spindle and kinetochore associated complex subunit 2	Multiple_Complex	66140	mitotic anaphase; cell cycle; chromosome segregation; mitotic nuclear division; regulation of microtubule polymerization or depolymerization; cell division	microtubule binding; protein binding			Mm01703010_g1
TC0600003591.mm.1	6.74	5.64	2.15	0.0493	0.1053	Igkv8-21	immunoglobulin kappa variable 8-21	Coding	620400					TaqMan Probe Unavailable
TC1600001366.mm.1	9.04	7.94	2.15	1.24e-06	3.43e-05	2510009E07Rik	RIKEN cDNA 2510009E07 gene	Multiple_Complex	72190	biological_process	molecular_function			Mm02343353_m1
TC0200005061.mm.1	5.85	4.75	2.15	1.04e-05	0.0002			NonCoding						Mm05899277_s1
TC1300001866.mm.1	5.89	4.79	2.15	3.58e-05	0.0004	Gm24819	predicted gene, 24819 [Source:MGI Symbol;Acc:MGI:5454596]	Small_RNA						Mm05841269_s1
TC0300001419.mm.1	6.76	5.65	2.15	5.77e-05	0.0006			NonCoding						Mm03950095_s1
TC0900001597.mm.1	6.25	5.15	2.15	3.23e-05	0.0004	Gm26448	predicted gene, 26448 [Source:MGI Symbol;Acc:MGI:5456225]	Small_RNA						TaqMan Probe Unavailable
TC0400000470.mm.1	6.61	5.51	2.15	0.0032	0.0123			NonCoding						Mm05687453_s1
TC1700002789.mm.1	9.18	8.08	2.15	0.0301	0.0716	H2-Q7; H2-Q9	histocompatibility 2, Q region locus 7; histocompatibility 2, Q region locus 9	Multiple_Complex	15018; 110558	immune system process; antigen processing and presentation of peptide antigen via MHC class I; immune response; embryo implantation; cellular response to interferon-gamma; positive regulation of T cell mediated cytotoxicity; antigen processing and presentation of endogenous peptide antigen via MHC class Ib; positive regulation of interferon-gamma production; defense response to virus; antigen pro…	receptor binding; beta-2-microglobulin binding; peptide binding; peptide antigen binding; T cell receptor binding; poly(A) RNA binding; TAP binding; protein heterodimerization activity			Mm04206092_mH
TC0200000205.mm.1	5.58	4.48	2.15	1.04e-06	3.03e-05	Mir669h	microRNA 669h	Precursor_microRNA	100316831					TaqMan Probe Unavailable
TC1100001745.mm.1	6.43	5.32	2.15	0.0354	0.0812			NonCoding						Mm05810048_s1
TC0200000789.mm.1	6.41	5.31	2.15	0.0002	0.0013			NonCoding						Mm05883921_s1
TC1400000190.mm.1	4.99	3.88	2.15	6.61e-07	2.23e-05			NonCoding						Mm05845856_s1
TC0500003341.mm.1	5.17	4.07	2.14	5.01e-08	3.8e-06			NonCoding						Mm05717598_s1
TC0200003834.mm.1	7.01	5.91	2.14	0.0801	0.1542	Frzb	frizzled-related protein	Multiple_Complex	20378	multicellular organismal development; negative regulation of cell proliferation; negative regulation of cell development; Wnt signaling pathway; cell differentiation; negative regulation of Wnt signaling pathway; negative regulation of cell growth; non-canonical Wnt signaling pathway; inner ear morphogenesis; positive regulation of apoptotic process; positive regulation of fat cell differentiatio…	protein binding; Wnt-protein binding; G-protein coupled receptor activity; Wnt-activated receptor activity			Mm00441377_g1
TC0900000240.mm.1	12.2	11.1	2.14	0.1	0.1833	Gm10181	predicted gene 10181 [Source:MGI Symbol;Acc:MGI:3642432]	Coding		biological_process	molecular_function			TaqMan Probe Unavailable
TC0700003421.mm.1	6.78	5.68	2.14	3.38e-05	0.0004			NonCoding						Mm05751770_s1
TC0400002802.mm.1	8.3	7.2	2.14	2.82e-06	6.11e-05	Gm11483	predicted gene 11483	Multiple_Complex	100503980					Mm05695784_g1
TC0700000681.mm.1	6.04	4.95	2.14	0.0009	0.0045			NonCoding						Mm05735500_s1
TC0700002259.mm.1	5.97	4.87	2.14	8.08e-09	1.2e-06	Vmn2r44	vomeronasal 2, receptor 44	Coding	434113	signal transduction; G-protein coupled receptor signaling pathway; biological_process	molecular_function; signal transducer activity; G-protein coupled receptor activity			Mm04205516_mH
TC0800001279.mm.1	10.4	9.3	2.14	1.03e-05	0.0002	Gm25850	predicted gene, 25850	Precursor_microRNA						TaqMan Probe Unavailable
TC1000000266.mm.1	7.09	5.99	2.14	0.0315	0.0741	Gm25596	predicted gene, 25596 [Source:MGI Symbol;Acc:MGI:5455373]	Small_RNA						TaqMan Probe Unavailable
TC0900002335.mm.1	5.85	4.75	2.14	0.0006	0.0035			NonCoding						Mm05780699_s1
TC0200005108.mm.1	11.23	10.13	2.14	0.7295	0.8094	Wfdc15b	WAP four-disulfide core domain 15B	Coding	192201	defense response to bacterium; biological_process; negative regulation of peptidase activity	peptidase inhibitor activity; molecular_function			Mm00507082_g1
TC0600003418.mm.1	6.44	5.35	2.14	0.0022	0.0092			NonCoding						Mm05733487_s1
TC0200003108.mm.1	6.1	5	2.14	6.54e-06	0.0001			NonCoding						TaqMan Probe Unavailable
TC1300002528.mm.1	6.14	5.04	2.14	1.06e-09	3.37e-07			NonCoding						Mm05843945_s1
TC0800001976.mm.1	17.46	16.36	2.14	0.3878	0.5147	Snord13	small nucleolar RNA, C/D box 13	Small_RNA	100217422					TaqMan Probe Unavailable
TC1600000719.mm.1	6.83	5.73	2.14	8.2e-05	0.0007			NonCoding						Mm05793843_m1
TC0800001595.mm.1	6.5	5.41	2.14	8.68e-05	0.0008			NonCoding						Mm03972920_s1
TC1700000365.mm.1	7.25	6.15	2.14	1.15e-05	0.0002	BC003965	cDNA sequence BC003965	Coding	214489	biological_process	molecular_function			Mm01301513_g1
TC1200001720.mm.1	6.48	5.39	2.14	0.0002	0.0017			NonCoding						Mm05830794_s1
TC0200004258.mm.1	5.98	4.89	2.14	3.87e-09	7.63e-07			NonCoding						Mm05896619_s1
TC1400001429.mm.1	6.96	5.87	2.13	3.98e-06	7.78e-05	Gm10128	predicted gene 10128 [Source:MGI Symbol;Acc:MGI:3704427]	Coding						Mm03806794_mH
TC1800001536.mm.1	5.81	4.71	2.13	0.0003	0.0017			NonCoding						Mm05872253_s1
TC0X00000570.mm.1	8.55	7.45	2.13	0.1833	0.2927	Gm25412	predicted gene, 25412 [Source:MGI Symbol;Acc:MGI:5455189]	Small_RNA						TaqMan Probe Unavailable
TC1500000555.mm.1	8.07	6.98	2.13	0.486	0.6066	Ly6f	lymphocyte antigen 6 complex, locus F	Coding	17071	biological_process	molecular_function			Mm00655936_m1
TC1600001723.mm.1	7.76	6.67	2.13	0.0674	0.1346			NonCoding						Mm05829364_s1
TC0200000458.mm.1	9.04	7.95	2.13	0.1052	0.1907	Gm23969	predicted gene, 23969 [Source:MGI Symbol;Acc:MGI:5453746]	Small_RNA						Mm05880114_s1
TC0500003629.mm.1	6.78	5.69	2.13	2.82e-07	1.23e-05	Flt1	FMS-like tyrosine kinase 1	Multiple_Complex	14254		nucleotide binding; protein kinase activity; protein tyrosine kinase activity; transmembrane receptor protein tyrosine kinase activity; vascular endothelial growth factor-activated receptor activity; ATP binding; kinase activity; transferase activity; growth factor binding; VEGF-A-activated receptor activity; VEGF-B-activated receptor activity; placental growth factor-activated receptor activity;…			Mm00438971_m1
TC0700004442.mm.1	5.9	4.8	2.13	7.07e-06	0.0001			NonCoding						Mm05758140_m1
TC1100001144.mm.1	5.99	4.9	2.13	0.0002	0.0013			NonCoding						Mm05808347_s1
TC0900003179.mm.1	17.32	16.22	2.13	0.0001	0.0009	Rps27rt	ribosomal protein S27, retrogene	Coding	100043813	translation	structural constituent of ribosome; metal ion binding			Mm00850051_g1
TC1700001720.mm.1	5.55	4.45	2.13	0.0773	0.1498			NonCoding						TaqMan Probe Unavailable
TC0600002787.mm.1	5.3	4.2	2.13	3.48e-09	7.22e-07			NonCoding						Mm05731410_s1
TC1900001086.mm.1	6.85	5.76	2.13	0.001	0.005			NonCoding						Mm05901902_g1
TC0900002210.mm.1	7.33	6.24	2.13	0.5049	0.6237	Gm24646	predicted gene, 24646 [Source:MGI Symbol;Acc:MGI:5454423]	Small_RNA						Mm05900177_sH
TC0400001677.mm.1	7.74	6.65	2.13	0.0551	0.1149	Id3	inhibitor of DNA binding 3	Multiple_Complex	15903		transcription factor activity, sequence-specific DNA binding; protein binding; transcription factor binding; protein domain specific binding; protein dimerization activity; leptomycin B binding			Mm01188138_g1
TC1500001665.mm.1	6.73	5.64	2.13	8.8e-05	0.0008	Mir30b	microRNA 30b	Multiple_Complex	387226	regulation of gene expression; response to oxygen levels; cellular response to lipopolysaccharide; cellular hyperosmotic salinity response				Mm04238108_s1
TC1900001348.mm.1	7.21	6.12	2.13	0.0174	0.0465			NonCoding						Mm05878675_s1
TC1900000236.mm.1	7.89	6.8	2.13	0.2699	0.3929	Mir6994	microRNA 6994	Precursor_microRNA	102465601					TaqMan Probe Unavailable
TC1300001411.mm.1	6.77	5.68	2.13	0.0296	0.0707			NonCoding						Mm05839820_s1
TC1100000911.mm.1	5.52	4.44	2.13	6.55e-07	2.22e-05			NonCoding						Mm05807790_m1
TC1700001822.mm.1	9.27	8.18	2.13	0.1139	0.2026	Cbs	cystathionine beta-synthase	Multiple_Complex	12411					Mm00460654_m1
TC0100002935.mm.1	6.42	5.33	2.13	4.15e-07	1.6e-05			NonCoding						Mm05874829_s1
TC1600002178.mm.1	8.59	7.5	2.13	0.0019	0.0081	Litaf; Gm19955	LPS-induced TN factor; PREDICTED: predicted gene, 19955 (Gm19955), miscRNA.	Multiple_Complex	56722; 100503907	regulation of cytokine production; transcription, DNA-templated; regulation of transcription, DNA-templated; apoptotic process; signal transduction; response to lipopolysaccharide; negative regulation of NF-kappaB import into nucleus; positive regulation of I-kappaB kinase/NF-kappaB signaling; cellular response to lipopolysaccharide; aging	signal transducer activity; protein binding; WW domain binding			Mm00772072_m1
TC0200000841.mm.1	5.61	4.53	2.13	0.0003	0.0019			NonCoding						Mm05884318_s1
TC0X00002513.mm.1	7.44	6.36	2.13	0.0038	0.0142	Prrg1	proline rich Gla (G-carboxyglutamic acid) 1; proline rich Gla (G-carboxyglutamic acid) 1 (Prrg1), transcript variant 1, mRNA.	Multiple_Complex	546336	biological_process	molecular_function; calcium ion binding; metal ion binding			Mm03990724_m1
TC1700000645.mm.1	6.43	5.34	2.13	1.87e-05	0.0002	Tnxa	tenascin XA (pseudogene)	Multiple_Complex	100043024					Mm01730524_mH
TC1600002007.mm.1	5.96	4.87	2.12	3.81e-06	7.52e-05	Gm23587	predicted gene, 23587 [Source:MGI Symbol;Acc:MGI:5453364]	Small_RNA						TaqMan Probe Unavailable
TC1200000805.mm.1	8.61	7.53	2.12	1.25e-09	3.67e-07			NonCoding						Mm05823374_s1
TC0100002381.mm.1	10.42	9.34	2.12	0.0055	0.0188	Clk1	CDC-like kinase 1; Synthetic construct Mus musculus clone IMAGE:100064101, MGC:193472 CDC-like kinase 1 (Clk1) mRNA, encodes complete protein.; CDC-like kinase 1 (Clk1), transcript variant 2, non-coding RNA.	Multiple_Complex	12747	protein phosphorylation; phosphorylation; peptidyl-serine phosphorylation; peptidyl-threonine phosphorylation; peptidyl-tyrosine phosphorylation; regulation of RNA splicing; protein autophosphorylation		GenMAPP	mRNA_processing_binding_Reactome	Mm01255272_g1
TC1900001447.mm.1	5.43	4.34	2.12	8.71e-05	0.0008	Fgfbp3	fibroblast growth factor binding protein 3	Multiple_Complex	72514	adult behavior; positive regulation of neurological system process; positive regulation of vascular permeability; positive regulation of fibroblast growth factor receptor signaling pathway; positive regulation of ERK1 and ERK2 cascade	heparin binding; fibroblast growth factor binding; growth factor binding			Mm01700710_g1
TC0100003670.mm.1	4.87	3.78	2.12	3.22e-07	1.34e-05	Mixl1	Mix1 homeobox-like 1 (Xenopus laevis)	Coding	27217	endoderm formation; hematopoietic progenitor cell differentiation; transcription, DNA-templated; regulation of transcription, DNA-templated; multicellular organismal development; gastrulation; endoderm development; heart development; hemopoiesis; cell differentiation; endodermal cell differentiation; cell migration involved in gastrulation; positive regulation of transcription from RNA polymerase…	RNA polymerase II core promoter proximal region sequence-specific DNA binding; RNA polymerase II distal enhancer sequence-specific DNA binding; core promoter proximal region sequence-specific DNA binding; transcriptional activator activity, RNA polymerase II core promoter proximal region sequence-specific binding; RNA polymerase II transcription factor binding; RNA polymerase II repressing transc…			Mm00489085_m1
TC1900001722.mm.1	6.97	5.89	2.12	9.84e-06	0.0002	Gfra1	glial cell line derived neurotrophic factor family receptor alpha 1; glial cell line derived neurotrophic factor family receptor alpha 1 (Gfra1), mRNA.	Multiple_Complex	14585	transmembrane receptor protein tyrosine kinase signaling pathway; nervous system development; anatomical structure morphogenesis; cell migration; neuron differentiation; neuron projection development	receptor activity; integrin binding	GenMAPP	Circadian_Exercise	Mm00439086_m1
TC1000003023.mm.1	8.01	6.92	2.12	0.0017	0.0073	Hmga2	high mobility group AT-hook 2	Multiple_Complex	15364		transcriptional activator activity, RNA polymerase II core promoter proximal region sequence-specific binding; DNA binding; AT DNA binding; DNA-(apurinic or apyrimidinic site) lyase activity; protein binding; enzyme binding; regulatory region DNA binding; core promoter binding; transcriptional repressor activity, RNA polymerase II core promoter proximal region sequence-specific binding; DNA-depen…			Mm00780304_sH
TC0X00000298.mm.1	5.56	4.47	2.12	2.38e-06	5.42e-05			NonCoding						Mm05913853_g1
TC0200000283.mm.1	5.03	3.94	2.12	2.25e-06	5.19e-05			NonCoding						Mm05879548_s1
TC0X00001984.mm.1	12.19	11.1	2.12	0.0438	0.0959	Gm27341	predicted gene, 27341 [Source:MGI Symbol;Acc:MGI:5530723]	Precursor_microRNA						TaqMan Probe Unavailable
TC1300001160.mm.1	5.66	4.58	2.12	0.0003	0.0019	n-R5s56	nuclear encoded rRNA 5S 56 [Source:MGI Symbol;Acc:MGI:4421901]	Ribosomal						TaqMan Probe Unavailable
TC0200001540.mm.1	5.06	3.98	2.12	0.0004	0.0026			NonCoding						Mm05886656_s1
TC1400000911.mm.1	5.74	4.66	2.12	1.14e-07	6.71e-06			NonCoding						Mm05847600_s1
TC0300001775.mm.1	7.48	6.4	2.12	0.0491	0.105			NonCoding						Mm05679215_s1
TC0300001556.mm.1	6.05	4.97	2.12	0.0001	0.001	Erich3	glutamate rich 3	Coding	209601	biological_process	molecular_function			Mm01317273_s1
TC1000000074.mm.1	6.04	4.96	2.12	1.05e-09	3.37e-07	Gm15568	predicted gene 15568 [Source:MGI Symbol;Acc:MGI:3783017]	Pseudogene						Mm05692852_s1
TC0100003615.mm.1	7.3	6.22	2.12	2.51e-08	2.43e-06	Rbm8a2; Rbm8a	RNA binding motif protein 8A2; RNA binding motif protein 8a	Coding	545388; 60365	nuclear-transcribed mRNA catabolic process, nonsense-mediated decay; regulation of alternative mRNA splicing, via spliceosome; RNA processing; mRNA processing; regulation of translation; transport; RNA splicing; mRNA transport	nucleotide binding; nucleic acid binding; RNA binding	GenMAPP	mRNA_processing_binding_Reactome	Mm03412038_gH
TC1400000046.mm.1	6.73	5.65	2.12	4.17e-09	8.04e-07	Gm3317; Gm3488	predicted gene 3317 (Gm3317), mRNA.; predicted gene, 3488; predicted gene 3317	Coding	666329; 100041735					Mm03806794_mH
TC0700001346.mm.1	5.43	4.35	2.12	0.0066	0.0218			NonCoding						Mm05737879_s1
TC1000002811.mm.1	5.27	4.19	2.12	7.47e-05	0.0007	C230021G24Rik	RIKEN cDNA C230021G24 gene	NonCoding	321001					Mm03936965_g1
TC0300001409.mm.1	9.58	8.5	2.11	0.8509	0.8997	Adh1	alcohol dehydrogenase 1 (class I)	Multiple_Complex	11522	retinoid metabolic process; ethanol catabolic process; ethanol oxidation; response to retinoic acid; response to testosterone; retinol metabolic process; retinoic acid metabolic process; acetaldehyde biosynthetic process; behavioral response to ethanol; response to steroid hormone; oxidation-reduction process	alcohol dehydrogenase (NAD) activity; retinol dehydrogenase activity; drug binding; zinc ion binding; oxidoreductase activity; ethanol binding; protein homodimerization activity; metal ion binding; NAD binding			Mm01316883_g1
TC0800003106.mm.1	6.34	5.26	2.11	9.26e-06	0.0001	n-R5s102	nuclear encoded rRNA 5S 102 [Source:MGI Symbol;Acc:MGI:4421950]	Ribosomal						TaqMan Probe Unavailable
TC1200000790.mm.1	7.16	6.08	2.11	0.0053	0.0182			NonCoding						Mm05823340_s1
TC1300001285.mm.1	5.95	4.87	2.11	0.0005	0.0027	Esm1	endothelial cell-specific molecule 1	Coding	71690	angiogenesis; regulation of cell growth; sprouting angiogenesis; positive regulation of cell proliferation; positive regulation of hepatocyte growth factor receptor signaling pathway	hepatocyte growth factor receptor binding; integrin binding; insulin-like growth factor binding			Mm00469952_m1
TC1000000897.mm.1	5.85	4.77	2.11	0.0009	0.0046	Mir6913	microRNA 6913	Precursor_microRNA	102466763					Mm04411287_s1
TC1600000023.mm.1	5.96	4.88	2.11	3.66e-07	1.47e-05	Gm5766	ribosomal protein L7a pseudogene	Multiple_Complex	436332	ribosome biogenesis				Mm01616964_g1
TC1700001640.mm.1	8.12	7.04	2.11	0.0003	0.0021	Snhg9	small nucleolar RNA host gene 9; small nucleolar RNA host gene (non-protein coding) 9	NonCoding	73474					Mm04412315_g1
TC1700002713.mm.1	6.44	5.37	2.11	2.67e-05	0.0003	Gm23947	predicted gene, 23947 [Source:MGI Symbol;Acc:MGI:5453724]	Small_RNA						TaqMan Probe Unavailable
TC1700000275.mm.1	8.57	7.49	2.11	3e-05	0.0003	Zfp948	zinc finger protein 948	Multiple_Complex	381066	regulation of transcription, DNA-templated	transcription factor activity, sequence-specific DNA binding; nucleic acid binding; metal ion binding			Mm01203650_m1
TC0400000581.mm.1	6.55	5.48	2.11	0.0452	0.0984			NonCoding						Mm05687716_s1
TC1100003559.mm.1	10.98	9.9	2.11	4.32e-06	8.24e-05	Luc7l3	LUC7-like 3 (S. cerevisiae)	Multiple_Complex	67684	mRNA splice site selection; mRNA processing; RNA splicing	DNA binding; mRNA binding; poly(A) RNA binding; protein binding			Mm00458902_g1
TC1500000486.mm.1	6.7	5.63	2.11	0.0058	0.0195			NonCoding						Mm05672696_s1
TC0800003204.mm.1	6.05	4.97	2.11	0.0002	0.0017	Gm9909	predicted gene 9909	Multiple_Complex	628856					Mm05770772_m1
TC0700004666.mm.1	8.62	7.54	2.11	0.1179	0.2083	Fgfr2	fibroblast growth factor receptor 2; fibroblast growth factor receptor 2 (Fgfr2), transcript variant 1, mRNA.; fibroblast growth factor receptor 2 (Fgfr2), transcript variant 2, mRNA.	Multiple_Complex	14183					Mm01269931_m1
TC1100002847.mm.1	9.49	8.41	2.11	1.76e-10	1.12e-07	Arf1	ADP-ribosylation factor 1	Multiple_Complex	11840	regulation of receptor internalization; transport; cellular copper ion homeostasis; actin filament organization; small GTPase mediated signal transduction; protein transport; vesicle-mediated transport; regulation of Arp2/3 complex-mediated actin nucleation; very-low-density lipoprotein particle assembly; positive regulation of catalytic activity; positive regulation of endocytosis; positive regu…	nucleotide binding; magnesium ion binding; protein binding; GTP binding; GDP binding; protein homodimerization activity; poly(A) RNA binding; phospholipase D activator activity			Mm01946109_uH
TC0900000838.mm.1	13.43	12.36	2.11	1.59e-10	1.09e-07			NonCoding						TaqMan Probe Unavailable
TC1400000434.mm.1	5.16	4.09	2.11	1.74e-07	8.98e-06			NonCoding						Mm05918009_g1
TC0200003569.mm.1	7.84	6.76	2.11	0.0023	0.0095	Gm25388	predicted gene, 25388 [Source:MGI Symbol;Acc:MGI:5455165]	Small_RNA						Mm05894436_s1
TC1000002682.mm.1	7	5.92	2.11	0.0049	0.0173			NonCoding						Mm05802934_s1
TC0500000669.mm.1	5.59	4.51	2.11	1.7e-07	8.8e-06			NonCoding						Mm03931021_s1
TC1500001167.mm.1	9.84	8.77	2.11	0.1024	0.1866	Osmr	oncostatin M receptor	Multiple_Complex	18414	cell surface receptor signaling pathway; positive regulation of cell proliferation; response to cytokine; oncostatin-M-mediated signaling pathway	cytokine receptor activity; oncostatin-M receptor activity; growth factor binding; cytokine binding			Mm00495424_m1
TC1200001809.mm.1	6.97	5.89	2.11	0.0036	0.0135			NonCoding						Mm05831035_s1
TC1500001361.mm.1	5.91	4.84	2.1	2.19e-06	5.09e-05	BC048602	cDNA sequence BC048602; cDNA sequence BC048602 (BC048602), non-coding RNA.	NonCoding	100126269					Mm01164491_m1
TC1300001473.mm.1	5.28	4.2	2.1	1.65e-10	1.09e-07	n-R5s52	nuclear encoded rRNA 5S 52 [Source:MGI Symbol;Acc:MGI:4421897]	Ribosomal						Mm05840143_s1
TC0200003369.mm.1	9.55	8.48	2.1	9.98e-07	2.96e-05	Gm13445	predicted gene 13445 [Source:MGI Symbol;Acc:MGI:3649614]	Pseudogene						Mm01330049_gH
TC0600002294.mm.1	6.08	5.01	2.1	0.0018	0.0078			NonCoding						Mm05729313_s1
TC1800000131.mm.1	6.04	4.97	2.1	1.2e-07	6.93e-06			NonCoding						Mm05862141_m1
TC0600001536.mm.1	13.42	12.35	2.1	0.4972	0.6167	Gabarapl1	gamma-aminobutyric acid (GABA) A receptor-associated protein-like 1	Coding	57436	autophagosome assembly; mitophagy; autophagy; nucleophagy; membrane fusion	protein binding; microtubule binding; cytoskeletal protein binding; Tat protein binding; ubiquitin protein ligase binding; GABA receptor binding			Mm05910247_s1
TC1200002508.mm.1	8.71	7.64	2.1	0.0096	0.029	Gm25577	predicted gene, 25577 [Source:MGI Symbol;Acc:MGI:5455354]	Small_RNA						TaqMan Probe Unavailable
TC0200001571.mm.1	8.6	7.53	2.1	1.48e-05	0.0002	Gm13886	predicted gene 13886 [Source:MGI Symbol;Acc:MGI:3649359]	Pseudogene						Mm01732350_s1
TC1400001262.mm.1	4.87	3.8	2.1	6.14e-06	0.0001			NonCoding						Mm05848788_s1
TC1000001968.mm.1	5.46	4.39	2.1	2.41e-05	0.0003			NonCoding						Mm03954072_s1
TC1000002908.mm.1	6.3	5.23	2.1	0.0029	0.0114			NonCoding						Mm05803842_s1
TC0900002423.mm.1	5.26	4.19	2.1	0.0023	0.0096			NonCoding						Mm05781145_s1
TC1800001315.mm.1	6.43	5.36	2.1	0.0006	0.0035			NonCoding						Mm05871321_s1
TC0600001398.mm.1	5.73	4.66	2.1	0.186	0.296	Clec4a3	C-type lectin domain family 4, member a3	Coding	73149	proteolysis; biological_process	molecular_function; aspartic-type endopeptidase activity; carbohydrate binding			Mm00462705_m1
TC1400001902.mm.1	7.93	6.86	2.1	0.0433	0.0951	Fermt2	fermitin family homolog 2 (Drosophila)	Multiple_Complex	218952	cell adhesion; cell-matrix adhesion; transforming growth factor beta receptor signaling pathway; integrin-mediated signaling pathway; regulation of cell shape; Wnt signaling pathway; integrin activation; substrate adhesion-dependent cell spreading; focal adhesion assembly; protein localization to membrane	phosphatidylinositol-3,4,5-trisphosphate binding; lipid binding; protein binding			Mm01310955_m1
TC0200001525.mm.1	8.21	7.14	2.1	0.0058	0.0196	Gm23731	predicted gene, 23731 [Source:MGI Symbol;Acc:MGI:5453508]	Small_RNA						TaqMan Probe Unavailable
TC0500002105.mm.1	6.42	5.35	2.1	3.04e-06	6.44e-05			NonCoding						Mm05712510_s1
TC0900001604.mm.1	5.81	4.74	2.1	0.2571	0.3792	Entpd3	ectonucleoside triphosphate diphosphohydrolase 3	Multiple_Complex	215446	nucleoside diphosphate catabolic process; nucleoside triphosphate catabolic process	5'-nucleotidase activity; nucleoside-diphosphatase activity; nucleoside-triphosphatase activity; hydrolase activity; protein binding			Mm00618446_m1
TC1300000573.mm.1	5.85	4.78	2.1	0.0005	0.0031	Gm25394	predicted gene, 25394 [Source:MGI Symbol;Acc:MGI:5455171]	Small_RNA						TaqMan Probe Unavailable
TC0900002724.mm.1	5.36	4.29	2.1	4.37e-06	8.31e-05	Mb21d1	Mab-21 domain containing 1	Multiple_Complex	214763	activation of innate immune response; positive regulation of defense response to virus by host; immune system process; cyclic nucleotide biosynthetic process; innate immune response; defense response to virus; cellular response to exogenous dsRNA	nucleotide binding; DNA binding; ATP binding; GTP binding; transferase activity; nucleotidyltransferase activity; metal ion binding; cyclic-GMP-AMP synthase activity			Mm00557694_m1
TC0800000916.mm.1	7.13	6.06	2.1	0.0713	0.1405	Tbc1d9	TBC1 domain family, member 9	Multiple_Complex	71310	biological_process; positive regulation of GTPase activity	GTPase activator activity; calcium ion binding; molecular_function; protein binding			Mm00660912_m1
TC1400001907.mm.1	6.57	5.5	2.1	2.35e-07	1.1e-05			NonCoding						Mm05865700_s1
TC0100001319.mm.1	5.25	4.18	2.1	0.5071	0.6257	LOC100861894	PREDICTED: uncharacterized LOC100861894 (LOC100861894), miscRNA.	NonCoding						Mm05829898_s1
TC0100001762.mm.1	5.9	4.83	2.1	0.0492	0.1051			NonCoding						Mm05843121_m1
TC0100001378.mm.1	4.9	3.83	2.1	0.0008	0.0042	Gm25588	predicted gene, 25588 [Source:MGI Symbol;Acc:MGI:5455365]	Small_RNA						TaqMan Probe Unavailable
TC0900000605.mm.1	8.72	7.65	2.1	0.0559	0.1163	Cryab	crystallin, alpha B; crystallin, alpha B (Cryab), mRNA.	Coding	12955	response to hypoxia; lens development in camera-type eye; protein folding; tubulin complex assembly; muscle organ development; negative regulation of gene expression; regulation of cell death; negative regulation of cell growth; microtubule polymerization or depolymerization; negative regulation of intracellular transport; response to hydrogen peroxide; camera-type eye development; negative regul…	structural constituent of eye lens; protein binding; microtubule binding; cytoskeletal protein binding; identical protein binding; protein homodimerization activity; metal ion binding; unfolded protein binding			Mm00515566_m1
TC0100000140.mm.1	13.08	12.01	2.1	0.6657	0.76	Khdc1c; Khdc1a	KH domain containing 1C; Synthetic construct Mus musculus clone IMAGE:100066241, MGC:195378 KH domain containing 1A (Khdc1a) mRNA, encodes complete protein.	Multiple_Complex	433278; 368204	biological_process; apoptotic process	RNA binding; molecular_function; protein binding; poly(U) RNA binding; identical protein binding			Mm04204387_gH
TC0700000294.mm.1	7.88	6.81	2.1	0.0003	0.0018	Gm25134	predicted gene, 25134 [Source:MGI Symbol;Acc:MGI:5454911]	Small_RNA						TaqMan Probe Unavailable
TC0500002347.mm.1	8.32	7.26	2.1	0.0034	0.0128	Gm3414	predicted gene 3414; predicted gene 3414 (Gm3414), non-coding RNA.	Multiple_Complex	100041576					Mm03947642_s1
TC1100004198.mm.1	6.03	4.96	2.1	5.23e-11	6.34e-08	2810410L24Rik	RIKEN cDNA 2810410L24 gene	NonCoding	100042332	biological_process	molecular_function			Mm04238537_m1
TC0900000882.mm.1	6.6	5.53	2.1	2.59e-08	2.48e-06			NonCoding						Mm05912955_s1
TC1600001655.mm.1	7.49	6.42	2.1	0.0055	0.0187	Cd200	CD200 antigen	Multiple_Complex	17470	negative regulation of macrophage activation; homophilic cell adhesion via plasma membrane adhesion molecules; heterophilic cell-cell adhesion via plasma membrane cell adhesion molecules; cell recognition	protein binding; receptor activity; receptor binding; protein homodimerization activity; cell adhesion molecule binding			Mm00487742_m1
TC0800001225.mm.1	6.23	5.16	2.1	7.33e-05	0.0007			NonCoding						Mm05763017_s1
TC0500000152.mm.1	6.21	5.14	2.09	4.57e-07	1.72e-05	Gm23570	predicted gene, 23570 [Source:MGI Symbol;Acc:MGI:5453347]	Small_RNA						TaqMan Probe Unavailable
TC0900001787.mm.1	6.14	5.08	2.09	0.0142	0.0395	Scarna9	small Cajal body-specific RNA 9	Small_RNA	100216535					TaqMan Probe Unavailable
TC1600000879.mm.1	7.21	6.14	2.09	0.0002	0.0014			NonCoding						Mm05826601_s1
TC0600002224.mm.1	5.87	4.81	2.09	7.78e-07	2.51e-05	1700026J14Rik	RIKEN cDNA 1700026J14 gene [Source:MGI Symbol;Acc:MGI:1916682]	NonCoding						Mm03929513_g1
TC1000002621.mm.1	5.32	4.25	2.09	4.33e-08	3.47e-06	Gm6729	predicted gene 6729	Coding	627035	protein phosphorylation; intracellular signal transduction; biological_process	protein serine/threonine kinase activity; molecular_function; ATP binding; nucleotide binding; protein kinase activity			Mm05802734_s1
TC1600000621.mm.1	5.58	4.51	2.09	0.0001	0.0009			NonCoding						Mm05793253_s1
TC1100003015.mm.1	7.62	6.55	2.09	0.0334	0.0776			NonCoding						Mm03953403_s1
TC1200002234.mm.1	7.92	6.86	2.09	0.0158	0.043	Gm25801	predicted gene, 25801 [Source:MGI Symbol;Acc:MGI:5455578]	Small_RNA						TaqMan Probe Unavailable
TC0800000259.mm.1	6.25	5.19	2.09	0.0183	0.0483	Defb1	defensin beta 1	Coding	13214	defense response; response to bacterium; defense response to bacterium; innate immune response; innate immune response in mucosa; acute inflammatory response; antibacterial humoral response; response to testosterone; defense response to Gram-positive bacterium				Mm00432803_m1
TC0X00000834.mm.1	5.31	4.25	2.09	4.95e-07	1.82e-05	Gm14764; RP23-467O2.2	predicted gene 14764 [Source:MGI Symbol;Acc:MGI:3705248]; putative novel transcript	NonCoding						Mm05787484_m1
TC1700000006.mm.1	6.69	5.63	2.09	0.0002	0.0016			NonCoding						Mm05852827_s1
TC1200002072.mm.1	5.68	4.61	2.09	5.7e-09	9.67e-07			NonCoding						Mm01716762_m1
TC0100000221.mm.1	8.49	7.43	2.09	0.0996	0.1826	D630036G22Rik	RIKEN cDNA D630036G22 gene	NonCoding	442807					Mm05864665_s1
TC0100002315.mm.1	7.57	6.51	2.09	0.0099	0.0299			NonCoding						Mm05790441_s1
TC0600003169.mm.1	9.81	8.75	2.09	0.8559	0.9031	Ccnd2	cyclin D2	Multiple_Complex	12444	G1/S transition of mitotic cell cycle; positive regulation of protein phosphorylation; cell cycle; positive regulation of cell proliferation; positive regulation of cyclin-dependent protein serine/threonine kinase activity; positive regulation of epithelial cell proliferation; cell division; regulation of cell cycle	protein binding; protein kinase binding	GenMAPP	Cell_Cycle_KEGG; G1_to_S_cell_cycle_Reactome; Ovarian_Infertility_Genes; Wnt_Signaling	Mm03053712_s1
TC1500001360.mm.1	4.77	3.71	2.09	1.22e-05	0.0002			NonCoding						Mm05752491_s1
TC0100003590.mm.1	6.06	5	2.09	0.0089	0.0274	BC094916	cDNA sequence BC094916	Coding	545384	negative regulation of transcription from RNA polymerase II promoter	RNA polymerase II core promoter proximal region sequence-specific DNA binding; core promoter binding; transcriptional repressor activity, RNA polymerase II core promoter proximal region sequence-specific binding; double-stranded DNA binding; transcription factor binding; identical protein binding; poly(A) RNA binding			Mm03411960_m1
TC0700002082.mm.1	6.95	5.89	2.09	0.0737	0.1442			NonCoding						TaqMan Probe Unavailable
TC0X00000133.mm.1	7.25	6.19	2.09	3.44e-05	0.0004			NonCoding						Mm05785028_s1
TC1000000203.mm.1	6.01	4.95	2.09	0.0002	0.0013	Taar7e	trace amine-associated receptor 7E	Coding	276742	signal transduction; G-protein coupled receptor signaling pathway; sensory perception of chemical stimulus; positive regulation of adenylate cyclase activity involved in G-protein coupled receptor signaling pathway	trace-amine receptor activity; signal transducer activity; G-protein coupled receptor activity; G-protein coupled amine receptor activity			Mm03037294_gH
TC0100001706.mm.1	7.58	6.52	2.08	7.8e-06	0.0001			NonCoding						Mm05842926_s1
TC1500001141.mm.1	7.32	6.26	2.08	0.04	0.0895	Egln3	EGL nine homolog 3 (C. elegans), mRNA (cDNA clone MGC:36685 IMAGE:5371854), complete cds.	Coding	112407					Mm05709503_s1
TC1300001715.mm.1	5.49	4.44	2.08	2.5e-07	1.15e-05			NonCoding						Mm05840839_s1
TC0X00001537.mm.1	7.93	6.87	2.08	0.0005	0.0027			NonCoding						Mm05794629_m1
TC1200002249.mm.1	7.1	6.04	2.08	1.83e-05	0.0002	Gm25203	predicted gene, 25203 [Source:MGI Symbol;Acc:MGI:5454980]	Multiple_Complex						TaqMan Probe Unavailable
TC0700002034.mm.1	8.71	7.66	2.08	0.0513	0.1086	Ifitm1	interferon induced transmembrane protein 1	Coding	68713	ossification; somitogenesis; immune system process; response to biotic stimulus; response to virus; anterior/posterior pattern specification; innate immune response; negative regulation of viral entry into host cell; defense response to virus; negative regulation of cell proliferation; negative regulation of cell migration; response to interferon-gamma; response to interferon-alpha; response to i…	molecular_function			Mm00850040_g1
TC0500002914.mm.1	5.75	4.69	2.08	3.53e-05	0.0004			NonCoding						Mm05716456_s1
TC0100001311.mm.1	7.38	6.32	2.08	7.75e-05	0.0007	Gm25457	predicted gene, 25457 [Source:MGI Symbol;Acc:MGI:5455234]	Small_RNA						TaqMan Probe Unavailable
TC0900000500.mm.1	7.13	6.08	2.08	0.0138	0.0388	Mcam	melanoma cell adhesion molecule	Multiple_Complex	84004	angiogenesis; cell adhesion; heterophilic cell-cell adhesion via plasma membrane cell adhesion molecules; positive regulation of cell migration; glomerular filtration; vascular wound healing				Mm00522400_g1
TC1200000371.mm.1	5.52	4.46	2.08	0.0032	0.0123			NonCoding						Mm05821468_s1
TC1100003891.mm.1	6.32	5.26	2.08	0.0057	0.0193			NonCoding						Mm05817669_s1
TC1100001110.mm.1	6.43	5.37	2.08	1.79e-05	0.0002	Gm22611	predicted gene, 22611 [Source:MGI Symbol;Acc:MGI:5452388]	Small_RNA						Mm05808216_s1
TC1200000870.mm.1	6.84	5.78	2.08	4.32e-08	3.46e-06			NonCoding						Mm05832287_g1
TC0200000976.mm.1	5.3	4.24	2.08	3.23e-05	0.0004			NonCoding						Mm05884826_s1
TC0400002440.mm.1	5.35	4.3	2.08	0.0066	0.0216			NonCoding						TaqMan Probe Unavailable
TC0100001487.mm.1	5.41	4.36	2.08	4.05e-07	1.57e-05	Gm22434	predicted gene, 22434 [Source:MGI Symbol;Acc:MGI:5452211]	Small_RNA						TaqMan Probe Unavailable
TC0800001588.mm.1	6.62	5.56	2.08	0.0001	0.0011			NonCoding						Mm03954624_s1
TC1800000023.mm.1	5.71	4.65	2.08	0.0007	0.0036			NonCoding						Mm05861606_s1
TC1300001092.mm.1	6.14	5.08	2.08	0.0433	0.0951			NonCoding						Mm05838281_s1
TC0600001767.mm.1	12.49	11.43	2.08	5.59e-06	9.96e-05	Gm10203	predicted gene 10203 [Source:MGI Symbol;Acc:MGI:3642365]	Coding		biological_process	molecular_function			TaqMan Probe Unavailable
TC0700003812.mm.1	6.1	5.05	2.08	0.0039	0.0144			NonCoding						Mm05756434_s1
TC0800000840.mm.1	9.36	8.3	2.08	5.87e-05	0.0006	Gm27864	predicted gene, 27864 [Source:MGI Symbol;Acc:MGI:5531246]	Precursor_microRNA						Mm05761222_s1
TC1400002846.mm.1	6.88	5.83	2.08	2.46e-07	1.13e-05	Gm3636; Gm3264	predicted gene 3636; predicted gene 3264	Coding	100041151; 100041306					Mm03989893_gH
TC0900002948.mm.1	5.52	4.47	2.08	0.0544	0.1138			NonCoding						Mm05783284_s1
TC0600001656.mm.1	6.1	5.05	2.08	0.0003	0.0021			NonCoding						Mm05726369_s1
TC0300002718.mm.1	7.24	6.18	2.08	0.1171	0.2071	Csf1	colony stimulating factor 1 (macrophage)	Multiple_Complex	12977		cytokine activity; macrophage colony-stimulating factor receptor binding; protein binding; growth factor activity; protein homodimerization activity			Mm00432684_m1
TC1400002791.mm.1	6.39	5.34	2.07	7.25e-10	2.6e-07	Gm3264; Gm3173	predicted gene 3264; predicted gene 3173	Coding	100041306; 100169868	biological_process	molecular_function			Mm03806794_mH
TC0300002362.mm.1	6.57	5.51	2.07	0.0096	0.029	Gm24608	predicted gene, 24608 [Source:MGI Symbol;Acc:MGI:5454385]	Small_RNA						TaqMan Probe Unavailable
TC0700001445.mm.1	6.19	5.14	2.07	0.0006	0.0036			NonCoding						Mm05738191_s1
TC1900000497.mm.1	6.19	5.14	2.07	0.0593	0.1217	Fas	Fas (TNF receptor superfamily member 6)	Coding	14102		protease binding; transmembrane signaling receptor activity; tumor necrosis factor-activated receptor activity; protein binding; kinase binding; protein complex binding; identical protein binding	GenMAPP	Apoptosis; Apoptosis_GenMAPP; Apoptosis_KEGG	Mm00433237_m1
TC1200001478.mm.1	5.12	4.07	2.07	0.001	0.005			NonCoding						TaqMan Probe Unavailable
TC1000000193.mm.1	6.66	5.61	2.07	0.5314	0.6473	Vnn1	vanin 1	Coding	22361	acute inflammatory response; chronic inflammatory response; nitrogen compound metabolic process; inflammatory response; pantothenate metabolic process; single organismal cell-cell adhesion; positive regulation of T cell differentiation in thymus; innate immune response; negative regulation of oxidative stress-induced intrinsic apoptotic signaling pathway	hydrolase activity; hydrolase activity, acting on carbon-nitrogen (but not peptide) bonds; hydrolase activity, acting on carbon-nitrogen (but not peptide) bonds, in linear amides; pantetheine hydrolase activity; GPI anchor binding			Mm00495965_m1
TC0500002382.mm.1	5.88	4.83	2.07	4.71e-06	8.78e-05			NonCoding						Mm03954208_s1
TC1400002196.mm.1	7.35	6.3	2.07	0.0012	0.0057	Gm27010; RP24-271M20.8	predicted gene, 27010 [Source:MGI Symbol;Acc:MGI:5504125]; novel transcript	NonCoding						Mm05901664_s1
TC1800000504.mm.1	5.6	4.55	2.07	0.0011	0.0052			NonCoding						Mm05863950_s1
TC0700004515.mm.1	15.23	14.18	2.07	0.3096	0.4357	Ifitm3	interferon induced transmembrane protein 3	Coding	66141	immune system process; receptor-mediated endocytosis; negative regulation of cell proliferation; response to biotic stimulus; response to virus; negative regulation of viral transcription; response to interferon-gamma; response to interferon-alpha; response to interferon-beta; negative regulation of viral genome replication; innate immune response; negative regulation of viral entry into host cel…				Mm00847057_s1
TC1400002470.mm.1	6.62	5.57	2.07	2.42e-05	0.0003	Gm26197	predicted gene, 26197 [Source:MGI Symbol;Acc:MGI:5455974]	Ribosomal						Mm05867592_s1
TC0900000649.mm.1	12.52	11.47	2.07	0.3121	0.4381	Gm16380	predicted pseudogene 16380 [Source:MGI Symbol;Acc:MGI:3643564]	Pseudogene						Mm05900165_g1
TC0200003673.mm.1	6.01	4.96	2.07	0.0047	0.0167			NonCoding						Mm05895061_s1
TC1200002647.mm.1	4.68	3.63	2.07	0.0209	0.0538	Ighv8-12	immunoglobulin heavy variable V8-12	Coding	780960					Mm01620501_s1
TC0600002909.mm.1	7.68	6.63	2.07	0.0659	0.1321	Gm23244	predicted gene, 23244 [Source:MGI Symbol;Acc:MGI:5453021]	Small_RNA						TaqMan Probe Unavailable
TC1300000062.mm.1	5.85	4.8	2.07	4.8e-05	0.0005			NonCoding						Mm05834058_s1
TC1700000146.mm.1	5.7	4.65	2.07	1.72e-08	1.92e-06			NonCoding						Mm03960626_s1
TC1700002257.mm.1	5.59	4.54	2.07	0.0001	0.0011			NonCoding						Mm05859565_s1
TC1500001844.mm.1	9.67	8.62	2.07	0.3469	0.4749			NonCoding						TaqMan Probe Unavailable
TC1600001489.mm.1	8.11	7.06	2.07	8.55e-06	0.0001	Gm24879	predicted gene, 24879 [Source:MGI Symbol;Acc:MGI:5454656]	Small_RNA						TaqMan Probe Unavailable
TC4_GL456216_random00000005.mm.1	6.64	5.6	2.07	3.11e-05	0.0004			NonCoding						TaqMan Probe Unavailable
TC1600001593.mm.1	9.13	8.08	2.07	7.44e-09	1.13e-06	Ndufb4	NADH dehydrogenase (ubiquinone) 1 beta subcomplex 4	Multiple_Complex	68194	response to oxidative stress; oxidation-reduction process	NADH dehydrogenase (ubiquinone) activity	GenMAPP	Electron_Transport_Chain	Mm00503268_m1
TC0100002653.mm.1	8.63	7.58	2.07	0.0039	0.0143			NonCoding						Mm05857580_s1
TC0600002119.mm.1	6.87	5.82	2.07	0.0001	0.0009	Gm26008	predicted gene, 26008 [Source:MGI Symbol;Acc:MGI:5455785]	Small_RNA						TaqMan Probe Unavailable
TC1300001652.mm.1	8.29	7.25	2.06	0.0202	0.0521	Hist1h2ba	histone cluster 1, H2ba	Coding	319177	chromatin organization; nucleosome assembly; nucleosome disassembly; inflammatory response; plasminogen activation; spermatogenesis, exchange of chromosomal proteins; positive regulation of binding; cellular response to acid chemical; mononuclear cell migration	DNA binding; protein heterodimerization activity			Mm03059288_gH
TC0700004570.mm.1	6.45	5.4	2.06	0.3813	0.5087			NonCoding						TaqMan Probe Unavailable
TC1200000971.mm.1	6.85	5.81	2.06	0.0008	0.0043			NonCoding						Mm03958493_s1
TC1600000453.mm.1	5.9	4.86	2.06	0.0027	0.0109			NonCoding						Mm05792217_s1
TC0200005325.mm.1	6.01	4.97	2.06	0.0018	0.0077			NonCoding						Mm05905911_s1
TC0200001408.mm.1	7.12	6.08	2.06	0.0017	0.0076	Gm13785	predicted gene 13785 [Source:MGI Symbol;Acc:MGI:3649781]	Multiple_Complex						Mm05886082_s1
TC1000001557.mm.1	7.93	6.88	2.06	0.0099	0.0298	Ddit3	DNA-damage inducible transcript 3	Multiple_Complex	13198		transcription regulatory region sequence-specific DNA binding; RNA polymerase II core promoter proximal region sequence-specific DNA binding; transcriptional activator activity, RNA polymerase II core promoter proximal region sequence-specific binding; DNA binding; transcription factor activity, sequence-specific DNA binding; transcription corepressor activity; protein binding; transcription fact…			Mm01135937_g1
TC0500000279.mm.1	6.28	5.23	2.06	0.0025	0.0101			NonCoding						Mm05702224_s1
TC0100000861.mm.1	5.35	4.31	2.06	1.64e-06	4.16e-05			NonCoding						Mm05805759_s1
TC0100001852.mm.1	7.89	6.85	2.06	9.67e-07	2.9e-05			NonCoding						TaqMan Probe Unavailable
TC1200002665.mm.1	5.53	4.49	2.06	0.0042	0.0152	Ighv1-86	Ighv1-86 immunoglobulin heavy variable 1-86	Unassigned	668599					TaqMan Probe Unavailable
TC1000001236.mm.1	5.47	4.43	2.06	0.2551	0.3769			NonCoding						Mm05741195_s1
TC0200001577.mm.1	5.75	4.71	2.06	8.69e-05	0.0008			NonCoding						Mm05886809_s1
TC1400000030.mm.1	6.87	5.83	2.06	4.42e-07	1.68e-05	Gm3239	predicted gene 3239 [Source:MGI Symbol;Acc:MGI:3781417]	Coding						Mm03806794_mH
TC0900000646.mm.1	7.45	6.41	2.06	0.001	0.005	Gm16124; AC158384.4	predicted gene 16124 [Source:MGI Symbol;Acc:MGI:3802001]; putative novel transcript	NonCoding						Mm05773901_m1
TC0100000429.mm.1	5.59	4.55	2.06	0.0013	0.0061			NonCoding						Mm05677324_s1
TC0X00002516.mm.1	5.56	4.52	2.06	0.0033	0.0126			NonCoding						Mm05797712_s1
TC1700000444.mm.1	7.25	6.21	2.06	0.0718	0.1413			NonCoding						TaqMan Probe Unavailable
TC1600002138.mm.1	5.83	4.79	2.06	7.6e-05	0.0007			NonCoding						Mm05852683_s1
TC0500000118.mm.1	5.6	4.56	2.05	1.88e-07	9.47e-06			NonCoding						Mm03982218_s1
TC0400002204.mm.1	5.98	4.94	2.05	2.02e-05	0.0003			NonCoding						TaqMan Probe Unavailable
TC0300000445.mm.1	5.93	4.89	2.05	0.003	0.0117			NonCoding						Mm05906066_s1
TC0Y00000239.mm.1	8.21	7.17	2.05	2.48e-06	5.58e-05	Gm22119	predicted gene, 22119 [Source:MGI Symbol;Acc:MGI:5451896]	Precursor_microRNA						TaqMan Probe Unavailable
TC0900002431.mm.1	4.95	3.91	2.05	3.9e-05	0.0004			NonCoding						Mm05781183_s1
TC0600003024.mm.1	5.04	4.01	2.05	2.91e-06	6.24e-05			NonCoding						Mm05732486_s1
TC0600000246.mm.1	7.16	6.13	2.05	0.0008	0.004			NonCoding						Mm05720280_s1
TC0700000895.mm.1	5.75	4.71	2.05	0.0002	0.0013			NonCoding						Mm05735702_s1
TC1200001719.mm.1	6.64	5.61	2.05	3.2e-05	0.0004			NonCoding						Mm05830780_s1
TC0600000709.mm.1	9.33	8.29	2.05	1.19e-08	1.53e-06	Gm20673	predicted gene 20673 [Source:MGI Symbol;Acc:MGI:5313120]	Multiple_Complex						Mm01709948_gH
TC0100003403.mm.1	6.05	5.01	2.05	0.0006	0.0035			NonCoding						TaqMan Probe Unavailable
TC0200002989.mm.1	5.37	4.33	2.05	0.0018	0.0079	St8sia6	ST8 alpha-N-acetyl-neuraminide alpha-2,8-sialyltransferase 6	Multiple_Complex	241230	ganglioside biosynthetic process; protein glycosylation; protein O-linked glycosylation; glycoprotein metabolic process; glycolipid biosynthetic process; oligosaccharide metabolic process; carbohydrate biosynthetic process; sialylation	sialyltransferase activity; lytic endotransglycosylase activity; transferase activity; transferase activity, transferring glycosyl groups			Mm00461199_m1
TC1400002844.mm.1	6.93	5.9	2.05	3.59e-05	0.0004	Gm3591	predicted gene 3591	Coding	100041958					Mm03806794_mH
TC1700002412.mm.1	6.34	5.31	2.05	5.32e-05	0.0005			NonCoding						Mm05860173_s1
TC0100003794.mm.1	7.72	6.68	2.05	0.0005	0.003	Gm23153	predicted gene, 23153	NonCoding						TaqMan Probe Unavailable
TC0300001395.mm.1	13.15	12.11	2.05	0.0005	0.0027	Gm21962	predicted gene, 21962 [Source:MGI Symbol;Acc:MGI:5439431]	Coding						TaqMan Probe Unavailable
TC0500003116.mm.1	8.04	7	2.05	0.1012	0.1849	Hspb8	heat shock protein 8	Multiple_Complex	80888		protein binding; identical protein binding			Mm01203989_m1
TC0X00002232.mm.1	6.83	5.79	2.05	0.0642	0.1295	Mir450-2	microRNA 450-2	Precursor_microRNA	723938					TaqMan Probe Unavailable
TC0500000986.mm.1	5.95	4.91	2.05	1.13e-06	3.21e-05	Gm26286	predicted gene, 26286 [Source:MGI Symbol;Acc:MGI:5456063]	Small_RNA						TaqMan Probe Unavailable
TC0500001981.mm.1	6.37	5.33	2.05	1e-07	6.14e-06			NonCoding						TaqMan Probe Unavailable
TC1200000724.mm.1	4.97	3.93	2.05	5.65e-08	4.16e-06			NonCoding						Mm05823011_s1
TC0900000856.mm.1	8.09	7.05	2.05	0.0016	0.0073	Gm23248	predicted gene, 23248 [Source:MGI Symbol;Acc:MGI:5453025]	Small_RNA						TaqMan Probe Unavailable
TC0700000759.mm.1	6.95	5.92	2.05	2.12e-05	0.0003	Nkg7	natural killer cell group 7 sequence	Coding	72310	biological_process	molecular_function; protein binding			Mm01203147_g1
TC1700002421.mm.1	7.27	6.24	2.05	0.0962	0.1778			NonCoding						Mm05860219_s1
TC0200003549.mm.1	5.95	4.92	2.04	0.0001	0.0011	Gm23315	predicted gene, 23315 [Source:MGI Symbol;Acc:MGI:5453092]	Small_RNA						TaqMan Probe Unavailable
TC1200002622.mm.1	4.95	3.92	2.04	0.0006	0.0034	Ighv1-37	immunoglobulin heavy variable 1-37	Coding	668517					TaqMan Probe Unavailable
TC1100000938.mm.1	5.49	4.46	2.04	2.4e-08	2.37e-06			NonCoding						Mm05915300_s1
TC0100002514.mm.1	5.38	4.35	2.04	0.0005	0.0029			NonCoding						Mm03974198_s1
TC0900001413.mm.1	7.83	6.8	2.04	0.0062	0.0206			NonCoding						Mm05776851_s1
TSUnmapped00000032.mm.1	7.7	6.67	2.04	1.23e-07	7.06e-06	LOC547349	MHC class I family member	Coding	547349	antigen processing and presentation of peptide antigen via MHC class I; immune response	receptor binding; peptide antigen binding
TC0100003242.mm.1	8.61	7.58	2.04	0.0335	0.0779	Gm22756	predicted gene, 22756 [Source:MGI Symbol;Acc:MGI:5452533]	Small_RNA						TaqMan Probe Unavailable
TC1200000031.mm.1	8.61	7.58	2.04	0.0335	0.0779	Gm22003	predicted gene, 22003 [Source:MGI Symbol;Acc:MGI:5451780]	Small_RNA						TaqMan Probe Unavailable
TC0500002280.mm.1	6.44	5.41	2.04	0.0134	0.0379	Nsg1	neuron specific gene family member 1	Coding	18196	positive regulation of receptor recycling; dopamine receptor signaling pathway; endosomal transport; clathrin coat assembly	receptor binding; clathrin light chain binding; protein binding			Mm00477902_m1
TC1300002033.mm.1	17.88	16.85	2.04	4.09e-08	3.32e-06	Gm2830	predicted gene 2830	Multiple_Complex	100040543					TaqMan Probe Unavailable
TC1100002745.mm.1	14.45	13.42	2.04	6.47e-07	2.2e-05	Mir7671	microRNA 7671	Precursor_microRNA	102465772					Mm04411380_s1
TC1900000467.mm.1	7.35	6.32	2.04	0.0252	0.0622	Papss2	3-phosphoadenosine 5-phosphosulfate synthase 2; 3'-phosphoadenosine 5'-phosphosulfate synthase 2	Multiple_Complex	23972	sulfate assimilation; blood coagulation; metabolic process; phosphorylation; 3'-phosphoadenosine 5'-phosphosulfate biosynthetic process; bone development	nucleotide binding; catalytic activity; adenylylsulfate kinase activity; sulfate adenylyltransferase (ATP) activity; ATP binding; kinase activity; transferase activity; nucleotidyltransferase activity			Mm00442293_g1
TC1100000081.mm.1	8.63	7.6	2.04	0.0389	0.0875	Aebp1	AE binding protein 1	Multiple_Complex	11568	negative regulation of transcription from RNA polymerase II promoter; transcription, DNA-templated; regulation of transcription, DNA-templated; proteolysis; peptide metabolic process; protein processing	RNA polymerase II regulatory region sequence-specific DNA binding; transcriptional repressor activity, RNA polymerase II transcription regulatory region sequence-specific binding; DNA binding; transcription corepressor activity; carboxypeptidase activity; metallocarboxypeptidase activity; calmodulin binding; zinc ion binding; serine-type carboxypeptidase activity			Mm00477417_g1
TC1100001692.mm.1	9.26	8.23	2.04	0.2487	0.3698	Mdk-ps1	midkine pseudogene 1	Multiple_Complex	17243					TaqMan Probe Unavailable
TC0X00002659.mm.1	5.85	4.82	2.04	0.0007	0.0037	Spin4	spindlin family, member 4	Coding	270624	gamete generation; biological_process	molecular_function			Mm02344771_s1
TC1500000352.mm.1	8	6.97	2.04	0.0114	0.0333	Gm22392	predicted gene, 22392 [Source:MGI Symbol;Acc:MGI:5452169]	Small_RNA						TaqMan Probe Unavailable
TC0200002147.mm.1	5.14	4.11	2.04	0.0022	0.009			NonCoding						Mm05889009_s1
TC1800000060.mm.1	8.68	7.65	2.04	0.0029	0.0115	Fzd8	frizzled homolog 8 (Drosophila)	Multiple_Complex	14370	negative regulation of transcription from RNA polymerase II promoter; angiogenesis; positive regulation of protein phosphorylation; signal transduction; cell surface receptor signaling pathway; G-protein coupled receptor signaling pathway; multicellular organismal development; Wnt signaling pathway; T cell differentiation in thymus; non-canonical Wnt signaling pathway; positive regulation of JUN …	signal transducer activity; transmembrane signaling receptor activity; G-protein coupled receptor activity; receptor binding; protein binding; Wnt-protein binding; PDZ domain binding; ubiquitin protein ligase binding; Wnt-activated receptor activity	GenMAPP	Wnt_Signaling	Mm00433419_s1
TC0600003340.mm.1	4.98	3.95	2.04	4.63e-06	8.67e-05			NonCoding						Mm03938902_s1
TC0600000986.mm.1	7.35	6.32	2.04	2.24e-06	5.19e-05	Snrpg	small nuclear ribonucleoprotein polypeptide G	Coding	68011	mRNA splicing, via spliceosome; histone mRNA metabolic process; mRNA 3'-end processing; spliceosomal snRNP assembly; mRNA processing; RNA splicing	RNA binding; poly(A) RNA binding			Mm01183645_g1
TC0400000891.mm.1	5	3.98	2.04	1.12e-09	3.47e-07	Gm13283; Gm13277	predicted gene 13283; predicted gene 13277	Coding	545645; 545650	adaptive immune response; T cell activation involved in immune response; natural killer cell activation involved in immune response; humoral immune response; cytokine-mediated signaling pathway; B cell differentiation; positive regulation of peptidyl-serine phosphorylation of STAT protein; B cell proliferation; response to exogenous dsRNA; defense response; defense response to virus	cytokine activity; type I interferon receptor binding; cytokine receptor binding			Mm04206693_gH
TC0200001234.mm.1	6.82	5.79	2.04	0.0223	0.0564	Aplnr	apelin receptor	Coding	23796	signal transduction; G-protein coupled receptor signaling pathway; multicellular organismal development; gastrulation; regulation of body fluid levels; heart development	signal transducer activity; G-protein coupled receptor activity	GenMAPP	GPCRDB_Class_A_Rhodopsin-like	Mm00442191_s1
TC1400000945.mm.1	6.1	5.07	2.04	0.0021	0.0088	Trim35	tripartite motif-containing 35	Multiple_Complex	66854	apoptotic process; negative regulation of cell proliferation; positive regulation of apoptotic process; innate immune response; negative regulation of mitotic cell cycle; negative regulation of viral release from host cell	zinc ion binding; metal ion binding; protein binding			Mm00504120_m1
TC1500002214.mm.1	6.23	5.21	2.04	0.0011	0.0053	Faim2	Fas apoptotic inhibitory molecule 2; Fas apoptotic inhibitory molecule 2 (Faim2), transcript variant 2, mRNA.	Coding	72393	response to ischemia; apoptotic process; cerebellum development; cerebellar Purkinje cell layer development; cerebellar granular layer development; cerebellar Purkinje cell differentiation; regulation of neuron apoptotic process; negative regulation of neuron apoptotic process; negative regulation of apoptotic signaling pathway	molecular_function			Mm00511461_m1
TC1500001609.mm.1	7.88	6.85	2.04	0.0478	0.1028	Gm24696	predicted gene, 24696 [Source:MGI Symbol;Acc:MGI:5454473]	Small_RNA						TaqMan Probe Unavailable
TC0100003754.mm.1	6.75	5.72	2.04	0.1483	0.2483	Tgfb2	transforming growth factor, beta 2	Coding	21808		beta-amyloid binding; receptor signaling protein serine/threonine kinase activity; receptor binding; type II transforming growth factor beta receptor binding; cytokine activity; transforming growth factor beta receptor binding; protein binding; growth factor activity; type III transforming growth factor beta receptor binding; protein homodimerization activity; protein heterodimerization activity;…			Mm00436954_g1
TC0500000665.mm.1	5.37	4.35	2.04	0.0026	0.0103			NonCoding						Mm05703967_s1
TC1400001892.mm.1	5.35	4.33	2.03	0.043	0.0946	Ptgdr	prostaglandin D receptor	Coding	19214	inflammatory response; signal transduction; G-protein coupled receptor signaling pathway; male sex determination; sleep; adenosine metabolic process; cellular response to prostaglandin D stimulus	prostaglandin J receptor activity; signal transducer activity; G-protein coupled receptor activity; prostaglandin D receptor activity; protein binding	GenMAPP	Prostaglandin_synthesis_regulation; GPCRDB_Class_A_Rhodopsin-like; Small_ligand_GPCRs	Mm00436050_m1
TC1000002027.mm.1	6.39	5.37	2.03	3.27e-05	0.0004			NonCoding						Mm05789293_s1
TC0900003068.mm.1	7.58	6.56	2.03	0.0004	0.0022	Gm24259	predicted gene, 24259 [Source:MGI Symbol;Acc:MGI:5454036]	Small_RNA						TaqMan Probe Unavailable
TC0100001012.mm.1	5.56	4.53	2.03	8.86e-06	0.0001			NonCoding						Mm05812272_m1
TC1300000915.mm.1	6.73	5.7	2.03	0.0044	0.0158			NonCoding						Mm05837141_s1
TC1400002789.mm.1	6.29	5.27	2.03	4.14e-09	8e-07	Gm2974	predicted gene 2974 [Source:MGI Symbol;Acc:MGI:3781152]	Coding						Mm03806794_mH
TC0300000986.mm.1	5.78	4.75	2.03	3.35e-05	0.0004			NonCoding						Mm05906270_s1
TC0700002442.mm.1	6.58	5.56	2.03	1.63e-05	0.0002	Gm25815	predicted gene, 25815 [Source:MGI Symbol;Acc:MGI:5455592]	Small_RNA						TaqMan Probe Unavailable
TC0200001718.mm.1	6.57	5.54	2.03	5.4e-05	0.0005			NonCoding						Mm05887266_s1
TC0700001276.mm.1	7.04	6.02	2.03	0.0029	0.0113			NonCoding						Mm05737092_s1
TC0200000796.mm.1	7.77	6.75	2.03	0.0027	0.0108			NonCoding						Mm05884013_s1
TC0200000560.mm.1	5.81	4.79	2.03	4.9e-06	9.04e-05			NonCoding						Mm03956660_s1
TC0700004405.mm.1	8.62	7.6	2.03	0.0003	0.0017			NonCoding						Mm05911883_s1
TC0200005151.mm.1	6.83	5.81	2.03	1.47e-07	7.96e-06	Trp53rka	transformation related protein 53 regulating kinase A	Multiple_Complex	381406	protein phosphorylation; tRNA threonylcarbamoyladenosine metabolic process; tRNA processing; phosphorylation	p53 binding; protein serine/threonine kinase activity; nucleotide binding; protein kinase activity; ATP binding; kinase activity; transferase activity; phosphotransferase activity, alcohol group as acceptor; hydrolase activity			Mm00727650_s1
TC0200000493.mm.1	5.33	4.31	2.03	0.1534	0.2549	Mir3088	microRNA 3088	Precursor_microRNA	100526498					Mm04241083_s1
TC1900000487.mm.1	8.73	7.7	2.03	0.1026	0.187	Gm23095	predicted gene, 23095 [Source:MGI Symbol;Acc:MGI:5452872]	Small_RNA						TaqMan Probe Unavailable
TC1200000304.mm.1	6.3	5.27	2.03	2.99e-06	6.38e-05	Gm10933	PREDICTED: predicted gene 10933 (Gm10933), miscRNA.	NonCoding	100169866					Mm05820828_s1
TC0700004396.mm.1	5.34	4.32	2.03	7.16e-08	4.88e-06			NonCoding						Mm03943880_s1
TC0800000450.mm.1	6.35	5.33	2.03	0.0394	0.0884			NonCoding						Mm05759684_s1
TC0600003567.mm.1	5.45	4.43	2.03	0.0133	0.0376	Igkv4-60	Igkv4-60 immunoglobulin kappa variable 4-60	Unassigned	385277					TaqMan Probe Unavailable
TC0900001598.mm.1	7.01	5.99	2.03	0.0158	0.043	Snora62	small nucleolar RNA, H/ACA box 62	Small_RNA	104433					Mm03652601_s1
TC1800000941.mm.1	7.6	6.58	2.03	9.61e-05	0.0008	Gm16147	predicted gene 16147 [Source:MGI Symbol;Acc:MGI:3801802]	Multiple_Complex						TaqMan Probe Unavailable
TC1600000890.mm.1	7.22	6.2	2.03	0.002	0.0086	Gm17333; LOC100862299	predicted gene, 17333 [Source:MGI Symbol;Acc:MGI:4936967]; PREDICTED: uncharacterized LOC100862299 (LOC100862299), mRNA.	Coding						Mm05826655_m1
TC0200004413.mm.1	7.16	6.14	2.03	2.91e-11	4.69e-08	Srp14	signal recognition particle 14	Multiple_Complex	20813	SRP-dependent cotranslational protein targeting to membrane; response to drug; protein targeting to ER	RNA binding; 7S RNA binding; endoplasmic reticulum signal peptide binding; poly(A) RNA binding; protein binding	GenMAPP	mRNA_processing_binding_Reactome	Mm00726104_s1
TC0600003578.mm.1	5.19	4.17	2.03	0.0865	0.1638	Igkv5-45	immunoglobulin kappa chain variable 5-45	Coding	545850					TaqMan Probe Unavailable
TC1100002226.mm.1	7.04	6.02	2.03	2.35e-05	0.0003	Gm25058	predicted gene, 25058 [Source:MGI Symbol;Acc:MGI:5454835]	Small_RNA						TaqMan Probe Unavailable
TC0100003247.mm.1	6.15	5.13	2.03	0.0591	0.1213			NonCoding						Mm05882786_m1
TC0200004242.mm.1	5.3	4.28	2.03	1.73e-07	8.94e-06	Gm13885	predicted gene 13885 [Source:MGI Symbol;Acc:MGI:3649665]	Pseudogene						TaqMan Probe Unavailable
TC0100000502.mm.1	6.67	5.65	2.03	0.0128	0.0365			NonCoding						Mm05677572_s1
TC0700000639.mm.1	6.23	5.22	2.02	0.0001	0.0009	Gm12766; RP24-67F19.4	predicted gene 12766 [Source:MGI Symbol;Acc:MGI:3652050]; novel transcript	NonCoding						Mm01264672_m1
TC0700002622.mm.1	5.82	4.8	2.02	3.59e-05	0.0004	RP24-113D21.1	N/A; novel transcript	NonCoding						Mm03972852_s1
TC0400001209.mm.1	6.9	5.88	2.02	0.0003	0.0021	Trabd2b	TraB domain containing 2B	Multiple_Complex	666048	proteolysis; metabolic process; Wnt signaling pathway; protein oxidation; negative regulation of Wnt signaling pathway	metalloendopeptidase activity; peptidase activity; cysteine-type peptidase activity; metallopeptidase activity; hydrolase activity; Wnt-protein binding; metal ion binding; protein binding			Mm01187045_m1
TC0800002498.mm.1	6.11	5.09	2.02	4.17e-05	0.0004			NonCoding						Mm05768845_s1
TC1500001551.mm.1	7.53	6.51	2.02	0.0467	0.1008	Gm26178	predicted gene, 26178 [Source:MGI Symbol;Acc:MGI:5455955]	Small_RNA						TaqMan Probe Unavailable
TC1100001204.mm.1	11.02	10	2.02	1.17e-07	6.8e-06	Zfp207	zinc finger protein 207	Multiple_Complex	22680		microtubule binding; heparin binding; poly(A) RNA binding; metal ion binding; protein binding			Mm00457124_g1
TC1200002516.mm.1	5.24	4.23	2.02	7.61e-07	2.46e-05	Gm25675	predicted gene, 25675 [Source:MGI Symbol;Acc:MGI:5455452]	Ribosomal						Mm05833679_s1
TC1100000448.mm.1	5.84	4.82	2.02	5.06e-08	3.83e-06			NonCoding						Mm05806567_s1
TC0200003393.mm.1	8.38	7.37	2.02	1.44e-05	0.0002	Gm13434; RP23-29O14.2	predicted gene 13434 [Source:MGI Symbol;Acc:MGI:3650367]; putative novel transcript	NonCoding						Mm05893443_g1
TC1500001820.mm.1	5.56	4.54	2.02	2.46e-05	0.0003			NonCoding						Mm05754532_s1
TC0600002723.mm.1	5.49	4.48	2.02	2.57e-06	5.73e-05			NonCoding						Mm05730935_m1
TC1900000900.mm.1	6.14	5.13	2.02	1e-06	2.96e-05			NonCoding						Mm05877176_m1
TC1900001090.mm.1	4.83	3.81	2.02	1.55e-06	3.99e-05			NonCoding						Mm05877651_s1
TC1600001482.mm.1	5.47	4.46	2.02	1.63e-08	1.88e-06	1700007E05Rik	PREDICTED: RIKEN cDNA 1700007E05 gene (1700007E05Rik), miscRNA.	NonCoding	114672					Mm04209807_gH
TC0300001700.mm.1	5.62	4.6	2.02	0.0022	0.0093			NonCoding						Mm05678947_g1
TC1000003104.mm.1	6.7	5.68	2.02	8.39e-11	7.91e-08	Dtx3	deltex 3 homolog (Drosophila)	Multiple_Complex	80904	Notch signaling pathway; protein ubiquitination	protein binding; zinc ion binding; UDP-N-acetylmuramoylalanyl-D-glutamyl-2,6-diaminopimelate-D-alanyl-D-alanine ligase activity; ligase activity; ribosomal S6-glutamic acid ligase activity; coenzyme F420-0 gamma-glutamyl ligase activity; coenzyme F420-2 alpha-glutamyl ligase activity; metal ion binding; protein-glycine ligase activity; protein-glycine ligase activity, initiating; protein-glycine …			Mm00472859_m1
TC0900002538.mm.1	6.2	5.19	2.02	4.58e-05	0.0005	Gm24225	predicted gene, 24225 [Source:MGI Symbol;Acc:MGI:5454002]	Small_RNA						TaqMan Probe Unavailable
TC0200002000.mm.1	8.65	7.64	2.02	3.63e-06	7.28e-05	Gm14049	predicted gene 14049 [Source:MGI Symbol;Acc:MGI:3650777]	Pseudogene						TaqMan Probe Unavailable
TC1100000803.mm.1	8.66	7.65	2.02	0.0968	0.1787	Snord65; 2410006H16Rik	small nucleolar RNA, C/D box 65; RIKEN cDNA 2410006H16 gene	Multiple_Complex	100217444; 69221					Mm01331814_g1
TC0300002022.mm.1	5.37	4.35	2.02	1.38e-06	3.67e-05			NonCoding						Mm03940068_s1
TC0200002342.mm.1	16.26	15.25	2.02	3.5e-09	7.22e-07			NonCoding						Mm02020700_s1
TC1300001138.mm.1	5.23	4.22	2.02	0.0001	0.0009	Gm24261	predicted gene, 24261 [Source:MGI Symbol;Acc:MGI:5454038]	Small_RNA						TaqMan Probe Unavailable
TC1100003846.mm.1	8.53	7.51	2.02	0.0006	0.0032	Gm25337	predicted gene, 25337 [Source:MGI Symbol;Acc:MGI:5455114]	Small_RNA						TaqMan Probe Unavailable
TC0X00001702.mm.1	6.49	5.48	2.02	0.0206	0.0531			NonCoding						Mm05795213_s1
TC0200005186.mm.1	8.04	7.03	2.02	0.0374	0.0848	B4galt5	UDP-Gal:betaGlcNAc beta 1,4-galactosyltransferase, polypeptide 5	Multiple_Complex	56336	carbohydrate metabolic process; protein glycosylation				Mm01248006_m1
TC0100000059.mm.1	7.87	6.86	2.02	0.0249	0.0616	Gm22633	predicted gene, 22633 [Source:MGI Symbol;Acc:MGI:5452410]	Small_RNA						TaqMan Probe Unavailable
TC1300000122.mm.1	5.67	4.66	2.02	6.12e-05	0.0006			NonCoding						Mm05834309_s1
TC1400001308.mm.1	6.11	5.1	2.02	5e-07	1.83e-05			NonCoding						Mm05918176_s1
TC0100001598.mm.1	5.63	4.62	2.02	2.19e-06	5.1e-05			NonCoding						Mm05836413_s1
TC0300002147.mm.1	5.1	4.08	2.02	9.42e-06	0.0001	Gm6634	predicted gene 6634	NonCoding	625901					Mm03949725_m1
TC1600000669.mm.1	5.39	4.38	2.02	0.0468	0.1011	Gm10808	PREDICTED: predicted gene 10808 (Gm10808), miscRNA.	NonCoding	100038470					Mm05793684_s1
TC0900002569.mm.1	7.2	6.19	2.02	0.006	0.02	Gm22169	predicted gene, 22169 [Source:MGI Symbol;Acc:MGI:5451946]	Small_RNA						TaqMan Probe Unavailable
TC1600001474.mm.1	6.76	5.75	2.02	2.34e-06	5.35e-05			NonCoding						Mm03953648_s1
TC0400000368.mm.1	6.09	5.08	2.01	5.48e-05	0.0005			NonCoding						Mm05686716_s1
TC1100001462.mm.1	7.44	6.43	2.01	6.99e-06	0.0001			NonCoding						Mm05809558_s1
TC0400000544.mm.1	7.49	6.48	2.01	0.0026	0.0105	Gm22685	predicted gene, 22685 [Source:MGI Symbol;Acc:MGI:5452462]	Small_RNA						TaqMan Probe Unavailable
TC1400002238.mm.1	6.08	5.07	2.01	4.8e-06	8.89e-05			NonCoding						Mm05866477_s1
TC0900002469.mm.1	6.05	5.04	2.01	1.59e-06	4.06e-05			NonCoding						Mm05781301_s1
TC0500003357.mm.1	5.68	4.67	2.01	0.0012	0.0056			NonCoding						Mm05717833_s1
TC0400003371.mm.1	8.48	7.47	2.01	0.0002	0.0013			NonCoding						Mm05908111_s1
TC1800001059.mm.1	8.71	7.71	2.01	0.0026	0.0104	Gm22886	predicted gene, 22886 [Source:MGI Symbol;Acc:MGI:5452663]	Small_RNA						TaqMan Probe Unavailable
TC0700001634.mm.1	6.68	5.67	2.01	0.0374	0.0847			NonCoding						Mm05738456_s1
TC1100003893.mm.1	6.85	5.85	2.01	1.67e-05	0.0002			NonCoding						Mm05817692_s1
TC0500002208.mm.1	6.55	5.54	2.01	2.4e-05	0.0003			NonCoding						Mm05712820_s1
TC0400000270.mm.1	5.35	4.34	2.01	1.59e-09	4.29e-07			NonCoding						Mm05686399_s1
TC1300002189.mm.1	6.05	5.04	2.01	1.41e-05	0.0002			NonCoding						Mm05842264_s1
TC0600003610.mm.1	5.68	4.68	2.01	9.31e-07	2.83e-05	Klra8; Klra21; Klra14-ps; Klra3	killer cell lectin-like receptor, subfamily A, member 8; killer cell lectin-like receptor subfamily A, member 21; killer cell lectin-like receptor subfamily A, member 14, pseudogene; killer cell lectin-like receptor, subfamily A, member 3; killer cell lectin-like receptor, subfamily A, member 8 (Klra8), transcript variant 1, mRNA.	Multiple_Complex	16639; 93968; 654449; 16634	cell adhesion; response to virus	carbohydrate binding			Mm03807119_mH
TC0400002701.mm.1	5.86	4.86	2.01	1.58e-08	1.83e-06	Gm26144	predicted gene, 26144 [Source:MGI Symbol;Acc:MGI:5455921]	Small_RNA						TaqMan Probe Unavailable
TC1300001014.mm.1	5.03	4.02	2.01	3.69e-05	0.0004			NonCoding						Mm05837760_s1
TC0800002016.mm.1	5.88	4.87	2.01	0.0133	0.0376			NonCoding						Mm05766562_s1
TC1600001083.mm.1	5.45	4.44	2.01	3.27e-05	0.0004			NonCoding						Mm03940583_s1
TC1400000389.mm.1	6.65	5.64	2.01	1.75e-06	4.32e-05	Gm24394	predicted gene, 24394 [Source:MGI Symbol;Acc:MGI:5454171]	Small_RNA						TaqMan Probe Unavailable
TC1300000436.mm.1	7.59	6.58	2.01	0.0061	0.0202			NonCoding						Mm05835150_s1
TC1500001974.mm.1	6.79	5.78	2.01	0.0027	0.0106			NonCoding						Mm03931381_s1
TC0M00000011.mm.1	17.12	16.11	2.01	7.76e-05	0.0007	ND3	NADH dehydrogenase subunit 3	Coding	17718	transport; response to oxidative stress; response to hormone; oxidation-reduction process; cellular response to glucocorticoid stimulus; response to light intensity	NADH dehydrogenase (ubiquinone) activity; oxidoreductase activity; protein binding	GenMAPP	Electron_Transport_Chain	Mm04225292_g1
TC0900001946.mm.1	6.04	5.03	2.01	2.71e-06	5.93e-05	Jam3	junction adhesion molecule 3	Coding	83964	angiogenesis; neutrophil homeostasis; adaptive immune response; myeloid progenitor cell differentiation; leukocyte migration involved in inflammatory response; cell adhesion; cell-matrix adhesion; spermatogenesis; spermatid development; cell migration; transmission of nerve impulse; establishment of cell polarity; myelination; regulation of neutrophil chemotaxis; regulation of actin cytoskeleton …	integrin binding; protein binding; protein homodimerization activity; protein heterodimerization activity			Mm00499214_m1
TC0700001954.mm.1	5.83	4.82	2.01	0.0173	0.0462			NonCoding						Mm05739495_s1
TC0400003917.mm.1	10.03	9.02	2.01	0.3245	0.4515	Pdpn	podoplanin	Coding	14726	cell morphogenesis; lymphangiogenesis; prostaglandin metabolic process; water transport; amino acid transport; movement of cell or subcellular component; cell adhesion; signal transduction; multicellular organismal development; cell proliferation; regulation of cell shape; positive regulation of platelet activation; folic acid transport; single organismal cell-cell adhesion; lung development; pos…	water transmembrane transporter activity; folic acid transporter activity; amino acid transmembrane transporter activity; water channel activity			Mm00494716_m1
TC0800002014.mm.1	6.57	5.56	2.01	0.0019	0.0081	Gm26978; RP23-4F1.1	predicted gene, 26978 [Source:MGI Symbol;Acc:MGI:5504093]; novel transcript, sense intronic to Rbpms	NonCoding						TaqMan Probe Unavailable
TC1100001936.mm.1	5.32	4.31	2.01	2.65e-07	1.19e-05	Gm11742	predicted gene 11742 [Source:MGI Symbol;Acc:MGI:3651801]	Multiple_Complex						Mm05810565_s1
TC0100003413.mm.1	5.12	4.12	2.01	5.59e-06	9.96e-05			NonCoding						Mm05892851_s1
TC0500001900.mm.1	5.8	4.79	2.01	0.0006	0.0034			NonCoding						Mm05711533_s1
TC1200000250.mm.1	4.98	3.98	2.01	8.18e-07	2.59e-05			NonCoding						Mm05820548_s1
TC0300002644.mm.1	7.43	6.43	2.01	0.0134	0.0379			NonCoding						Mm05682330_s1
TC0400001912.mm.1	6.2	5.2	2.01	1.38e-09	3.92e-07	Vmn2r-ps20	vomeronasal 2, receptor, pseudogene 20	Multiple_Complex	100125298					Mm05692453_g1
TC0300001148.mm.1	5	4	2	2.18e-07	1.05e-05			NonCoding						Mm05675203_s1
TC0600001814.mm.1	5.46	4.46	2	0.0012	0.0056			NonCoding						Mm05726939_s1
TC1200001437.mm.1	7.68	6.68	2	0.0003	0.0017			NonCoding						Mm05825271_s1
TC1500000101.mm.1	7.48	6.48	2	0.0084	0.0262			NonCoding						Mm05670912_s1
TC0X00001395.mm.1	6.98	5.98	2	0.0007	0.0036	Gm15268	predicted gene 15268 [Source:MGI Symbol;Acc:MGI:3708116]	Multiple_Complex						TaqMan Probe Unavailable
TC1700000077.mm.1	10.97	9.97	2	0.1064	0.1924	Tagap	T cell activation Rho GTPase activating protein	Coding	72536	signal transduction; positive regulation of GTPase activity	guanyl-nucleotide exchange factor activity; molecular_function			Mm00503701_s1
TC0200001600.mm.1	5.82	4.82	2	0.0044	0.0159	Gm22813	predicted gene, 22813	Small_RNA						TaqMan Probe Unavailable
TC1900000620.mm.1	6.25	5.26	2	0.0073	0.0234			NonCoding						Mm03953465_s1
TC1400002479.mm.1	8.97	7.97	2	0.1602	0.2634			NonCoding						Mm05867642_g1
TC1700002381.mm.1	6.12	5.12	2	8.87e-05	0.0008			NonCoding						Mm05859911_s1
TC1500001500.mm.1	6.61	5.61	2	0.0004	0.0027			NonCoding						Mm05909745_s1
TC1600000789.mm.1	6.2	5.21	2	0.0002	0.0012			NonCoding						TaqMan Probe Unavailable
TC0300003055.mm.1	6.34	5.34	2	0.0002	0.0017			NonCoding						Mm05684255_s1
TC1000002867.mm.1	4.71	3.72	1.99	5.06e-05	0.0005	Gm22186	predicted gene, 22186 [Source:MGI Symbol;Acc:MGI:5451963]	Small_RNA						TaqMan Probe Unavailable
TC1300001479.mm.1	7	6	1.99	1.23e-07	7.06e-06	Mrpl32	mitochondrial ribosomal protein L32	Multiple_Complex	75398	translation	structural constituent of ribosome; poly(A) RNA binding			Mm00777741_sH
TC0800000833.mm.1	5.15	4.15	1.99	2.89e-06	6.21e-05			NonCoding						Mm05761150_s1
TC1100000778.mm.1	5.43	4.44	1.99	0.0009	0.0044	Gm25929	predicted gene, 25929 [Source:MGI Symbol;Acc:MGI:5455706]	Small_RNA						TaqMan Probe Unavailable
TC0100002194.mm.1	6.65	5.65	1.99	8.41e-08	5.43e-06			NonCoding						Mm05789885_s1
TC0300000840.mm.1	9.53	8.54	1.99	3.05e-06	6.46e-05			Precursor_microRNA						TaqMan Probe Unavailable
TC0700002265.mm.1	5.08	4.08	1.99	2.49e-06	5.6e-05	Gm3584	predicted gene 3584 [Source:MGI Symbol;Acc:MGI:3781761]	Pseudogene						Mm04205519_mH
TC0700004266.mm.1	5.34	4.35	1.99	1.95e-06	4.69e-05			NonCoding						Mm05739092_s1
TC1000002513.mm.1	10.69	9.7	1.99	0.0001	0.0009	Gm17151; RP24-121A12.3	predicted gene 17151 [Source:MGI Symbol;Acc:MGI:4937978]; putative novel transcript	NonCoding						Mm05802537_m1
TC0900000899.mm.1	5.56	4.56	1.99	1.03e-05	0.0002			NonCoding						Mm05912969_s1
TC0900001110.mm.1	7.5	6.5	1.99	0.0004	0.0025	Gm25125	predicted gene, 25125 [Source:MGI Symbol;Acc:MGI:5454902]	Small_RNA						TaqMan Probe Unavailable
TC0300000468.mm.1	5.22	4.23	1.99	2.03e-07	9.94e-06	Gm19372	PREDICTED: predicted gene, 19372 (Gm19372), miscRNA.	NonCoding	100502786					Mm01291015_g1
TC0600002902.mm.1	5.35	4.36	1.99	9.64e-05	0.0008	Gm23002	predicted gene, 23002 [Source:MGI Symbol;Acc:MGI:5452779]	Small_RNA						TaqMan Probe Unavailable
TC0X00002447.mm.1	11.83	10.84	1.99	0.739	0.8167	Flna	filamin, alpha	Multiple_Complex	192176					Mm01187523_g1
TC0300002569.mm.1	5.72	4.73	1.99	3.66e-11	5.37e-08	Gm22341	predicted gene, 22341 [Source:MGI Symbol;Acc:MGI:5452118]	Small_RNA						TaqMan Probe Unavailable
TC0900001212.mm.1	5.06	4.07	1.99	0.0002	0.0014			NonCoding						Mm05776258_s1
TC1900001369.mm.1	5.86	4.86	1.99	0.0116	0.0338	8430431K14Rik	RIKEN cDNA 8430431K14 gene; RIKEN cDNA 8430431K14 gene (8430431K14Rik), non-coding RNA.	NonCoding	78103					Mm01722010_s1
TC1400002172.mm.1	5.15	4.16	1.99	7.62e-08	5.09e-06			NonCoding						Mm05748918_s1
TC0500000560.mm.1	8.1	7.1	1.99	0.1915	0.3026	Pcdh7	protocadherin 7	Coding	54216	biological_process; cell adhesion; homophilic cell adhesion via plasma membrane adhesion molecules	protein binding; calcium ion binding			Mm01221097_m1
TC0500001920.mm.1	7.69	6.7	1.99	3.21e-05	0.0004	Gm24525	predicted gene, 24525 [Source:MGI Symbol;Acc:MGI:5454302]	Small_RNA						TaqMan Probe Unavailable
TC0100002513.mm.1	5.18	4.19	1.99	7.82e-05	0.0007	Gm19335	PREDICTED: predicted gene, 19335 (Gm19335), miscRNA.	NonCoding	100502712					Mm05850719_s1
TC0200000817.mm.1	6.22	5.23	1.99	4.95e-08	3.79e-06			NonCoding						Mm03985313_s1
TC1100003896.mm.1	5.93	4.94	1.99	0.0005	0.0028			NonCoding						Mm05916148_s1
TC1200001752.mm.1	7.89	6.9	1.99	2.78e-06	6.04e-05			NonCoding						TaqMan Probe Unavailable
TC0M00000001.mm.1	8.79	7.8	1.99	0.0014	0.0064	mt-Tf	mitochondrially encoded tRNA phenylalanine [Source:MGI Symbol;Acc:MGI:102487]	tRNA						TaqMan Probe Unavailable
TC0400003510.mm.1	4.6	3.61	1.99	1.53e-08	1.8e-06			NonCoding						Mm05698460_s1
TC1100003597.mm.1	5.73	4.74	1.99	4.79e-08	3.71e-06	Zfp652os	zinc finger protein 652, opposite strand	NonCoding	432396					Mm04335871_m1
TC1400001199.mm.1	7.55	6.56	1.99	0.0064	0.0211	Gm22290	predicted gene, 22290 [Source:MGI Symbol;Acc:MGI:5452067]	Small_RNA						TaqMan Probe Unavailable
TC0200000920.mm.1	8.74	7.75	1.99	0.0033	0.0126	Gm22338	predicted gene, 22338 [Source:MGI Symbol;Acc:MGI:5452115]	Small_RNA						TaqMan Probe Unavailable
TC0300000559.mm.1	5.92	4.93	1.99	2.2e-07	1.05e-05	Gm10292	predicted gene 10292 [Source:MGI Symbol;Acc:MGI:3642851]	Pseudogene						TaqMan Probe Unavailable
TC1700002377.mm.1	5.18	4.19	1.98	1.83e-06	4.46e-05			NonCoding						Mm03968296_s1
TC1200000177.mm.1	7.99	7	1.98	5.87e-06	0.0001	Gm19924	predicted gene, 19924	Coding	100503846		calcium ion binding			Mm05820293_m1
TC0900003047.mm.1	5.11	4.12	1.98	3.76e-09	7.52e-07	Fam212a	family with sequence similarity 212, member A	Coding	68176	neural tube development	molecular_function; protein binding			Mm01230659_m1
TC0700000474.mm.1	11.28	10.29	1.98	0.0003	0.0018			NonCoding						Mm01975628_s1
TC0100003631.mm.1	4.82	3.83	1.98	6.23e-05	0.0006			NonCoding						Mm05665737_s1
TC0800000180.mm.1	5.4	4.41	1.98	4.9e-07	1.8e-05	Defb4	defensin beta 4	Coding	56519	defense response; defense response to bacterium				Mm00731768_m1
TC1300002162.mm.1	6.11	5.13	1.98	2.26e-07	1.07e-05	Gm3609	PREDICTED: predicted gene 3609 (Gm3609), miscRNA.	NonCoding	100041986					TaqMan Probe Unavailable
TC0200000298.mm.1	5.74	4.75	1.98	0.0003	0.0018	Gm13354; RP23-158O8.1	predicted gene 13354; Retroviral GAG p10 pseudogene	Pseudogene						TaqMan Probe Unavailable
TC0800002310.mm.1	8.32	7.34	1.98	0.3224	0.4492	Cpe	carboxypeptidase E	Multiple_Complex	12876	cardiac left ventricle morphogenesis; proteolysis; peptide metabolic process; Wnt signaling pathway; protein processing; insulin processing; enkephalin processing; peptide catabolic process; protein localization to membrane; negative regulation of branching morphogenesis of a nerve	carboxypeptidase activity; metallocarboxypeptidase activity; peptidase activity; metallopeptidase activity; zinc ion binding; hydrolase activity; protein domain specific binding; neurexin family protein binding; metal ion binding; cell adhesion molecule binding; cobalt ion binding; serine-type carboxypeptidase activity			Mm00516341_m1
TC0400000134.mm.1	8.29	7.3	1.98	0.0059	0.0199	Gm24317	predicted gene, 24317 [Source:MGI Symbol;Acc:MGI:5454094]	Small_RNA						TaqMan Probe Unavailable
TC0500001647.mm.1	6.38	5.4	1.98	0.0009	0.0045	Gm22956	predicted gene, 22956 [Source:MGI Symbol;Acc:MGI:5452733]	Small_RNA						TaqMan Probe Unavailable
TC0100000152.mm.1	6.14	5.16	1.98	2.67e-06	5.87e-05			NonCoding						Mm05676873_s1
TC0300000827.mm.1	6.78	5.79	1.98	0.2436	0.3641	Sprr2g	small proline-rich protein 2G	Multiple_Complex	20761	epidermis development; peptide cross-linking; keratinocyte differentiation; keratinization	structural molecule activity			Mm00726827_s1
TC0500000713.mm.1	5.47	4.48	1.98	0.0009	0.0044			NonCoding						Mm05704081_m1
TC0900000117.mm.1	8.19	7.2	1.98	5.93e-06	0.0001	Taf1d; Gm25500	TATA box binding protein (Tbp)-associated factor, RNA polymerase I, D; predicted gene, 25500	Multiple_Complex	75316; 102465758	transcription, DNA-templated; regulation of transcription, DNA-templated; biological_process	DNA binding; molecular_function; protein binding			Mm00652118_m1
TC0200003370.mm.1	5.09	4.1	1.98	6.61e-07	2.23e-05	Gm13447; RP23-64F21.4	predicted gene 13447 [Source:MGI Symbol;Acc:MGI:3650187]; novel transcript	NonCoding						Mm05883164_m1
TC1600000874.mm.1	5.62	4.63	1.98	0.0001	0.001			NonCoding						Mm05826525_s1
TC1000001977.mm.1	5.56	4.58	1.98	0.0283	0.068			NonCoding						Mm05786445_s1
TC1300001998.mm.1	9.58	8.6	1.98	0.2292	0.3476			NonCoding						TaqMan Probe Unavailable
TC1000002179.mm.1	6.73	5.75	1.98	3.92e-05	0.0004			NonCoding						Mm05799845_s1
TC0500002596.mm.1	6.92	5.94	1.98	0.0586	0.1205	Sgcb	sarcoglycan, beta (dystrophin-associated glycoprotein)	Multiple_Complex	24051	muscle organ development; muscle fiber development; cardiac muscle cell development; membrane organization; vascular smooth muscle cell development				Mm00449388_m1
TC1800000398.mm.1	6.52	5.54	1.98	0.0001	0.001			NonCoding						Mm03929717_s1
TC0900003296.mm.1	6.09	5.11	1.98	4.01e-11	5.39e-08	1110059G10Rik	RIKEN cDNA 1110059G10 gene	Multiple_Complex	66202	biological_process	molecular_function; protein binding			Mm00481323_m1
TC0200002633.mm.1	7.23	6.24	1.98	1.75e-05	0.0002			NonCoding						Mm03981692_s1
TC1400002585.mm.1	6.81	5.83	1.98	0.0026	0.0105			NonCoding						Mm05669368_s1
TC0600000010.mm.1	9.18	8.19	1.98	0.237	0.3568	Col1a2	collagen, type I, alpha 2; procollagen type I alpha 2	Multiple_Complex	12843		extracellular matrix structural constituent; protein binding; protein binding, bridging; identical protein binding; SMAD binding; metal ion binding; platelet-derived growth factor binding	GenMAPP	Inflammatory_Response_Pathway	Mm01165188_m1
TC0600003343.mm.1	6.04	5.05	1.98	0.0021	0.0087			NonCoding						Mm05733269_s1
TC0600001665.mm.1	6.48	5.5	1.98	1.51e-07	8.09e-06			NonCoding						Mm05726393_s1
TC1400002853.mm.1	6.55	5.56	1.98	2.05e-07	1e-05	Gm2897	predicted gene 2897 (Gm2897), transcript variant 1, mRNA.	Coding	100040671					Mm03806794_mH
TC0300002139.mm.1	7.09	6.1	1.98	0.0536	0.1125	B3galnt1	UDP-GalNAc:betaGlcNAc beta 1,3-galactosaminyltransferase, polypeptide 1	Coding	26879	protein glycosylation; oligosaccharide biosynthetic process	galactosyltransferase activity; UDP-galactose:beta-N-acetylglucosamine beta-1,3-galactosyltransferase activity; transferase activity; transferase activity, transferring glycosyl groups; galactosylgalactosylglucosylceramide beta-D-acetylgalactosaminyltransferase activity			Mm00480272_s1
TC1300001753.mm.1	6.35	5.37	1.98	0.0118	0.0343			NonCoding						Mm05841013_s1
TC0900002616.mm.1	6.87	5.89	1.98	0.0939	0.1745			NonCoding						Mm05781824_s1
TC0500001158.mm.1	5.44	4.45	1.98	5.75e-06	0.0001			NonCoding						Mm03942583_s1
TC1300002728.mm.1	6.27	5.29	1.98	0.0006	0.0032			NonCoding						Mm05845038_s1
TC1700001951.mm.1	15.63	14.65	1.98	0.0282	0.068	Gm23442	predicted gene, 23442 [Source:MGI Symbol;Acc:MGI:5453219]	Small_RNA						TaqMan Probe Unavailable
TC0X00002058.mm.1	8.41	7.43	1.98	0.0355	0.0814	Snora69	small nucleolar RNA, H/ACA box 69	Small_RNA	104369					Mm03651376_s1
TC0500001262.mm.1	8.86	7.88	1.98	0.0013	0.006	Gm24265	predicted gene, 24265 [Source:MGI Symbol;Acc:MGI:5454042]	Small_RNA						TaqMan Probe Unavailable
TC0100001683.mm.1	6.43	5.45	1.97	0.0003	0.0017			NonCoding						Mm05842804_s1
TC0900000898.mm.1	5.7	4.72	1.97	0.0015	0.0069	F830001A07Rik	RIKEN cDNA F830001A07 gene	Multiple_Complex	320055					Mm05774748_s1
TC1300000972.mm.1	6.31	5.33	1.97	0.0465	0.1005	Mef2c	myocyte enhancer factor 2C	Multiple_Complex	17260					Mm01340839_m1
TC1200001622.mm.1	5.54	4.56	1.97	2.06e-07	1.01e-05	Gm23529	predicted gene, 23529 [Source:MGI Symbol;Acc:MGI:5453306]	Small_RNA						TaqMan Probe Unavailable
TC0600001241.mm.1	6.12	5.14	1.97	9.65e-05	0.0008			NonCoding						Mm05725301_s1
TC0400001226.mm.1	5.92	4.94	1.97	2.79e-10	1.43e-07	Gm12833	predicted gene 12833 [Source:MGI Symbol;Acc:MGI:3651919]	Pseudogene						TaqMan Probe Unavailable
TC1800001338.mm.1	11.66	10.68	1.97	0.5478	0.6616	Ppic	peptidylprolyl isomerase C	Coding	19038	protein peptidyl-prolyl isomerization; protein folding	peptidyl-prolyl cis-trans isomerase activity; protein binding; cyclosporin A binding; isomerase activity; peptide binding			Mm00477042_m1
TC0X00002838.mm.1	5.3	4.32	1.97	1.41e-05	0.0002	Gm24491	predicted gene, 24491 [Source:MGI Symbol;Acc:MGI:5454268]	Small_RNA						TaqMan Probe Unavailable
TC1000002248.mm.1	6.94	5.96	1.97	0.0395	0.0885	H2afy2	H2A histone family, member Y2	Coding	404634	negative regulation of transcription from RNA polymerase II promoter; chromatin organization; nucleosome assembly; chromatin silencing; brain development; dosage compensation; chromatin modification; positive regulation of keratinocyte differentiation; negative regulation of gene expression, epigenetic; establishment of protein localization to chromatin; negative regulation of transcription of nu…	RNA polymerase II regulatory region sequence-specific DNA binding; DNA binding; chromatin DNA binding; transcription regulatory region DNA binding; protein heterodimerization activity			Mm02584514_s1
TC0100002167.mm.1	5.42	4.44	1.97	0.0002	0.0012			NonCoding						Mm05707678_m1
TC1400002781.mm.1	6.67	5.69	1.97	0.0002	0.0016	Gm10340	predicted gene 10340 [Source:MGI Symbol;Acc:MGI:3641969]	Multiple_Complex						Mm03806794_mH
TC0800001059.mm.1	5.65	4.67	1.97	6.93e-06	0.0001			NonCoding						Mm05761933_s1
TC0X00001878.mm.1	6.15	5.17	1.97	3.37e-08	2.97e-06			NonCoding						Mm05795752_s1
TC0600001104.mm.1	6.31	5.33	1.97	0.0281	0.0677			NonCoding						Mm05724555_s1
TC0Y00000229.mm.1	6.28	5.3	1.97	5.91e-05	0.0006			NonCoding						Mm02024726_s1
TC0200004024.mm.1	5.02	4.04	1.97	6.88e-10	2.53e-07	Olfr1196	olfactory receptor 1196	Coding	258456	G-protein coupled receptor signaling pathway; sensory perception of smell; detection of chemical stimulus involved in sensory perception; signal transduction; response to stimulus; detection of chemical stimulus involved in sensory perception of smell	transmembrane signaling receptor activity; olfactory receptor activity; signal transducer activity; G-protein coupled receptor activity			Mm00729424_s1
TC1900001233.mm.1	5.95	4.97	1.97	2.21e-05	0.0003			NonCoding						Mm05878015_s1
TC1400002557.mm.1	5.25	4.27	1.97	2.44e-06	5.53e-05			NonCoding						Mm05669065_s1
TC1900000726.mm.1	7.54	6.56	1.97	0.5131	0.6309			NonCoding						Mm05876532_s1
TC1700000194.mm.1	12.98	12	1.97	0.0329	0.0768	Zfp960	zinc finger protein 960	Coding	449000	regulation of transcription, DNA-templated; biological_process	molecular_function; nucleic acid binding; metal ion binding			Mm04203440_gH
TC1100003271.mm.1	7.94	6.96	1.97	6.52e-05	0.0006	Gm12733	predicted gene 12733 [Source:MGI Symbol;Acc:MGI:3650214]	Pseudogene						Mm01251984_gH
TC1500001543.mm.1	6.97	6	1.97	0.0708	0.1398			NonCoding						Mm03956639_s1
TC1000000225.mm.1	4.91	3.93	1.97	6.19e-06	0.0001			NonCoding						Mm05693265_s1
TC0600000005.mm.1	6.19	5.21	1.97	1.72e-06	4.28e-05			NonCoding						Mm05718877_s1
TC0X00003225.mm.1	7.58	6.61	1.97	0.0018	0.0077	Gm15145; RP23-228N14.5	predicted gene 15145; novel pseudogene	Multiple_Complex						TaqMan Probe Unavailable
TC1100001010.mm.1	7.12	6.14	1.97	0.2681	0.3909	Atp2a3	ATPase, Ca++ transporting, ubiquitous	Multiple_Complex	53313	transport; ion transport; calcium ion transport; cellular calcium ion homeostasis; calcium ion transmembrane transport; metabolic process	nucleotide binding; calcium-transporting ATPase activity; protein binding; ATP binding; hydrolase activity; metal ion binding	GenMAPP	Calcium_regulation_in_cardiac_cells; Smooth_muscle_contraction	Mm01246029_m1
TC0400003110.mm.1	5.12	4.14	1.97	1.83e-07	9.33e-06	Gm19417	PREDICTED: predicted gene, 19417 (Gm19417), miscRNA.	NonCoding	100502857					Mm05689355_s1
TC1600001546.mm.1	6.23	5.25	1.97	3.57e-06	7.2e-05			NonCoding						Mm03981435_s1
TC0400003800.mm.1	6.23	5.25	1.97	5.73e-07	2.02e-05	Gm13002	predicted gene 13002 [Source:MGI Symbol;Acc:MGI:3650101]	Multiple_Complex						Mm05699870_s1
TC1500000410.mm.1	5.52	4.55	1.96	0.0011	0.0052	Gm22488	predicted gene, 22488 [Source:MGI Symbol;Acc:MGI:5452265]	Small_RNA						TaqMan Probe Unavailable
TC0200001238.mm.1	7.07	6.09	1.96	2.15e-05	0.0003	Gm23716	predicted gene, 23716 [Source:MGI Symbol;Acc:MGI:5453493]	Small_RNA						TaqMan Probe Unavailable
TC1400002559.mm.1	5.07	4.1	1.96	6.09e-07	2.11e-05			NonCoding						Mm05669119_s1
TC1100000761.mm.1	6.35	5.37	1.96	0.0072	0.0232	Mir5100	microRNA 5100	Precursor_microRNA	100628625					Mm04335463_s1
TC1100001588.mm.1	8.37	7.4	1.96	0.0027	0.0106	Gm22061	predicted gene, 22061 [Source:MGI Symbol;Acc:MGI:5451838]	Small_RNA						TaqMan Probe Unavailable
TC0200003561.mm.1	6.83	5.86	1.96	1.16e-07	6.76e-06			NonCoding						Mm03943062_s1
TC0800001115.mm.1	6.15	5.17	1.96	0.0011	0.0053			NonCoding						Mm05762769_s1
TC0100003480.mm.1	5.36	4.38	1.96	2.89e-05	0.0003			NonCoding						Mm05665239_s1
TC0700004433.mm.1	9.73	8.75	1.96	1.12e-05	0.0002	Gm23631	predicted gene, 23631 [Source:MGI Symbol;Acc:MGI:5453408]	Precursor_microRNA						TaqMan Probe Unavailable
TC0400002827.mm.1	5.1	4.12	1.96	3.68e-05	0.0004			NonCoding						Mm05695952_s1
TC1100001428.mm.1	6.09	5.11	1.96	0.007	0.0227			NonCoding						Mm05809426_s1
TC0100003636.mm.1	5.15	4.17	1.96	1.32e-12	9.7e-09			NonCoding						Mm05665800_s1
TC1200001716.mm.1	6.28	5.31	1.96	0.0002	0.0015			NonCoding						Mm05830732_s1
TC1600000585.mm.1	4.63	3.66	1.96	0.0007	0.0039			NonCoding						Mm05792777_s1
TC1500002102.mm.1	5.58	4.61	1.96	7.54e-08	5.06e-06			NonCoding						Mm05755201_s1
TC1000002079.mm.1	5.45	4.48	1.96	1.15e-07	6.76e-06			NonCoding						Mm05789531_s1
TC1500001570.mm.1	9.01	8.04	1.96	0.1999	0.3127	Fbxo32	F-box protein 32	Multiple_Complex	67731	response to electrical stimulus involved in regulation of muscle adaptation; muscle atrophy; response to denervation involved in regulation of muscle adaptation; cellular response to dexamethasone stimulus; protein ubiquitination	protein binding			Mm00499517_m1
TC1400002808.mm.1	5.55	4.58	1.96	4.38e-09	8.2e-07	Trav14-2	T cell receptor alpha variable 14-2	Coding	667567					TaqMan Probe Unavailable
TC0300003171.mm.1	6.48	5.51	1.96	0.0009	0.0045	Snord45b	small nucleolar RNA, C/D box 45B	Small_RNA	100217468					TaqMan Probe Unavailable
TC0X00001065.mm.1	11.57	10.6	1.96	5.96e-10	2.34e-07	Cox7b	cytochrome c oxidase subunit VIIb	Multiple_Complex	66142	central nervous system development; hydrogen ion transmembrane transport	cytochrome-c oxidase activity; molecular_function	GenMAPP	Electron_Transport_Chain	Mm00835076_g1
TC0100003807.mm.1	6.18	5.21	1.96	3.91e-05	0.0004			NonCoding						Mm05678013_s1
TC0700000496.mm.1	5.94	4.97	1.96	3.54e-06	7.16e-05	AF357399	snoRNA AF357399	Small_RNA	100302567					Mm04237161_s1
TC0100001247.mm.1	15	14.03	1.96	0.0131	0.0372	Gm4204	predicted gene 4204 [Source:MGI Symbol;Acc:MGI:3782381]	Coding						Mm00450100_g1
TC1900000861.mm.1	9.15	8.18	1.96	1.79e-07	9.14e-06	Gm25238	predicted gene, 25238 [Source:MGI Symbol;Acc:MGI:5455015]	Precursor_microRNA						TaqMan Probe Unavailable
TC1200000772.mm.1	7.2	6.23	1.96	0.0505	0.1073			NonCoding						Mm05823174_s1
TC0400003443.mm.1	5.84	4.87	1.96	4.66e-07	1.74e-05			NonCoding						Mm05698219_s1
TC0X00003092.mm.1	8.68	7.71	1.96	0.0002	0.0016	Hmgn2l6	high-mobility group nucleosomal binding domain 2-like 6	Multiple_Complex	633596					TaqMan Probe Unavailable
TC1700001491.mm.1	7.31	6.34	1.96	0.0028	0.0111	LOC100862074	PREDICTED: uncharacterized LOC100862074 (LOC100862074), miscRNA.	NonCoding						Mm05857335_m1
TC0X00000802.mm.1	5.92	4.96	1.96	0.0004	0.0024			NonCoding						Mm05787306_s1
TC0400003552.mm.1	7.16	6.19	1.96	0.0028	0.011	Gm25604	predicted gene, 25604 [Source:MGI Symbol;Acc:MGI:5455381]	Small_RNA						TaqMan Probe Unavailable
TC0100001285.mm.1	5.81	4.84	1.95	1.46e-06	3.81e-05	A130050O07Rik	RIKEN cDNA A130050O07 gene	Multiple_Complex	320138					Mm00622055_s1
TC0X00000791.mm.1	4.76	3.79	1.95	8.06e-06	0.0001	Fam47c	family with sequence similarity 47, member C	Coding	70864	biological_process	molecular_function			Mm03990808_s1
TC1200001997.mm.1	6.48	5.52	1.95	0.0065	0.0215	Scarna3b; Mir1843a	small Cajal body-specific RNA 3B; microRNA 1843a	Multiple_Complex	100217447; 100526530					Mm04242332_s1
TC0700003742.mm.1	9.77	8.8	1.95	0.0071	0.023	4632427E13Rik	RIKEN cDNA 4632427E13 gene	NonCoding	666737					Mm03954661_s1
TC1700001732.mm.1	7.66	6.7	1.95	0.0178	0.0473			NonCoding						TaqMan Probe Unavailable
TC1400001742.mm.1	8.24	7.27	1.95	0.0539	0.1129			NonCoding						Mm05748484_s1
TC0X00003053.mm.1	8.75	7.79	1.95	0.0045	0.0161	Gm22057	predicted gene, 22057 [Source:MGI Symbol;Acc:MGI:5451834]	Small_RNA						TaqMan Probe Unavailable
TC1400002388.mm.1	5.1	4.13	1.95	2.86e-06	6.17e-05			NonCoding						Mm05867248_s1
TC0200000016.mm.1	7.2	6.24	1.95	0.0007	0.0039			NonCoding						Mm05878719_g1
TC1800000530.mm.1	4.83	3.86	1.95	7.04e-07	2.34e-05			NonCoding						Mm05864142_s1
TC0400002015.mm.1	5.68	4.72	1.95	3.76e-06	7.47e-05			NonCoding						Mm05693449_g1
TC0300001774.mm.1	8.93	7.96	1.95	0.2228	0.3399			NonCoding						Mm05679191_s1
TC1000000824.mm.1	5	4.04	1.95	0.2655	0.3882	Cfd	complement factor D (adipsin)	Coding	11537	immune system process; proteolysis; complement activation, alternative pathway; Notch signaling pathway; innate immune response; acute inflammatory response; regulation of systemic arterial blood pressure; zymogen activation	endopeptidase activity; serine-type endopeptidase activity; peptidase activity; serine-type peptidase activity; hydrolase activity			Mm01143933_g1
TC0200000692.mm.1	5.77	4.8	1.95	0.0023	0.0095			NonCoding						Mm05883320_s1
TC0300000423.mm.1	7.42	6.46	1.95	0.0006	0.0032	Gm25132	predicted gene, 25132 [Source:MGI Symbol;Acc:MGI:5454909]	Small_RNA						TaqMan Probe Unavailable
TC0200005136.mm.1	8.2	7.23	1.95	0.1739	0.2809	Pltp	phospholipid transfer protein	Multiple_Complex	18830	lipid metabolic process; transport; lipid transport; vitamin E biosynthetic process; positive regulation of cholesterol efflux; sperm motility; high-density lipoprotein particle remodeling	lipid binding			Mm00448198_g1
TC0700001088.mm.1	5.81	4.85	1.95	5.7e-06	0.0001			NonCoding						Mm05736414_s1
TC1000001391.mm.1	4.73	3.77	1.95	0.47	0.5923			NonCoding						TaqMan Probe Unavailable
TC1000002967.mm.1	4.73	3.77	1.95	0.47	0.5923			NonCoding						TaqMan Probe Unavailable
TC0600001035.mm.1	8.49	7.53	1.95	0.0163	0.0441	Mgll	monoglyceride lipase	Multiple_Complex	23945	lipid metabolic process; fatty acid metabolic process; fatty acid biosynthetic process; regulation of signal transduction; lipid catabolic process; arachidonic acid metabolic process; regulation of axon extension; acylglycerol catabolic process; regulation of inflammatory response; regulation of sensory perception of pain; long term synaptic depression; regulation of endocannabinoid signaling pat…	lipid binding; hydrolase activity; protein homodimerization activity; acylglycerol lipase activity; carboxylic ester hydrolase activity			Mm00449274_m1
TC0100000530.mm.1	5.44	4.48	1.95	4.76e-07	1.77e-05	Gm26649	predicted gene, 26649 [Source:MGI Symbol;Acc:MGI:5477143]	NonCoding						Mm03964443_g1
TC0700002242.mm.1	5.05	4.08	1.95	2.08e-06	4.91e-05	Vmn2r-ps40	vomeronasal 2, receptor, pseudogene 40	Pseudogene	665495					Mm04205519_mH
TC1600001411.mm.1	7.46	6.5	1.95	0.001	0.005	Gm24928	predicted gene, 24928 [Source:MGI Symbol;Acc:MGI:5454705]	Small_RNA						TaqMan Probe Unavailable
TC0200002001.mm.1	5.35	4.38	1.95	0.0005	0.0028			NonCoding						Mm03960542_s1
TC0400002824.mm.1	4.99	4.02	1.95	1.7e-09	4.52e-07			NonCoding						Mm05695899_s1
TC1100001722.mm.1	9	8.04	1.95	0.0301	0.0715	Arf2	ADP-ribosylation factor 2	Multiple_Complex	11841	transport; small GTPase mediated signal transduction; protein transport; vesicle-mediated transport	nucleotide binding; GTP binding			Mm01246131_g1
TC0100000866.mm.1	4.63	3.66	1.95	9.52e-06	0.0001			NonCoding						Mm05805786_s1
TC0600001240.mm.1	7.72	6.76	1.95	0.0006	0.0032			NonCoding						Mm05725276_s1
TC0X00000459.mm.1	6.54	5.58	1.95	7.3e-05	0.0007	Gm22539	predicted gene, 22539 [Source:MGI Symbol;Acc:MGI:5452316]	Small_RNA						TaqMan Probe Unavailable
TC1400002026.mm.1	5.67	4.71	1.95	0.0007	0.0038			NonCoding						Mm05865963_s1
TC0400001348.mm.1	6.1	5.13	1.95	8.41e-05	0.0007			NonCoding						Mm05690888_s1
TC0800001932.mm.1	5.37	4.41	1.95	0.0017	0.0076			NonCoding						Mm05766164_s1
TC1900000522.mm.1	6.15	5.19	1.95	0.0005	0.0029			NonCoding						Mm05875886_s1
TC0900002549.mm.1	5.99	5.03	1.94	0.0015	0.0068			NonCoding						TaqMan Probe Unavailable
TC0X00001614.mm.1	6.97	6.01	1.94	0.026	0.0638			NonCoding						Mm05794930_s1
TC0600001299.mm.1	5.85	4.89	1.94	2.27e-05	0.0003			NonCoding						Mm05725495_s1
TC0400000123.mm.1	5.1	4.14	1.94	4.35e-08	3.48e-06	Gm24908	predicted gene, 24908 [Source:MGI Symbol;Acc:MGI:5454685]	Small_RNA						TaqMan Probe Unavailable
TC0X00001970.mm.1	5.32	4.36	1.94	4.04e-05	0.0004	Gm2768	predicted gene 2768 [Source:MGI Symbol;Acc:MGI:3780937]	Multiple_Complex						Mm04204570_gH
TC1800000338.mm.1	5.86	4.9	1.94	4.35e-05	0.0005			NonCoding						Mm05863266_s1
TC0400000881.mm.1	5.9	4.94	1.94	0.0042	0.0152			NonCoding						Mm05689074_s1
TC1100003091.mm.1	5.13	4.17	1.94	7.21e-07	2.38e-05			NonCoding						Mm05815445_s1
TC0800000586.mm.1	13.13	12.17	1.94	0.0005	0.0031			NonCoding						Mm05760121_g1
TC1700001403.mm.1	7.93	6.97	1.94	0.0948	0.1757	Fndc1	fibronectin type III domain containing 1	Multiple_Complex	68655	positive regulation of protein phosphorylation; positive regulation of cardiac muscle cell apoptotic process; regulation of protein transport; cellular response to hypoxia	molecular_function			Mm01297909_m1
TC1300000568.mm.1	7.17	6.22	1.94	0.3796	0.5071	Omd	osteomodulin	Coding	27047	cell adhesion; keratan sulfate biosynthetic process; keratan sulfate catabolic process; axonogenesis; regulation of bone mineralization				Mm00449589_m1
TC0600001676.mm.1	7.13	6.17	1.94	0.0001	0.0009	Gm20400; RP24-323I5.2	predicted gene 20400 [Source:MGI Symbol;Acc:MGI:5141865]; novel transcript	NonCoding						Mm05726460_m1
TC1800000234.mm.1	5.6	4.65	1.94	0.002	0.0085			NonCoding						TaqMan Probe Unavailable
TC1500000815.mm.1	5.67	4.71	1.94	3.77e-05	0.0004			NonCoding						Mm05708450_s1
TC1100002164.mm.1	6.54	5.58	1.94	4.75e-06	8.83e-05	Gm11969	predicted gene 11969 [Source:MGI Symbol;Acc:MGI:3650290]	Multiple_Complex						Mm05811406_s1
TC0X00003021.mm.1	6.91	5.95	1.94	1.35e-06	3.62e-05	Tceal8	transcription elongation factor A (SII)-like 8	Coding	66684	transcription, DNA-templated; regulation of transcription, DNA-templated; regulation of transcription from RNA polymerase II promoter; biological_process	WW domain binding; molecular_function			Mm00481822_g1
TC0X00000552.mm.1	5.43	4.48	1.94	3.53e-11	5.29e-08	Gm715	predicted gene 715	Multiple_Complex	279618					Mm04932980_s1
TC0400000372.mm.1	4.97	4.01	1.94	2.36e-06	5.37e-05			NonCoding						TaqMan Probe Unavailable
TC0700004586.mm.1	6.15	5.19	1.94	0.0001	0.0009	Phlda2	pleckstrin homology-like domain, family A, member 2	Coding	22113	placenta development; organ morphogenesis; regulation of gene expression; regulation of cell migration; regulation of embryonic development; regulation of glycogen metabolic process				Mm00493899_g1
TC0800002172.mm.1	5.2	4.25	1.94	0.0001	0.0009			NonCoding						Mm05767387_s1
TC0Y00000462.mm.1	5.11	4.16	1.94	1.19e-05	0.0002	Gm21943; Gm20902	predicted gene, 21943; predicted gene, 20902	Coding	434935; 100042080	gamete generation				Mm03989856_mH
TC0700001441.mm.1	17.21	16.25	1.94	1.8e-06	4.41e-05	Gm22655	predicted gene, 22655 [Source:MGI Symbol;Acc:MGI:5452432]	Precursor_microRNA						TaqMan Probe Unavailable
TC1800000781.mm.1	5.29	4.34	1.94	1.56e-06	4.01e-05			NonCoding						Mm03981244_s1
TC0900001188.mm.1	5.34	4.39	1.94	0.0086	0.0266			NonCoding						Mm05776069_s1
TC1700001172.mm.1	5.94	4.99	1.94	0.0012	0.0056			NonCoding						Mm05856139_s1
TC0900002862.mm.1	7.56	6.61	1.94	0.168	0.2733	Chst2	carbohydrate sulfotransferase 2	Multiple_Complex	54371	carbohydrate metabolic process; N-acetylglucosamine metabolic process; sulfur compound metabolic process; inflammatory response; keratan sulfate biosynthetic process	N-acetylglucosamine 6-O-sulfotransferase activity; N-acetylgalactosamine 4-O-sulfotransferase activity; heparan sulfate 2-O-sulfotransferase activity; sulfotransferase activity; HNK-1 sulfotransferase activity; transferase activity; heparan sulfate 6-O-sulfotransferase activity; trans-9R,10R-dihydrodiolphenanthrene sulfotransferase activity; 1-phenanthrol sulfotransferase activity; 3-phenanthrol …			Mm00490018_g1
TC0X00001068.mm.1	5.45	4.5	1.94	0.0001	0.0009			NonCoding						Mm03961430_s1
TC1500000141.mm.1	12.27	11.32	1.94	0.0325	0.0759	Gm27525	predicted gene, 27525 [Source:MGI Symbol;Acc:MGI:5530907]	Precursor_microRNA						TaqMan Probe Unavailable
TC1500001404.mm.1	6.93	5.97	1.94	0.0002	0.0014			NonCoding						Mm05752641_s1
TC0100003104.mm.1	5.75	4.79	1.94	0.001	0.005	Adora1	adenosine A1 receptor	Coding	11539		G-protein coupled adenosine receptor activity; G-protein coupled receptor binding; purine nucleoside binding; phospholipase C activity; signal transducer activity; G-protein coupled receptor activity; protein binding; heat shock protein binding; G-protein beta/gamma-subunit complex binding; heterotrimeric G-protein binding; protein heterodimerization activity	GenMAPP	GPCRDB_Other; Nucleotide_GPCRs	Mm01308023_m1
TC1100003880.mm.1	5.48	4.53	1.93	2.44e-11	4.24e-08	Wnt9b	wingless-type MMTV integration site family, member 9B; wingless-type MMTV integration site 9B	Coding	22412	branching involved in ureteric bud morphogenesis; in utero embryonic development; kidney development; regulation of protein phosphorylation; regulation of mesenchymal to epithelial transition involved in metanephros morphogenesis; signal transduction; cell-cell signaling; multicellular organismal development; cellular response to starvation; regulation of asymmetric cell division; organ morphogen…	receptor binding; frizzled binding	GenMAPP	Wnt_Signaling	Mm00457102_m1
TC0300002013.mm.1	6.18	5.23	1.93	0.0021	0.0087			NonCoding						Mm05680353_s1
TC0300000103.mm.1	6.1	5.15	1.93	0.0002	0.0013			NonCoding						Mm05667135_s1
TC0400000004.mm.1	5.57	4.62	1.93	2.27e-06	5.23e-05			NonCoding						Mm05685077_gH
TC1800000749.mm.1	6.83	5.88	1.93	0.0344	0.0795			NonCoding						Mm05868976_s1
TC0100003877.mm.1	7.9	6.95	1.93	0.1639	0.2681	Kdelc1	KDEL (Lys-Asp-Glu-Leu) containing 1	Multiple_Complex	72050	glycolipid metabolic process	glucosyltransferase activity			Mm00469998_m1
TC1100000474.mm.1	6.58	5.63	1.93	0.0005	0.0029			NonCoding						Mm05806629_s1
TC0600000057.mm.1	5.46	4.51	1.93	5.51e-06	9.85e-05			NonCoding						Mm05719130_s1
TC0400002117.mm.1	5.14	4.19	1.93	1.57e-07	8.31e-06			NonCoding						Mm05907853_g1
TC0100003259.mm.1	6.78	5.83	1.93	3.82e-07	1.51e-05	Gm25279	predicted gene, 25279 [Source:MGI Symbol;Acc:MGI:5455056]	Small_RNA						TaqMan Probe Unavailable
TC1200002138.mm.1	6.05	5.1	1.93	0.0001	0.001	Gm5662	predicted gene 5662	Coding	435337	translation; translational initiation; biological_process	molecular_function; RNA binding; translation initiation factor activity	GenMAPP	Translation_Factors	Mm02763150_s1
TC1800000666.mm.1	5.48	4.53	1.93	2.16e-05	0.0003	AA667203	PREDICTED: expressed sequence AA667203 (AA667203), miscRNA.	NonCoding	100503467					Mm05750238_s1
TC0100003168.mm.1	5.44	4.49	1.93	0.0275	0.0666			NonCoding						Mm05882437_s1
TC1600000471.mm.1	6.32	5.37	1.93	0.0063	0.021			NonCoding						Mm05792344_s1
TC1100000208.mm.1	5.67	4.72	1.93	9.27e-05	0.0008			NonCoding						Mm05805019_s1
TC1400002174.mm.1	5.09	4.14	1.93	0.0071	0.023			NonCoding						Mm05866167_s1
TC1900000750.mm.1	9.05	8.1	1.93	0.1602	0.2634			NonCoding						Mm05876593_s1
TC1500000422.mm.1	7.75	6.8	1.93	0.1148	0.2038	Gm19347	PREDICTED: predicted gene, 19347 (Gm19347), miscRNA.	NonCoding	100502741					TaqMan Probe Unavailable
TC1400000592.mm.1	9.55	8.6	1.93	0.0153	0.0421	Gm27375	predicted gene, 27375 [Source:MGI Symbol;Acc:MGI:5530757]	Precursor_microRNA						TaqMan Probe Unavailable
TC1700001625.mm.1	7.66	6.71	1.93	0.0009	0.0044	Gm25618	predicted gene, 25618 [Source:MGI Symbol;Acc:MGI:5455395]	Small_RNA						TaqMan Probe Unavailable
TC0100003495.mm.1	8.76	7.81	1.93	0.3267	0.4537			NonCoding						Mm02392019_s1
TC1400002851.mm.1	6.06	5.11	1.93	5.42e-10	2.22e-07	Gm3739	predicted gene 3739 [Source:MGI Symbol;Acc:MGI:3781914]	Coding						Mm03806794_mH
TC1800000818.mm.1	6.08	5.14	1.93	0.0182	0.0481			NonCoding						Mm05869370_s1
TC0900002182.mm.1	5.27	4.32	1.93	9.23e-08	5.82e-06			NonCoding						Mm05780281_s1
TC0300000500.mm.1	13.54	12.59	1.93	0.4223	0.5484	Mme	membrane metallo endopeptidase; membrane metallo endopeptidase (Mme), mRNA.	Coding	17380	proteolysis; peptide metabolic process; sensory perception of pain; creatinine metabolic process; beta-amyloid metabolic process; cellular response to cytokine stimulus; cellular response to UV-A; cellular response to UV-B; kidney development; replicative senescence	endopeptidase activity; metalloendopeptidase activity; peptidase activity; metallopeptidase activity; exopeptidase activity; zinc ion binding; hydrolase activity; peptide binding; metal ion binding			Mm00485028_m1
TC1300001305.mm.1	6.8	5.86	1.93	2.12e-05	0.0003			NonCoding						Mm05839302_s1
TC1400002783.mm.1	6.35	5.4	1.93	3.87e-11	5.39e-08	Gm2956	predicted gene 2956	Coding	102640268					Mm03806794_mH
TC1900001170.mm.1	7.97	7.02	1.93	0.0004	0.0026			NonCoding						Mm05877794_s1
TC1900000932.mm.1	7.57	6.63	1.93	0.002	0.0086			NonCoding						Mm05877245_s1
TC1100000373.mm.1	6.61	5.66	1.93	0.0073	0.0235	Gm25799	predicted gene, 25799 [Source:MGI Symbol;Acc:MGI:5455576]	Small_RNA						TaqMan Probe Unavailable
TC0500003214.mm.1	5.89	4.94	1.93	0.0007	0.0038			NonCoding						Mm05717161_s1
TC1200000376.mm.1	5.27	4.32	1.93	0.0032	0.0123			NonCoding						Mm05821551_s1
TC0200002905.mm.1	6.83	5.89	1.93	0.0068	0.0222			NonCoding						Mm03967174_s1
TC0600002013.mm.1	6.77	5.82	1.93	0.007	0.0227	Lncpint	long non-protein coding RNA, Trp53 induced transcript	Multiple_Complex	232685	multicellular organism growth	molecular_function			Mm00519983_m1
TC0700004474.mm.1	7.65	6.71	1.93	0.1842	0.2939	Bnip3	BCL2/adenovirus E1B interacting protein 3	Multiple_Complex	12176		protein binding; identical protein binding; protein homodimerization activity; protein heterodimerization activity; GTPase binding			Mm01275600_g1
TC1600000217.mm.1	6.17	5.22	1.92	0.0006	0.0034			NonCoding						Mm05791542_s1
TC1800000973.mm.1	5.37	4.42	1.92	0.0043	0.0155			NonCoding						Mm05869846_s1
TC1000000115.mm.1	13.09	12.14	1.92	0.0021	0.009			NonCoding						TaqMan Probe Unavailable
TC0900001450.mm.1	5.68	4.73	1.92	0.0006	0.0035			NonCoding						Mm05777027_s1
TC0700002031.mm.1	5.61	4.67	1.92	1.42e-08	1.71e-06			NonCoding						Mm05739695_m1
TC0800000401.mm.1	6.66	5.72	1.92	0.0002	0.0012	Gm26768	predicted gene, 26768 [Source:MGI Symbol;Acc:MGI:5477262]	NonCoding						Mm05912053_s1
TC0100001283.mm.1	5.59	4.64	1.92	0.003	0.0116			NonCoding						Mm05829661_s1
TC1700001859.mm.1	5.88	4.94	1.92	0.0107	0.0317	Gm25667	predicted gene, 25667	NonCoding						TaqMan Probe Unavailable
TC0500000567.mm.1	5.86	4.92	1.92	0.0296	0.0706			NonCoding						Mm05703537_s1
TC0200002466.mm.1	5.6	4.66	1.92	0.515	0.6326			NonCoding						Mm05890286_m1
TC1300000276.mm.1	4.42	3.48	1.92	4.83e-08	3.72e-06	1700016G14Rik	RIKEN cDNA 1700016G14 gene	NonCoding	666145					Mm05917054_s1
TC0100001445.mm.1	6.11	5.17	1.92	0.0011	0.0051			NonCoding						Mm05836002_s1
TC1100002807.mm.1	6.44	5.5	1.92	0.0194	0.0505	Gm12245	predicted gene 12245 [Source:MGI Symbol;Acc:MGI:3649494]	Multiple_Complex						Mm02376173_g1
TC1100000447.mm.1	5.32	4.38	1.92	2.44e-08	2.39e-06			NonCoding						Mm05806552_s1
TC0300001553.mm.1	5.29	4.34	1.92	1.47e-05	0.0002			NonCoding						TaqMan Probe Unavailable
TC1100001207.mm.1	8.03	7.08	1.92	0.0056	0.019			NonCoding						Mm05915398_s1
TC0300002041.mm.1	6.46	5.52	1.92	0.0034	0.0129	Gm26166	predicted gene, 26166 [Source:MGI Symbol;Acc:MGI:5455943]	Small_RNA						TaqMan Probe Unavailable
TC0100003488.mm.1	5.39	4.44	1.92	0.0368	0.0836			NonCoding						Mm05665291_s1
TC1000001967.mm.1	6.29	5.35	1.92	0.0124	0.0357	Nkain2	Na+/K+ transporting ATPase interacting 2	Multiple_Complex	432450					Mm02581311_m1
TC1200000479.mm.1	4.8	3.86	1.92	6.96e-10	2.53e-07			NonCoding						Mm05821989_s1
TC1100001552.mm.1	5.16	4.22	1.92	1.02e-05	0.0002			NonCoding						Mm05809739_s1
TC0700003521.mm.1	5.65	4.71	1.92	0.0251	0.0619	Gm20115	PREDICTED: predicted gene, 20115 (Gm20115), miscRNA.	NonCoding	100504215					Mm05752231_s1
TC1200000025.mm.1	7.01	6.07	1.92	0.0001	0.001	Gm22343	predicted gene, 22343	NonCoding						Mm05819768_s1
TC0600003577.mm.1	5.16	4.22	1.92	1.24e-05	0.0002	Igkv12-46	immunoglobulin kappa variable 12-46	Coding	692245					TaqMan Probe Unavailable
TC1200000766.mm.1	5.64	4.7	1.92	0.0003	0.0019			NonCoding						Mm03980614_s1
TC0100003134.mm.1	5.79	4.85	1.92	0.0003	0.002			NonCoding						Mm05882336_s1
TC1100002572.mm.1	5.97	5.03	1.92	7.78e-05	0.0007			NonCoding						Mm05814095_m1
TC0100002072.mm.1	8.13	7.19	1.92	0.0017	0.0076			NonCoding						Mm05707177_s1
TC1300002589.mm.1	7.85	6.91	1.92	0.109	0.1961			NonCoding						Mm05844317_s1
TC1900000747.mm.1	4.56	3.62	1.92	3.49e-07	1.42e-05			NonCoding						TaqMan Probe Unavailable
TC0900000120.mm.1	7.71	6.77	1.92	0.0003	0.0019	Gm23455; Gm22579	predicted gene, 23455 [Source:MGI Symbol;Acc:MGI:5453232]; predicted gene, 22579 [Source:MGI Symbol;Acc:MGI:5452356]	Multiple_Complex						TaqMan Probe Unavailable
TC1500002233.mm.1	18.38	17.44	1.92	0.0018	0.0078	Mir3473a	microRNA 3473a	Multiple_Complex	100499528					TaqMan Probe Unavailable
TC0700001368.mm.1	5.36	4.42	1.92	0.0137	0.0387	Lrrc32	leucine rich repeat containing 32	Coding	434215	positive regulation of gene expression; negative regulation of activated T cell proliferation; negative regulation of cytokine secretion				Mm01273954_m1
TC1300000481.mm.1	8.45	7.51	1.92	0.5474	0.6612	Edn1	endothelin 1	Coding	13614		receptor binding; cytokine activity; hormone activity; protein binding; endothelin A receptor binding; endothelin B receptor binding	GenMAPP	Prostaglandin_synthesis_regulation	Mm00438656_m1
TC0300002938.mm.1	8.6	7.66	1.92	0.1784	0.2865	Ccdc109b	coiled-coil domain containing 109B	Coding	66815	transport; ion transport; calcium ion transport; mitochondrial calcium ion transport; calcium ion transmembrane import into mitochondrion; mitochondrial calcium ion homeostasis	ion channel activity; protein binding; calcium channel inhibitor activity; calcium channel activity; uniporter activity			Mm00470563_m1
TC0X00001975.mm.1	7.87	6.93	1.92	0.0357	0.0818	Gm27892	predicted gene, 27892 [Source:MGI Symbol;Acc:MGI:5531274]	Precursor_microRNA						TaqMan Probe Unavailable
TC0800002154.mm.1	6.26	5.32	1.92	6.75e-07	2.27e-05	Snx25	sorting nexin 25	Multiple_Complex	102141	transport; protein transport; negative regulation of transforming growth factor beta receptor signaling pathway; receptor catabolic process; negative regulation of pathway-restricted SMAD protein phosphorylation; termination of G-protein coupled receptor signaling pathway	type I transforming growth factor beta receptor binding; phosphatidylinositol binding			Mm01207970_m1
TC1500000299.mm.1	7.67	6.73	1.92	0.0226	0.057	Gm24789	predicted gene, 24789 [Source:MGI Symbol;Acc:MGI:5454566]	Small_RNA						TaqMan Probe Unavailable
TC0X00003337.mm.1	11.49	10.55	1.92	0.0919	0.1716	Gm17604	predicted gene, 17604 [Source:MGI Symbol;Acc:MGI:4937238]	Coding						TaqMan Probe Unavailable
TC0100001368.mm.1	4.81	3.87	1.92	3.81e-05	0.0004			NonCoding						TaqMan Probe Unavailable
TC0400000779.mm.1	5.99	5.06	1.92	2.59e-05	0.0003			NonCoding						Mm03953181_s1
TC0300002276.mm.1	7.93	7	1.91	0.0002	0.0016			NonCoding						Mm05681509_m1
TC1300001633.mm.1	6.23	5.29	1.91	0.0986	0.1812	Hist1h3e	histone cluster 1, H3e; Synthetic construct Mus musculus clone IMAGE:100062267, MGC:190441 histone cluster 1, H3e (Hist1h3e) mRNA, encodes complete protein.	Coding	319151	positive regulation of defense response to virus by host; nucleosome assembly; DNA replication-dependent nucleosome assembly; protein heterotetramerization; regulation of gene silencing; chromatin silencing at rDNA	histone binding; DNA binding; protein heterodimerization activity			Mm03017763_gH
TC1100004119.mm.1	7.25	6.31	1.91	0.0313	0.0738			NonCoding						Mm05818639_s1
TC0800000582.mm.1	6.42	5.49	1.91	1.21e-05	0.0002	Gm23666	predicted gene, 23666 [Source:MGI Symbol;Acc:MGI:5453443]	Small_RNA						Mm05760120_s1
TC1800001491.mm.1	4.85	3.91	1.91	3.71e-07	1.48e-05			NonCoding						TaqMan Probe Unavailable
TC0X00000235.mm.1	7.19	6.25	1.91	0.0037	0.0139	Gm26131	predicted gene, 26131 [Source:MGI Symbol;Acc:MGI:5455908]	Small_RNA						TaqMan Probe Unavailable
TC1900001700.mm.1	6.92	5.99	1.91	3.13e-05	0.0004			NonCoding						Mm05881994_g1
TC0200005344.mm.1	10.81	9.88	1.91	0.0003	0.0017	Gm14431; Gm8898	predicted gene 14431 (Gm14431), transcript variant 2, mRNA.; predicted gene 8898 (Gm8898), transcript variant 2, mRNA.; predicted gene 14431 (Gm14431), transcript variant 1, mRNA.; predicted gene 8898 (Gm8898), transcript variant 1, mRNA.; predicted gene 8898; predicted gene 14431	Coding	100303732; 667962	regulation of transcription, DNA-templated	nucleic acid binding; metal ion binding			TaqMan Probe Unavailable
TC0300002339.mm.1	8.17	7.23	1.91	0.004	0.0146	Gm23269	predicted gene, 23269 [Source:MGI Symbol;Acc:MGI:5453046]	Small_RNA						TaqMan Probe Unavailable
TC0700000992.mm.1	5.89	4.96	1.91	0.0006	0.0035			NonCoding						Mm05736118_s1
TC0600003556.mm.1	5.67	4.74	1.91	0.0148	0.041	Igkv4-78; Igkv4-73	immunoglobulin kappa variable 4-78; immunoglobulin kappa variable 4-73	Multiple_Complex	545849; 628516					Mm05729696_m1
TC0800002413.mm.1	7.73	6.8	1.91	0.0276	0.0669	Mir7067	microRNA 7067	Precursor_microRNA	102465984					TaqMan Probe Unavailable
TC0600002227.mm.1	5.85	4.92	1.91	8.76e-06	0.0001	Gimap6	GTPase, IMAP family member 6	Multiple_Complex	231931	biological_process	nucleotide binding; GTP binding; molecular_function			Mm00462641_m1
TC0700000772.mm.1	5.84	4.9	1.91	0.0104	0.0311	Klk11	kallikrein related-peptidase 11; Synthetic construct Mus musculus clone IMAGE:100063903, MGC:193370 kallikrein related-peptidase 11 (Klk11) mRNA, encodes complete protein.	Coding	56538	proteolysis	serine-type endopeptidase activity; peptidase activity; serine-type peptidase activity; hydrolase activity			Mm00480213_g1
TC0400003783.mm.1	5.14	4.21	1.91	2.01e-08	2.11e-06	Gm13013	predicted gene 13013 [Source:MGI Symbol;Acc:MGI:3650319]	Multiple_Complex						Mm05699836_s1
TC0100000428.mm.1	6.34	5.41	1.91	0.0012	0.0055	Aox3	aldehyde oxidase 3	Multiple_Complex	71724	oxidation-reduction process	catalytic activity; aldehyde oxidase activity; iron ion binding; electron carrier activity; oxidoreductase activity; oxidoreductase activity, acting on CH-OH group of donors; molybdenum ion binding; metal ion binding; flavin adenine dinucleotide binding; NAD binding; iron-sulfur cluster binding; 2 iron, 2 sulfur cluster binding; UDP-N-acetylmuramate dehydrogenase activity			Mm00508159_m1
TC0600000216.mm.1	5.99	5.06	1.91	0.0005	0.0027			NonCoding						Mm05720132_s1
TC1100000139.mm.1	5.47	4.53	1.91	7.54e-10	2.64e-07	Gm12002	predicted gene 12002	NonCoding	100503630					Mm01191077_m1
TC0600003155.mm.1	6	5.06	1.91	6.74e-05	0.0006	Ntf3	neurotrophin 3	Coding	18205		receptor binding; neurotrophin receptor binding; neurotrophin p75 receptor binding; protein binding; growth factor activity; chemoattractant activity; nerve growth factor binding			Mm00435413_s1
TC1900001660.mm.1	5.52	4.58	1.91	1.08e-07	6.45e-06	Gm25644	predicted gene, 25644 [Source:MGI Symbol;Acc:MGI:5455421]	Small_RNA						TaqMan Probe Unavailable
TC0900003046.mm.1	6.66	5.73	1.91	0.0053	0.0183			NonCoding						Mm05783764_s1
TC1000002688.mm.1	5.89	4.96	1.91	0.0011	0.0054			NonCoding						Mm05802989_s1
TC1900000238.mm.1	9.46	8.53	1.91	0.0008	0.0041	Mir466f-1	microRNA 466f-1	Multiple_Complex	100124486	cellular response to amino acid stimulus				TaqMan Probe Unavailable
TC1900000713.mm.1	7.32	6.39	1.91	0.5432	0.6575			NonCoding						Mm05876501_s1
TC0200002094.mm.1	16.88	15.95	1.91	0.0048	0.0169	Gm17374	predicted gene, 17374 [Source:MGI Symbol;Acc:MGI:4937008]	Coding						TaqMan Probe Unavailable
TC0700003102.mm.1	5.9	4.97	1.91	0.0052	0.0179			NonCoding						Mm05751245_s1
TC0X00000567.mm.1	4.32	3.38	1.91	1.72e-08	1.92e-06	Ldoc1	leucine zipper, down-regulated in cancer 1	Coding	434784	negative regulation of cell proliferation; biological_process	molecular_function; protein binding			Mm03032904_s1
TC0X00001403.mm.1	7.96	7.03	1.91	0.0595	0.1219	Gm5643	heterogeneous nuclear ribonucleoprotein A1 pseudogene	Multiple_Complex	434858					Mm04206857_gH
TC0200004264.mm.1	7.77	6.84	1.91	0.0116	0.0339	Rcn1	reticulocalbin 1	Multiple_Complex	19672	in utero embryonic development; camera-type eye development	calcium ion binding; metal ion binding; protein binding			Mm00485643_m1
TC0100000007.mm.1	5.22	4.29	1.91	2.36e-06	5.38e-05			NonCoding						Mm05672794_m1
TC0900000818.mm.1	6.48	5.54	1.91	1.64e-05	0.0002	Uchl4	ubiquitin carboxyl-terminal esterase L4	Coding	93841	proteolysis; ubiquitin-dependent protein catabolic process; protein deubiquitination	ubiquitin-specific protease activity; peptidase activity; cysteine-type peptidase activity; hydrolase activity			Mm03413118_s1
TC0200002930.mm.1	6.27	5.34	1.91	0.0005	0.0031	Gm13221	predicted gene 13221 [Source:MGI Symbol;Acc:MGI:3651692]	Multiple_Complex						Mm05891586_s1
TC0300000127.mm.1	7.13	6.2	1.91	0.0006	0.0034			NonCoding						Mm03954612_s1
TC0X00001516.mm.1	5.86	4.92	1.91	0.0036	0.0136			NonCoding						Mm05794512_gH
TC0300001722.mm.1	6.35	5.42	1.91	0.1587	0.2614			NonCoding						Mm05679028_s1
TC0500001601.mm.1	4.95	4.02	1.91	4.49e-07	1.7e-05			NonCoding						Mm05908774_s1
TC0400002369.mm.1	4.86	3.93	1.91	8.94e-08	5.68e-06			NonCoding						Mm05694523_s1
TC0900000939.mm.1	6.05	5.12	1.91	0.0038	0.0141			NonCoding						Mm05775150_s1
TC1400002849.mm.1	5.85	4.92	1.91	1.4e-07	7.72e-06	Gm3696	predicted gene 3696	Coding	100042149	biological_process	molecular_function			Mm03806794_mH
TC1200001726.mm.1	5.46	4.53	1.91	0.0001	0.0009			NonCoding						Mm05830827_s1
TC1900001376.mm.1	6.04	5.11	1.91	0.0209	0.0536			NonCoding						Mm05880428_s1
TC0300002649.mm.1	5.75	4.82	1.91	3.05e-05	0.0003			NonCoding						Mm05682395_s1
TC1500000249.mm.1	5.64	4.7	1.91	1.06e-07	6.38e-06			NonCoding						Mm05671746_s1
TC0700000995.mm.1	8.82	7.89	1.91	0.0005	0.0029	Gm10974	predicted gene 10974 [Source:MGI Symbol;Acc:MGI:3779185]	Coding		biological_process	molecular_function			TaqMan Probe Unavailable
TC1100002150.mm.1	5.45	4.52	1.91	0.0301	0.0715			NonCoding						Mm03941120_s1
TC1600001978.mm.1	6.18	5.25	1.91	0.004	0.0147			NonCoding						Mm01172552_m1
TC0500003729.mm.1	7.26	6.33	1.9	0.2733	0.3967	Gbp8	guanylate-binding protein 8	Coding	76074	cellular response to interferon-gamma; metabolic process	nucleotide binding; molecular_function; GTPase activity; GTP binding			Mm01201328_m1
TC1100000008.mm.1	6.64	5.71	1.9	0.0004	0.0023			NonCoding						Mm05804467_s1
TC0700000830.mm.1	10.63	9.7	1.9	0.0051	0.0177	LOC100861642	PREDICTED: uncharacterized LOC100861642 (LOC100861642), miscRNA.	NonCoding						Mm05910660_g1
TC0800001080.mm.1	5.32	4.39	1.9	0.0152	0.0417	Slc6a2	solute carrier family 6 (neurotransmitter transporter, noradrenalin), member 2	Multiple_Complex	20538	transport; neurotransmitter transport; monoamine transport; norepinephrine transport; response to pain; dopamine uptake involved in synaptic transmission; transmembrane transport	neurotransmitter:sodium symporter activity; norepinephrine transmembrane transporter activity; monoamine transmembrane transporter activity; symporter activity; alpha-tubulin binding; beta-tubulin binding; dopamine:sodium symporter activity; protein binding			Mm00436659_m1
TC1400001272.mm.1	5.51	4.58	1.9	0.0258	0.0634			NonCoding						Mm03953185_s1
TC0600002767.mm.1	5.25	4.32	1.9	0.0039	0.0143			NonCoding						Mm03958095_s1
TC0X00001770.mm.1	7.54	6.62	1.9	1.25e-05	0.0002	Mir188	microRNA 188	Precursor_microRNA	387183					Mm04238133_s1
TC1800001513.mm.1	6.37	5.45	1.9	0.0002	0.0015			NonCoding						Mm05872186_s1
TC0200001130.mm.1	6.55	5.63	1.9	4.71e-08	3.66e-06	Gm23164	predicted gene, 23164 [Source:MGI Symbol;Acc:MGI:5452941]	Precursor_microRNA						TaqMan Probe Unavailable
TC0700003733.mm.1	8.24	7.31	1.9	0.0058	0.0196	Gm23928	predicted gene, 23928 [Source:MGI Symbol;Acc:MGI:5453705]	Small_RNA						TaqMan Probe Unavailable
TC0900000366.mm.1	6.79	5.86	1.9	1.26e-07	7.13e-06	Msantd2	Myb/SANT-like DNA-binding domain containing 2	Multiple_Complex	235184	biological_process	molecular_function			Mm00461511_m1
TC1700002099.mm.1	11.85	10.92	1.9	1.48e-05	0.0002			NonCoding						Mm03308278_pri
TC1300001347.mm.1	6.58	5.66	1.9	0.0008	0.0043			NonCoding						Mm05839654_s1
TC1900000452.mm.1	8.33	7.41	1.9	7.48e-07	2.44e-05	Uhrf2	ubiquitin-like, containing PHD and RING finger domains 2	Multiple_Complex	109113					Mm00520036_m1
TC0600002748.mm.1	5.37	4.44	1.9	2.69e-07	1.2e-05			NonCoding						Mm05731057_s1
TC1900000984.mm.1	15.02	14.09	1.9	0.0102	0.0306	Malat1; MALAT1	metastasis associated lung adenocarcinoma transcript 1 (non-coding RNA); Metastasis associated lung adenocarcinoma transcript 1	NonCoding	72289	regulation of alternative mRNA splicing, via spliceosome; nuclear speck organization; regulation of synapse organization; positive regulation of myoblast proliferation	protein complex binding			Mm03958568_s1
TC0300002832.mm.1	7.82	6.89	1.9	1e-05	0.0002	Gm23733	predicted gene, 23733 [Source:MGI Symbol;Acc:MGI:5453510]	Small_RNA						TaqMan Probe Unavailable
TC1900000558.mm.1	5.27	4.34	1.9	9.88e-06	0.0002			NonCoding						Mm05876062_s1
TC0600002434.mm.1	5.88	4.95	1.9	1.77e-05	0.0002	Gm25910	predicted gene, 25910 [Source:MGI Symbol;Acc:MGI:5455687]	Small_RNA						TaqMan Probe Unavailable
TC1700001535.mm.1	5.44	4.51	1.9	3.14e-05	0.0004			NonCoding						Mm05858135_g1
TC1500000557.mm.1	5.91	4.98	1.9	4.54e-08	3.58e-06	Gpihbp1	GPI-anchored HDL-binding protein 1	Coding	68453	transport; lipid transport; intracellular protein transport; protein import; cholesterol transport; protein localization to cell surface; cholesterol homeostasis; transcytosis; protein stabilization; positive regulation of lipoprotein lipase activity; triglyceride homeostasis; positive regulation of chylomicron remodeling; positive regulation of chylomicron remnant clearance; response to heparin;…	high-density lipoprotein particle binding; lipid binding; protein transmembrane transporter activity; lipase binding; chylomicron binding; lipoprotein particle binding			Mm01200935_g1
TC1200002655.mm.1	5.68	4.76	1.9	0.0902	0.1691	Ighv1-75	immunoglobulin heavy variable 1-75	Coding	622728					TaqMan Probe Unavailable
TC1800000832.mm.1	5.69	4.76	1.9	2.45e-05	0.0003			NonCoding						Mm05869463_g1
TC0200005370.mm.1	9.33	8.4	1.9	0.0018	0.0077	Gm16363	predicted gene 16363 [Source:MGI Symbol;Acc:MGI:3840139]	Multiple_Complex						TaqMan Probe Unavailable
TC1400001651.mm.1	5.65	4.72	1.9	0.0022	0.0092			NonCoding						Mm05748136_s1
TC1500000950.mm.1	6.23	5.3	1.9	0.0196	0.051			NonCoding						Mm05708906_s1
TC0400003982.mm.1	10.41	9.49	1.9	0.0384	0.0866	Gm13160	predicted gene 13160 [Source:MGI Symbol;Acc:MGI:3649984]	Pseudogene						Mm02745766_g1
TC0X00001734.mm.1	11.57	10.64	1.9	0.0257	0.0631	Gm15253; RP23-22L6.8	predicted gene 15253; protein phosphatase 1, regulatory (inhibitor) subunit 11 (Ppp1r11) pseudogene	Multiple_Complex						TaqMan Probe Unavailable
TC1000001919.mm.1	7.35	6.42	1.9	0.0351	0.0807	Lama2	laminin, alpha 2; Synthetic construct Mus musculus clone IMAGE:100069455, MGC:199357 laminin, alpha 2 (Lama2) mRNA, encodes complete protein.	Coding	16773	cell adhesion; axon guidance; regulation of cell adhesion; regulation of cell migration; positive regulation of synaptic transmission, cholinergic; regulation of embryonic development; myelination in peripheral nervous system; extracellular matrix organization	receptor binding			Mm00550058_m1
TC0600000606.mm.1	9.21	8.29	1.9	0.1938	0.3055	Nfe2l3	nuclear factor, erythroid derived 2, like 3	Multiple_Complex	18025	negative regulation of transcription from RNA polymerase II promoter; transcription, DNA-templated; regulation of transcription, DNA-templated; regulation of transcription from RNA polymerase II promoter; positive regulation of transcription, DNA-templated	RNA polymerase II core promoter proximal region sequence-specific DNA binding; transcriptional repressor activity, RNA polymerase II core promoter proximal region sequence-specific binding; DNA binding; transcription factor activity, sequence-specific DNA binding; sequence-specific DNA binding			Mm00477788_m1
TC0X00002360.mm.1	5.23	4.3	1.9	1.32e-07	7.36e-06	Gm14683; RP23-25A3.1	predicted gene 14683; novel pseudogene containing a zinc knuckle domain	Multiple_Complex						Mm05797287_s1
TC0600003108.mm.1	9.36	8.43	1.9	0.2901	0.415	C1s1	complement component 1, s subcomponent 1	Multiple_Complex	50908	immune system process; proteolysis; complement activation; complement activation, classical pathway; innate immune response	serine-type endopeptidase activity; calcium ion binding; peptidase activity; serine-type peptidase activity; hydrolase activity; identical protein binding; metal ion binding			Mm00663210_mH
TC1600001568.mm.1	5.36	4.43	1.9	2.51e-06	5.63e-05	Gm10813	predicted gene 10813 [Source:MGI Symbol;Acc:MGI:3708613]	Pseudogene						Mm05828816_g1
TC0200001669.mm.1	5.61	4.68	1.9	6.93e-05	0.0006			NonCoding						Mm05887071_s1
TC1400002785.mm.1	6.33	5.4	1.9	2.59e-10	1.39e-07	Gm2897; Gm3005	predicted gene 2897 (Gm2897), transcript variant 1, mRNA.; predicted gene 3005	Coding	100040671; 100040859					Mm03806794_mH
TC1800000063.mm.1	7.34	6.42	1.9	0.0766	0.1488	Colec12	collectin sub-family member 12	Coding	140792	phagocytosis, recognition; immune response; toll-like receptor 3 signaling pathway; positive regulation of cell adhesion molecule production; cellular response to exogenous dsRNA	signaling pattern recognition receptor activity; low-density lipoprotein particle binding; carbohydrate binding; metal ion binding			Mm00499892_m1
TC1900001320.mm.1	5.17	4.25	1.9	4.99e-06	9.16e-05			NonCoding						Mm05750610_s1
TC1700002132.mm.1	6.18	5.26	1.9	0.0005	0.0031	Slc25a27	solute carrier family 25, member 27	Multiple_Complex	74011	positive regulation of cell proliferation; negative regulation of mitochondrial membrane potential; cellular triglyceride homeostasis; negative regulation of apoptotic process; regulation of glucose import; negative regulation of mitochondrial calcium ion concentration; neuron death; transport; inner ear development	molecular_function	GenMAPP	Electron_Transport_Chain	Mm01277267_m1
TC1600000191.mm.1	6.91	5.99	1.9	3.79e-06	7.51e-05			NonCoding						Mm05791446_s1
TC0500000287.mm.1	5.83	4.91	1.9	0.0127	0.0362	Mir1960	microRNA 1960	Precursor_microRNA	100316709					Mm04240899_s1
TC1400002304.mm.1	13.87	12.95	1.9	0.2011	0.3142			NonCoding						TaqMan Probe Unavailable
TC0X00002694.mm.1	6.19	5.27	1.89	0.0009	0.0045			NonCoding						Mm05914539_s1
TC0800001243.mm.1	13.64	12.71	1.89	1.72e-09	4.53e-07			NonCoding						TaqMan Probe Unavailable
TC1300001849.mm.1	14.18	13.26	1.89	0.0542	0.1134			NonCoding						TaqMan Probe Unavailable
TC0100003305.mm.1	5.23	4.31	1.89	0.0001	0.0009			NonCoding						Mm05889395_s1
TC0100002747.mm.1	6.05	5.13	1.89	0.0002	0.0012			NonCoding						Mm05867692_m1
TC0200001941.mm.1	5.21	4.29	1.89	3.58e-07	1.45e-05			NonCoding						Mm05888095_s1
TC1100003357.mm.1	5.11	4.19	1.89	3.92e-05	0.0004			NonCoding						Mm03966927_s1
TC0700000621.mm.1	6.27	5.35	1.89	1.43e-06	3.76e-05	Gm26443	predicted gene, 26443 [Source:MGI Symbol;Acc:MGI:5456220]	Precursor_microRNA						TaqMan Probe Unavailable
TC1200002644.mm.1	5.66	4.74	1.89	0.0269	0.0656	Ighv1-66	immunoglobulin heavy variable 1-66	Coding	380824					TaqMan Probe Unavailable
TC0300002212.mm.1	7.78	6.86	1.89	0.0649	0.1305	Glrb	glycine receptor, beta subunit; glycine receptor, beta subunit (Glrb), mRNA.	Multiple_Complex	14658		extracellular ligand-gated ion channel activity; chloride channel activity; protein binding; drug binding; glycine binding; extracellular-glycine-gated ion channel activity; extracellular-glycine-gated chloride channel activity			Mm01209420_m1
TC1700001305.mm.1	6.38	5.46	1.89	0.0026	0.0105			NonCoding						Mm05856752_s1
TC0700002231.mm.1	5.72	4.8	1.89	1.74e-09	4.56e-07	Vmn2r31	vomeronasal 2, receptor 31	Coding	100042591	signal transduction; G-protein coupled receptor signaling pathway; biological_process	molecular_function; signal transducer activity; G-protein coupled receptor activity			Mm04205519_mH
TC0700002169.mm.1	6.12	5.2	1.89	2.11e-06	4.98e-05	Cox6b2	cytochrome c oxidase subunit VIb polypeptide 2; cytochrome c oxidase subunit VIb polypeptide 2 (Cox6b2), transcript variant 1, mRNA.	Multiple_Complex	333182	biological_process; hydrogen ion transmembrane transport	cytochrome-c oxidase activity; molecular_function; protein binding			Mm01333764_g1
TC0500001285.mm.1	5.44	4.52	1.89	9.03e-08	5.72e-06	4930569F06Rik	RIKEN cDNA 4930569F06 gene	Coding	78055					Mm05706315_s1
TC1100000675.mm.1	6.86	5.94	1.89	0.0183	0.0482			NonCoding						Mm03956976_s1
TC1400001087.mm.1	6.3	5.38	1.89	0.0299	0.0712			NonCoding						Mm05848234_s1
TC0500001278.mm.1	5.7	4.78	1.89	0.0041	0.0148	B230112J18Rik	RIKEN cDNA B230112J18 gene	NonCoding	77846					Mm01198338_g1
TC1400000300.mm.1	5.88	4.96	1.89	0.0001	0.0011	Mir6947	microRNA 6947	Precursor_microRNA	102466209					TaqMan Probe Unavailable
TC0200004765.mm.1	7.1	6.18	1.89	2.62e-05	0.0003	Gm24823	predicted gene, 24823 [Source:MGI Symbol;Acc:MGI:5454600]	Precursor_microRNA						TaqMan Probe Unavailable
TC1100003498.mm.1	6.34	5.42	1.89	0.0001	0.001			NonCoding						Mm05816790_s1
TC0200005208.mm.1	6.89	5.97	1.89	2.04e-10	1.2e-07			NonCoding						Mm05899615_m1
TC1600000152.mm.1	5.4	4.48	1.89	0.0014	0.0065			NonCoding						Mm05791234_s1
TC1200000173.mm.1	7.69	6.78	1.89	8.6e-05	0.0008	BC024416; LOC100861711	predicted gene, EG668525, mRNA (cDNA clone IMAGE:4988668).; PREDICTED: zinc finger protein 120-like, transcript variant 1 (LOC100861711), mRNA.; PREDICTED: zinc finger protein 120-like, transcript variant 2 (LOC100861711), mRNA.	Multiple_Complex						Mm05820266_m1
TC0900002185.mm.1	7.17	6.26	1.89	1.43e-09	4e-07	Atp5l	ATP synthase, H+ transporting, mitochondrial F0 complex, subunit G; ATP synthase, H+ transporting, mitochondrial F0 complex, subunit g	Multiple_Complex	27425	ATP biosynthetic process; transport; ion transport; ATP synthesis coupled proton transport; proton transport; ATP metabolic process	hydrogen-exporting ATPase activity, phosphorylative mechanism; hydrogen ion transmembrane transporter activity; ATPase activity	GenMAPP	Electron_Transport_Chain	Mm01615960_g1
TC0500002908.mm.1	7.6	6.69	1.89	0.0063	0.0208	Gm25672	predicted gene, 25672 [Source:MGI Symbol;Acc:MGI:5455449]	Small_RNA						TaqMan Probe Unavailable
TC1100002033.mm.1	9.16	8.24	1.89	0.0072	0.0232	Gm20014	PREDICTED: predicted gene, 20014, transcript variant 1 (Gm20014), miscRNA.; PREDICTED: predicted gene, 20014, transcript variant 2 (Gm20014), miscRNA.	NonCoding	100504013					TaqMan Probe Unavailable
TC0200005381.mm.1	5.72	4.81	1.89	0.0006	0.0032			NonCoding						Mm05666286_g1
TC1900000303.mm.1	7.28	6.36	1.89	0.0041	0.0151			NonCoding						Mm05873889_s1
TC0900002475.mm.1	5.09	4.18	1.89	0.0002	0.0016			NonCoding						Mm05781357_s1
TC0400002225.mm.1	5.24	4.32	1.89	4.46e-07	1.69e-05			NonCoding						Mm05693963_m1
TC1200000723.mm.1	5.9	4.98	1.89	9.37e-05	0.0008			NonCoding						Mm05822997_s1
TC0100000155.mm.1	8.45	7.53	1.89	0.0118	0.0342			NonCoding						Mm05676883_s1
TC1000003218.mm.1	7.99	7.08	1.89	2.13e-07	1.03e-05	Atp5d	ATP synthase, H+ transporting, mitochondrial F1 complex, delta subunit	Coding	66043	ATP biosynthetic process; transport; ion transport; ATP synthesis coupled proton transport; proton transport; ATP metabolic process	hydrogen ion transmembrane transporter activity; ATPase activity; protein complex binding; proton-transporting ATP synthase activity, rotational mechanism; proton-transporting ATPase activity, rotational mechanism	GenMAPP	Electron_Transport_Chain	Mm00502864_m1
TC1100000708.mm.1	6.58	5.66	1.89	3.67e-07	1.47e-05	2810021J22Rik	RIKEN cDNA 2810021J22 gene	Coding	69944	regulation of transcription, DNA-templated; biological_process	molecular_function; nucleic acid binding; metal ion binding			Mm00549578_m1
TC0700002257.mm.1	5.76	4.84	1.89	2.13e-08	2.2e-06	Vmn2r-ps45	vomeronasal 2, receptor, pseudogene 45	Pseudogene	665571					Mm04205518_mH
TC1600000612.mm.1	6.09	5.17	1.88	0.0018	0.0079			NonCoding						Mm05793195_s1
TC0700001427.mm.1	6.1	5.19	1.88	0.0188	0.0494			NonCoding						Mm05738124_s1
TC0X00003312.mm.1	6.35	5.44	1.88	0.0061	0.0203	Gm23901	predicted gene, 23901 [Source:MGI Symbol;Acc:MGI:5453678]	Small_RNA						Mm05801392_s1
TC0300002193.mm.1	5.68	4.77	1.88	5.51e-06	9.85e-05			NonCoding						Mm05681106_s1
TC0900002595.mm.1	6.12	5.21	1.88	0.0002	0.0014			NonCoding						Mm05781687_s1
TC0800000493.mm.1	7.43	6.51	1.88	0.0004	0.0025			NonCoding						Mm05759884_s1
TC1500002232.mm.1	5.87	4.95	1.88	0.0001	0.0009			NonCoding						Mm05755493_g1
TC0400000472.mm.1	7.83	6.91	1.88	0.0162	0.044			NonCoding						Mm05687476_s1
TC0100003493.mm.1	7.19	6.28	1.88	0.0531	0.1115			NonCoding						Mm05665352_s1
TC1400000829.mm.1	6.48	5.57	1.88	7.88e-08	5.23e-06	Fgf9	fibroblast growth factor 9	Coding	14180		receptor binding; fibroblast growth factor receptor binding; growth factor activity; heparin binding			Mm01319105_m1
TC0200000837.mm.1	6.09	5.18	1.88	3.43e-05	0.0004			NonCoding						Mm05884239_s1
TC0500001710.mm.1	6.26	5.34	1.88	0.0085	0.0265			NonCoding						Mm05710877_s1
TC1000000311.mm.1	5.27	4.36	1.88	5.4e-05	0.0005			NonCoding						Mm05699509_s1
TC1100002980.mm.1	5.2	4.29	1.88	0.0007	0.0039			NonCoding						Mm05815256_s1
TC0800000917.mm.1	5.03	4.12	1.88	0.0027	0.0106			NonCoding						Mm05761574_s1
TC0400003734.mm.1	5.35	4.44	1.88	0.0003	0.0017			NonCoding						Mm05699671_m1
TC0100003501.mm.1	6.09	5.18	1.88	0.0001	0.0009	LOC100862094	PREDICTED: uncharacterized LOC100862094 (LOC100862094), miscRNA.	NonCoding						Mm05905861_s1
TC0700004588.mm.1	5.24	4.33	1.88	0.1241	0.2166	Gm23297	predicted gene, 23297 [Source:MGI Symbol;Acc:MGI:5453074]	Small_RNA						TaqMan Probe Unavailable
TC1700001314.mm.1	8.29	7.38	1.88	1.5e-08	1.78e-06	Rpl36-ps4	ribosomal protein L36, pseudogene 4 [Source:MGI Symbol;Acc:MGI:3644086]	Pseudogene						Mm01223608_s1
TC1100000168.mm.1	6.22	5.31	1.88	4.42e-06	8.36e-05	Cnrip1	cannabinoid receptor interacting protein 1	Multiple_Complex	380686	biological_process	molecular_function			Mm01187900_m1
TC0200003580.mm.1	5.77	4.85	1.88	0.0001	0.001			NonCoding						Mm05894502_s1
TC1000000375.mm.1	5.24	4.33	1.88	0.0064	0.0212			NonCoding						Mm05702979_s1
TC1000002180.mm.1	5.43	4.52	1.88	0.0091	0.0279			NonCoding						Mm03980460_s1
TC0500002056.mm.1	7.96	7.04	1.88	0.0566	0.1173	Gm24009	predicted gene, 24009 [Source:MGI Symbol;Acc:MGI:5453786]	Ribosomal						Mm05712380_s1
TC0400003540.mm.1	5.44	4.53	1.88	3.45e-06	7.03e-05			NonCoding						Mm05698530_s1
TC1100001651.mm.1	5.3	4.39	1.88	2.4e-07	1.12e-05	Aoc3	amine oxidase, copper containing 3	Coding	11754	leukocyte migration involved in inflammatory response; positive regulation of acute inflammatory response; positive regulation of leukocyte migration; cell adhesion; regulation of blood pressure; amine metabolic process; positive regulation of glucose transport; response to immobilization stress; eating behavior; response to antibiotic; oxidation-reduction process; cation transmembrane transport;…	cation channel activity; copper ion binding; calcium ion binding; primary amine oxidase activity; aspartate oxidase activity; oxidoreductase activity; protein homodimerization activity; D-lysine oxidase activity; metal ion binding; protein heterodimerization activity; quinone binding; tryptamine:oxygen oxidoreductase (deaminating) activity; aminoacetone:oxygen oxidoreductase(deaminating) activity…			Mm00839624_m1
TC0300003244.mm.1	6.45	5.54	1.88	0.0179	0.0474	Gm17608	predicted gene, 17608	NonCoding	100504261					Mm05906845_s1
TC1000001921.mm.1	5.32	4.41	1.88	4.82e-05	0.0005			NonCoding						Mm05780072_s1
TC0700001792.mm.1	9.84	8.93	1.88	0.0022	0.0091			NonCoding						TaqMan Probe Unavailable
TC1200002618.mm.1	5.16	4.25	1.88	0.0104	0.031	Ighv1-62-1	immunoglobulin heavy variable 1-62-1 [Source:MGI Symbol;Acc:MGI:3704125]	Coding						TaqMan Probe Unavailable
TC0200000099.mm.1	6.41	5.5	1.88	4.2e-06	8.1e-05	Mir669d-2	microRNA 669d-2 [Source:MGI Symbol;Acc:MGI:4834278]	Precursor_microRNA						TaqMan Probe Unavailable
TC1100001810.mm.1	7.92	7.01	1.88	0.1145	0.2034			NonCoding						TaqMan Probe Unavailable
TC1600001535.mm.1	4.91	4	1.88	5.42e-07	1.94e-05			NonCoding						Mm05828684_s1
TC1800000077.mm.1	6.03	5.12	1.88	0.0006	0.0035			NonCoding						Mm03931370_s1
TC0300002368.mm.1	4.49	3.58	1.88	1.89e-06	4.57e-05			NonCoding						Mm03939272_s1
TC0X00001385.mm.1	6.28	5.37	1.88	0.0349	0.0803	Gm23199	predicted gene, 23199 [Source:MGI Symbol;Acc:MGI:5452976]	Small_RNA						Mm05789229_s1
TC0600000148.mm.1	7.19	6.28	1.88	0.0075	0.0239	Gm23648	predicted gene, 23648 [Source:MGI Symbol;Acc:MGI:5453425]	Small_RNA						TaqMan Probe Unavailable
TC1400001173.mm.1	6.3	5.4	1.88	5.49e-07	1.95e-05			NonCoding						Mm05848393_s1
TC1700002376.mm.1	6.29	5.38	1.88	0.0004	0.0022			NonCoding						Mm03969958_s1
TC1100000317.mm.1	6.02	5.12	1.88	1.82e-05	0.0002			NonCoding						Mm05806063_s1
TC0X00002459.mm.1	11.68	10.77	1.88	0.003	0.0116	Gm22351; Gm15365	predicted gene, 22351 [Source:MGI Symbol;Acc:MGI:5452128]; predicted gene 15365 [Source:MGI Symbol;Acc:MGI:3705398]	Multiple_Complex						TaqMan Probe Unavailable
TC0200004905.mm.1	5.12	4.22	1.88	8.08e-06	0.0001			NonCoding						Mm05898852_g1
TC1600000258.mm.1	5.06	4.15	1.88	4.91e-10	2.07e-07	Gm22158	predicted gene, 22158 [Source:MGI Symbol;Acc:MGI:5451935]	Small_RNA						TaqMan Probe Unavailable
TC0300001390.mm.1	5.38	4.47	1.88	0.0032	0.0123	Gm26107	predicted gene, 26107 [Source:MGI Symbol;Acc:MGI:5455884]	Small_RNA						TaqMan Probe Unavailable
TC1100002428.mm.1	6.45	5.55	1.88	1.98e-07	9.78e-06	4931440F15Rik	RIKEN cDNA 4931440F15 gene	Coding	216622	biological_process; protein ubiquitination; regulation of ubiquitin-protein transferase activity	molecular_function; ubiquitin-protein transferase activity			Mm00487360_s1
TC0100003575.mm.1	5.44	4.53	1.87	0.0111	0.0326	Slamf8	SLAM family member 8	Coding	74748	regulation of NAD(P)H oxidase activity; cellular response to drug; defense response to bacterium; regulation of kinase activity; phagosome acidification	receptor activity; molecular_function			Mm01293283_m1
TC1300001928.mm.1	10.93	10.02	1.87	0.0028	0.0112	Dek	DEK oncogene (DNA binding)	Multiple_Complex	110052	chromatin modification; cell quiescence; regulation of double-strand break repair; regulation of double-strand break repair via nonhomologous end joining	DNA binding; histone binding; poly(A) RNA binding			Mm01351564_m1
TC0300002787.mm.1	6.93	6.02	1.87	0.0011	0.0052			NonCoding						Mm05682962_s1
TC1400002352.mm.1	5.2	4.29	1.87	8.8e-07	2.73e-05			NonCoding						Mm05867034_s1
TC0100003379.mm.1	5.58	4.68	1.87	7.54e-05	0.0007			NonCoding						Mm05892706_s1
TC0300002157.mm.1	5.53	4.62	1.87	3.09e-06	6.51e-05			NonCoding						Mm03964936_s1
TC0200001986.mm.1	6.39	5.49	1.87	9.01e-07	2.77e-05			NonCoding						Mm05888239_s1
TC0500003085.mm.1	8.5	7.59	1.87	1.67e-06	4.19e-05	Gm13827	predicted gene 13827; predicted gene 13827 [Source:MGI Symbol;Acc:MGI:3651518]	Pseudogene						Mm05716931_s1
TC0900001390.mm.1	5.72	4.81	1.87	1.14e-05	0.0002			NonCoding						Mm05776799_s1
TC0800000278.mm.1	7.69	6.79	1.87	9.67e-05	0.0008	Gm17491	predicted gene, 17491	NonCoding	100502938					Mm01720889_m1
TC0200003757.mm.1	4.92	4.02	1.87	1.52e-06	3.93e-05			NonCoding						Mm05895448_s1
TC1600000606.mm.1	5.11	4.21	1.87	6.14e-05	0.0006			NonCoding						Mm05793057_s1
TC1100000840.mm.1	6.86	5.95	1.87	0.0017	0.0074			NonCoding						Mm05807655_s1
TC0200002129.mm.1	10.49	9.58	1.87	0.0247	0.0611	Gm11644	predicted gene 11644 [Source:MGI Symbol;Acc:MGI:3652125]	Pseudogene						TaqMan Probe Unavailable
TC1100000201.mm.1	6.22	5.31	1.87	0.0148	0.0408			NonCoding						Mm05804955_s1
TC0900000982.mm.1	6.68	5.78	1.87	0.0001	0.0009	Pygo1	pygopus 1	Coding	72135	kidney development; hematopoietic progenitor cell differentiation; spermatid development; spermatid nucleus differentiation; post-embryonic development; Wnt signaling pathway; protein localization to nucleus; positive regulation of transcription from RNA polymerase II promoter	protein binding; zinc ion binding; metal ion binding			Mm01179015_m1
TC1900001371.mm.1	6.05	5.15	1.87	0.0268	0.0652			NonCoding						Mm05880330_s1
TC1700001725.mm.1	8.08	7.17	1.87	0.1263	0.2196			NonCoding						TaqMan Probe Unavailable
TC1200001529.mm.1	10.38	9.48	1.87	0.1332	0.2286			NonCoding						TaqMan Probe Unavailable
TC0X00002824.mm.1	5.07	4.17	1.87	7.76e-05	0.0007			NonCoding						Mm05799092_s1
TC1900001445.mm.1	5.67	4.76	1.87	0.0001	0.0011	Ppp1r3c	protein phosphatase 1, regulatory (inhibitor) subunit 3C	Coding	53412	carbohydrate metabolic process; glycogen metabolic process; glycogen biosynthetic process; protein targeting; regulation of catalytic activity	phosphoprotein phosphatase activity; protein phosphatase regulator activity; enzyme binding; protein phosphatase binding	GenMAPP	Circadian_Exercise	Mm01204084_m1
TC0200001477.mm.1	5.81	4.91	1.87	2.27e-06	5.24e-05			NonCoding						Mm05886227_s1
TC0200002736.mm.1	9.27	8.37	1.87	1.39e-05	0.0002	Gm14405	predicted gene 14405	Multiple_Complex	626877					Mm04278261_m1
TC0300000988.mm.1	5.61	4.71	1.87	2.76e-06	6.01e-05			NonCoding						Mm05674698_s1
TC0500001214.mm.1	4.17	3.27	1.87	0.105	0.1904			NonCoding						TaqMan Probe Unavailable
TC0500003700.mm.1	5.42	4.52	1.87	1.87e-05	0.0002			NonCoding						Mm05718809_s1
TC0200004239.mm.1	5.44	4.53	1.87	3.73e-06	7.43e-05	Gm22501	predicted gene, 22501 [Source:MGI Symbol;Acc:MGI:5452278]	Small_RNA						TaqMan Probe Unavailable
TC0600003596.mm.1	6.07	5.17	1.87	0.1225	0.2145	Igkv6-14	immunoglobulin kappa variable 6-14	Coding	667881					Mm01618888_g1
TC1200000722.mm.1	6.62	5.72	1.87	9.11e-07	2.79e-05			NonCoding						Mm05822972_s1
TC1100003894.mm.1	7.13	6.22	1.87	0.0005	0.003			NonCoding						Mm05817709_s1
TC1100003333.mm.1	5.02	4.12	1.87	9.24e-05	0.0008	Gm24454	predicted gene, 24454 [Source:MGI Symbol;Acc:MGI:5454231]	Small_RNA						TaqMan Probe Unavailable
TC1200002628.mm.1	4.61	3.71	1.87	0.0066	0.0217	Ighv1-50	immunoglobulin heavy variable 1-50	Coding	780929					TaqMan Probe Unavailable
TC0700000792.mm.1	6.85	5.95	1.87	0.3284	0.4556	Klk1b24	kallikrein 1-related peptidase b24	Coding	16617	proteolysis; acute inflammatory response; regulation of systemic arterial blood pressure; zymogen activation	endopeptidase activity; serine-type endopeptidase activity; peptidase activity; serine-type peptidase activity; hydrolase activity; hydrolase activity, acting on carbon-nitrogen (but not peptide) bonds, in linear amides			Mm00658591_g1
TC0600002926.mm.1	14.37	13.47	1.87	2.07e-11	3.9e-08			NonCoding						TaqMan Probe Unavailable
TC1200000255.mm.1	5.78	4.88	1.87	0.0024	0.0099	Tmem18	transmembrane protein 18; transmembrane protein 18 (Tmem18), mRNA.	Multiple_Complex	211986	transcription, DNA-templated; cell migration	DNA binding; molecular_function			Mm00468129_m1
TC0800002532.mm.1	5.55	4.65	1.87	0.0004	0.0022			NonCoding						Mm05769025_s1
TC0200002293.mm.1	5.69	4.79	1.87	1.26e-11	3.08e-08	Rem1	rad and gem related GTP binding protein 1	Multiple_Complex	19700	signal transduction; small GTPase mediated signal transduction; biological_process	nucleotide binding; calmodulin binding; GTP binding			Mm00485674_m1
TC1000002217.mm.1	5.3	4.4	1.87	7.79e-05	0.0007			NonCoding						Mm05799988_m1
TC0X00002525.mm.1	6.1	5.19	1.87	0.0003	0.0019			NonCoding						Mm05797728_g1
TC0200001976.mm.1	5.82	4.92	1.87	0.0002	0.0013	Ebf4	early B cell factor 4	Multiple_Complex	228598	transcription, DNA-templated; regulation of transcription, DNA-templated; multicellular organismal development; positive regulation of transcription from RNA polymerase II promoter; transcription from RNA polymerase II promoter	RNA polymerase II regulatory region sequence-specific DNA binding; transcriptional activator activity, RNA polymerase II core promoter proximal region sequence-specific binding; transcriptional activator activity, RNA polymerase II transcription regulatory region sequence-specific binding; DNA binding; transcription factor binding; metal ion binding; protein dimerization activity			Mm00461823_g1
TC0400003920.mm.1	5.9	5	1.87	4.47e-11	5.78e-08	Gm13042	predicted gene 13042 [Source:MGI Symbol;Acc:MGI:3651155]	Multiple_Complex						Mm01346875_s1
TC1100000217.mm.1	5.01	4.11	1.87	2.14e-05	0.0003			NonCoding						Mm05805109_s1
TC0600000536.mm.1	16.97	16.07	1.87	0.0078	0.0248	Rny3	RNA, Y3 small cytoplasmic (associated with Ro protein)	NonCoding	19874					Mm04934276_s1
TSUnmapped00000180.mm.1	16.97	16.07	1.87	0.0078	0.0248	Rny3	RNA, Y3 small cytoplasmic (associated with Ro protein)	Small_RNA	19874	DNA replication initiation; nuclear DNA replication
TC0100000348.mm.1	6.3	5.4	1.87	0.0021	0.009	Gm23974	predicted gene, 23974 [Source:MGI Symbol;Acc:MGI:5453751]	Small_RNA						TaqMan Probe Unavailable
TC0X00000777.mm.1	5.72	4.82	1.87	0.0025	0.0101			NonCoding						Mm05787242_s1
TC0100003402.mm.1	7.28	6.38	1.87	0.1413	0.2392	Fmo2	flavin containing monooxygenase 2	Multiple_Complex	55990	organic acid metabolic process; NADP metabolic process; xenobiotic metabolic process; toxin metabolic process; drug metabolic process; oxidation-reduction process; NADPH oxidation; oxygen metabolic process	monooxygenase activity; N,N-dimethylaniline monooxygenase activity; oxidoreductase activity; flavin adenine dinucleotide binding; NADP binding			Mm00490154_m1
TC1100002271.mm.1	7.63	6.73	1.87	0.0393	0.0881			NonCoding						Mm02020972_s1
TC1800001648.mm.1	6.54	5.64	1.87	0.0002	0.0013	Gm25824	predicted gene, 25824 [Source:MGI Symbol;Acc:MGI:5455601]	Small_RNA						TaqMan Probe Unavailable
TC0700004438.mm.1	5.94	5.04	1.87	0.0123	0.0355			NonCoding						Mm05758089_s1
TC1500000258.mm.1	5.2	4.3	1.87	3.89e-09	7.63e-07	Gm25372	predicted gene, 25372	NonCoding						Mm05671878_s1
TC0100002890.mm.1	7.57	6.67	1.86	0.0005	0.0028	Gm7160	PREDICTED: predicted gene 7160 (Gm7160), mRNA.	Multiple_Complex	635504					Mm03966157_s1
TC1900000559.mm.1	5.54	4.64	1.86	4.85e-09	8.74e-07	Gm25838	predicted gene, 25838	NonCoding						Mm05876091_s1
TC1200002662.mm.1	5.42	4.53	1.86	0.1671	0.2722	Ighv1-83	immunoglobulin heavy variable 1-83	Coding	620140					TaqMan Probe Unavailable
TC0600002442.mm.1	6.32	5.42	1.86	0.0245	0.0609	Igkv4-56	immunoglobulin kappa chain variable 4-56	Coding	619743					TaqMan Probe Unavailable
TC1400002371.mm.1	5.6	4.7	1.86	0.0029	0.0114			NonCoding						Mm05867154_s1
TC0400004022.mm.1	5.54	4.65	1.86	0.004	0.0145	Gm23303	predicted gene, 23303 [Source:MGI Symbol;Acc:MGI:5453080]	Small_RNA						TaqMan Probe Unavailable
TC0200003806.mm.1	8.63	7.73	1.86	0.2541	0.3758	Fkbp7	FK506 binding protein 7	Multiple_Complex	14231	protein peptidyl-prolyl isomerization; protein folding; chaperone-mediated protein folding	peptidyl-prolyl cis-trans isomerase activity; calcium ion binding; protein binding; FK506 binding; isomerase activity; metal ion binding			Mm00487416_m1
TC1200000814.mm.1	5.66	4.77	1.86	7.92e-05	0.0007			NonCoding						Mm05823386_s1
TC1200000648.mm.1	5.9	5	1.86	0.0008	0.0043			NonCoding						Mm05822515_s1
TC0500000027.mm.1	9.38	8.48	1.86	9.64e-06	0.0001	Gm15750	predicted gene 15750 [Source:MGI Symbol;Acc:MGI:3783192]	Pseudogene						TaqMan Probe Unavailable
TC1700000454.mm.1	8.19	7.29	1.86	0.0384	0.0866			NonCoding						TaqMan Probe Unavailable
TC1300000974.mm.1	5.13	4.23	1.86	0.0003	0.0019			NonCoding						Mm03969776_s1
TC0300002130.mm.1	5.85	4.95	1.86	0.0027	0.0109			NonCoding						Mm05680823_s1
TC1100000570.mm.1	5.36	4.46	1.86	1.38e-09	3.92e-07			NonCoding						Mm05806894_s1
TC1000002024.mm.1	6.96	6.06	1.86	0.0005	0.0027			NonCoding						Mm05786684_s1
[truncated: 63,957 more rows]
