# Supplementary material for: Mitochondrial defects and metabolic vulnerabilities in Lynch syndrome–associated MSH2-deficient endometrial cancer
Source: JCI Insight. 2025 Feb 18;10(6):e185946. doi: 10.1172/jci.insight.185946 (PMC11949016; doi:10.1172/jci.insight.185946)
Supplement: Supplemental table 3 [file jciinsight-10-185946-s272.xlsx]

## Sheet: Sheet 1 - Supp Table 4_MSH2KO_T
ID	MSH2KO T Avg (log2)	MSH2WT N Avg (log2)	Fold Change	P-val	FDR P-val	Gene Symbol	Description	Group	Entrez ID	GO Biological Process Term	GO Molecular Function Term	Pathway Source	Pathway Name	Best_Coverage_TaqMan_Assay
TC0200004599.mm.1	11.57	6.2	41.21	3.82e-09	7.17e-08	Il1a	interleukin 1 alpha	Coding	16175	fever generation; connective tissue replacement involved in inflammatory response wound healing; inflammatory response to antigenic stimulus; inflammatory response; immune response; negative regulation of cell proliferation; positive regulation of vascular endothelial growth factor production; positive regulation of gene expression; positive regulation of steroid biosynthetic process; cytokine-me…	cytokine activity; interleukin-1 receptor binding; copper ion binding; protein binding	GenMAPP	Inflammatory_Response_Pathway	Mm00439620_m1
TC0400003433.mm.1	14.11	8.88	37.32	0.0025	0.0047	Guca2b	guanylate cyclase activator 2b (retina)	Coding	14916	cGMP biosynthetic process; excretion; body fluid secretion; regulation of cyclic nucleotide biosynthetic process; negative regulation of blood pressure; positive regulation of guanylate cyclase activity	guanylate cyclase activator activity	GenMAPP	Smooth_muscle_contraction	Mm01192051_m1
TC0500000052.mm.1	10.13	5.58	23.48	0.0046	0.0082	Abcb1b	ATP-binding cassette, sub-family B (MDR/TAP), member 1B	Multiple_Complex	18669	transport; drug transmembrane transport; establishment of endothelial blood-brain barrier; drug transport; response to drug; transmembrane transport; metabolic process; xenobiotic transport	nucleotide binding; transporter activity; ATP binding; xenobiotic-transporting ATPase activity; drug transmembrane transporter activity; hydrolase activity; ATPase activity; ATPase activity, coupled to transmembrane movement of substances			Mm00440717_g1
TC0700001914.mm.1	14.55	10.45	17.07	0.0316	0.0465	Dmbt1	deleted in malignant brain tumors 1	Coding	12945	blastocyst development; inner cell mass cell proliferation; transport; multicellular organismal development; protein transport; cell differentiation; positive regulation of epithelial cell differentiation; receptor-mediated endocytosis	scavenger receptor activity; protein binding; zymogen binding			Mm00455960_m1
TC0700001774.mm.1	10.19	6.79	10.56	0.0097	0.0161	Aqp8	aquaporin 8	Coding	11833	transport; water transport; cellular water homeostasis; canalicular bile acid transport; ion transmembrane transport; glycerol transport; cellular response to cAMP	transporter activity; water channel activity; glycerol channel activity			Mm00431846_m1
TC1400001112.mm.1	9.43	6.08	10.23	0.0079	0.0134	Olfm4	olfactomedin 4; Synthetic construct Mus musculus clone IMAGE:100064100, MGC:193471 olfactomedin 4 (Olfm4) mRNA, encodes complete protein.	Coding	380924	cell adhesion; negative regulation of I-kappaB kinase/NF-kappaB signaling; negative regulation of immune response; protein homooligomerization; positive regulation of substrate adhesion-dependent cell spreading	protein binding; protein homodimerization activity; cadherin binding			Mm01320258_m1
TC0100003754.mm.1	9.05	5.72	10.05	0.0265	0.0397	Tgfb2	transforming growth factor, beta 2	Coding	21808		beta-amyloid binding; receptor signaling protein serine/threonine kinase activity; receptor binding; type II transforming growth factor beta receptor binding; cytokine activity; transforming growth factor beta receptor binding; protein binding; growth factor activity; type III transforming growth factor beta receptor binding; protein homodimerization activity; protein heterodimerization activity;…			Mm00436954_g1
TC0300002718.mm.1	9.48	6.18	9.83	0.0059	0.0103	Csf1	colony stimulating factor 1 (macrophage)	Multiple_Complex	12977		cytokine activity; macrophage colony-stimulating factor receptor binding; protein binding; growth factor activity; protein homodimerization activity			Mm00432684_m1
TC0X00002375.mm.1	10.03	6.89	8.79	0.0236	0.0356	Gm14699	predicted gene 14699 [Source:MGI Symbol;Acc:MGI:3705408]	Multiple_Complex						TaqMan Probe Unavailable
TC0400001039.mm.1	9.92	6.82	8.62	0.0057	0.0099	Lepr	leptin receptor	Multiple_Complex	16847	angiogenesis; signal transduction; G-protein coupled receptor signaling pathway; cholesterol metabolic process; regulation of metabolic process; leptin-mediated signaling pathway; eating behavior; positive regulation of MAPK cascade; negative regulation of gluconeogenesis; negative regulation of hydrolase activity; cytokine-mediated signaling pathway	transmembrane signaling receptor activity; cytokine receptor activity; protein binding; protein-hormone receptor activity; peptide hormone binding; identical protein binding			Mm01262067_m1
TC1100000689.mm.1	12.82	9.76	8.29	0.2406	0.291	Lypd8	LY6/PLAUR domain containing 8	Coding	70163	biological_process	molecular_function			Mm01348103_g1
TC1400000409.mm.1	8.17	5.12	8.27	0.0001	0.0003			NonCoding						Mm05900472_m1
TC0300000130.mm.1	11.8	8.87	7.6	2.46e-06	1.14e-05	Gm23330	predicted gene, 23330 [Source:MGI Symbol;Acc:MGI:5453107]	Small_RNA						TaqMan Probe Unavailable
TC1200001595.mm.1	7.8	4.99	7	0.0026	0.0049	Slc26a4	solute carrier family 26, member 4	Coding	23985	transport; chloride transport; regulation of pH; sulfate transport; organ morphogenesis; inorganic anion transport; bicarbonate transport; iodide transport; oxalate transport; regulation of protein localization; regulation of membrane potential; regulation of intracellular pH; transmembrane transport; anion transmembrane transport; sulfate transmembrane transport; chloride transmembrane transport	chloride channel activity; secondary active sulfate transmembrane transporter activity; anion transmembrane transporter activity; bicarbonate transmembrane transporter activity; chloride transmembrane transporter activity; iodide transmembrane transporter activity; sulfate transmembrane transporter activity; anion:anion antiporter activity; oxalate transmembrane transporter activity			Mm00442301_m1
TC0700002001.mm.1	17.25	14.51	6.69	0.0019	0.0036	Prap1	proline-rich acidic protein 1	Coding	22264		protein binding			Mm00494098_m1
TC1_GL456210_random00000011.mm.1	11.19	8.46	6.64	0.0022	0.0042			Coding						TaqMan Probe Unavailable
TC1000002929.mm.1	12.49	9.79	6.52	0.1195	0.1553	Lyz2	lysozyme 2	Coding	17105	metabolic process; cytolysis; defense response to bacterium; defense response to Gram-negative bacterium; defense response to Gram-positive bacterium	lysozyme activity; catalytic activity; hydrolase activity; hydrolase activity, acting on glycosyl bonds; identical protein binding			Mm00727183_s1
TC1200000450.mm.1	14.76	12.08	6.42	5.35e-05	0.0002	Gm22513	predicted gene, 22513 [Source:MGI Symbol;Acc:MGI:5452290]	Small_RNA						TaqMan Probe Unavailable
TC1100001447.mm.1	12.74	10.06	6.41	3.33e-05	0.0001	Gm22456	predicted gene, 22456 [Source:MGI Symbol;Acc:MGI:5452233]	Small_RNA						TaqMan Probe Unavailable
TC0700004381.mm.1	7.65	4.97	6.41	0.0008	0.0016			NonCoding						Mm05757859_s1
TC0100003889.mm.1	10.02	7.38	6.22	0.0028	0.0053	Mnda	myeloid cell nuclear differentiation antigen	Multiple_Complex	381308	transcription, DNA-templated; regulation of transcription, DNA-templated	RNA polymerase II core promoter proximal region sequence-specific DNA binding; core promoter binding; transcriptional repressor activity, RNA polymerase II core promoter proximal region sequence-specific binding; double-stranded DNA binding; transcription factor binding; identical protein binding; poly(A) RNA binding; protein binding			Mm04196451_mH
TC0100003888.mm.1	10.59	7.97	6.16	0.0077	0.013	Ifi204	interferon activated gene 204	Coding	15951	regulation of transcription from RNA polymerase II promoter; cellular response to interferon-beta; intrinsic apoptotic signaling pathway in response to DNA damage by p53 class mediator; positive regulation of osteoblast differentiation; inner ear development; transcription, DNA-templated; regulation of transcription, DNA-templated; multicellular organismal development; cellular response to interf…	RNA polymerase II core promoter proximal region sequence-specific DNA binding; core promoter binding; transcriptional repressor activity, RNA polymerase II core promoter proximal region sequence-specific binding; double-stranded DNA binding; transcription cofactor activity; protein binding; transcription factor binding; identical protein binding; poly(A) RNA binding			Mm04196451_mH
TC1200000316.mm.1	11.41	8.82	6.02	0.1917	0.2374	Agr2	anterior gradient 2	Multiple_Complex	23795	positive regulation of gene expression; positive regulation of cell-substrate adhesion; positive regulation of epidermal growth factor receptor signaling pathway; digestive tract morphogenesis; positive regulation of developmental growth; lung goblet cell differentiation; negative regulation of cell death; mucus secretion; positive regulation of establishment of protein localization to plasma mem…	dystroglycan binding; epidermal growth factor receptor binding; protein homodimerization activity; protein binding			Mm00507853_m1
TC0600003295.mm.1	6.64	4.05	6.01	0.1721	0.2155	Kap	kidney androgen regulated protein	Coding	16483					Mm00495104_m1
TC0400003664.mm.1	9.84	7.34	5.65	8.05e-07	4.49e-06	Rnu11	U11 small nuclear RNA	Small_RNA	353373					TaqMan Probe Unavailable
TC0600001369.mm.1	10.28	7.79	5.63	0.0052	0.0091	Usp18	ubiquitin specific peptidase 18	Coding	24110	proteolysis; ubiquitin-dependent protein catabolic process; protein deubiquitination; proteasome-mediated ubiquitin-dependent protein catabolic process; regulation of proteasomal protein catabolic process; response to stilbenoid	cysteine-type endopeptidase activity; ubiquitin-specific protease activity; protein binding; peptidase activity; cysteine-type peptidase activity; hydrolase activity; pyroglutamyl-peptidase activity; ISG15-specific protease activity; ubiquitinyl hydrolase activity			Mm00449453_m1
TC0100003593.mm.1	9.32	6.84	5.61	0.0024	0.0045	AI607873	expressed sequence AI607873	Coding	226691	negative regulation of transcription from RNA polymerase II promoter	RNA polymerase II core promoter proximal region sequence-specific DNA binding; core promoter binding; transcriptional repressor activity, RNA polymerase II core promoter proximal region sequence-specific binding; double-stranded DNA binding; transcription factor binding; identical protein binding; poly(A) RNA binding			Mm04243916_mH
TC0100001575.mm.1	11.7	9.27	5.4	1.63e-05	5.63e-05	Gm26110	predicted gene, 26110 [Source:MGI Symbol;Acc:MGI:5455887]	Small_RNA						TaqMan Probe Unavailable
TC0100001532.mm.1	8.42	6.05	5.19	3.65e-08	3.85e-07	Gpa33	glycoprotein A33 (transmembrane)	Multiple_Complex	59290					Mm00498913_m1
TC0500001263.mm.1	10.2	7.83	5.17	4.41e-09	7.98e-08	Gm24407	predicted gene, 24407 [Source:MGI Symbol;Acc:MGI:5454184]	Small_RNA						TaqMan Probe Unavailable
TC0100000596.mm.1	10.63	8.27	5.14	2.27e-05	7.45e-05	Gm25360	predicted gene, 25360 [Source:MGI Symbol;Acc:MGI:5455137]	Small_RNA						TaqMan Probe Unavailable
TC1600000479.mm.1	11.25	8.9	5.11	0.1614	0.2034	Muc13	mucin 13, epithelial transmembrane	Coding	17063	maintenance of gastrointestinal epithelium	protein homodimerization activity			Mm00495397_m1
TC1_GL456210_random00000003.mm.1	11.23	8.91	4.99	0.0043	0.0077			Coding						TaqMan Probe Unavailable
TC0300000343.mm.1	12.69	10.37	4.99	0.0003	0.0006	Gm23511	predicted gene, 23511 [Source:MGI Symbol;Acc:MGI:5453288]	Small_RNA						TaqMan Probe Unavailable
TC0500001262.mm.1	10.16	7.88	4.87	2.01e-06	9.58e-06	Gm24265	predicted gene, 24265 [Source:MGI Symbol;Acc:MGI:5454042]	Small_RNA						TaqMan Probe Unavailable
TC0700001747.mm.1	9.18	6.93	4.75	0.0099	0.0163	Scnn1b	sodium channel, nonvoltage-gated 1 beta; sodium channel, nonvoltage-gated 1 beta (Scnn1b), mRNA.	Multiple_Complex	20277	regulation of sodium ion transport; transport; ion transport; sodium ion transport; wound healing, spreading of epidermal cells; sodium ion transmembrane transport; multicellular organismal water homeostasis; response to stimulus; sensory perception of taste; sodium ion homeostasis; response to hypoxia	sodium channel activity; protein binding; ligand-gated sodium channel activity; WW domain binding			Mm00441213_m1
TC1000000070.mm.1	12.41	10.18	4.7	0.0006	0.0012	Gm25682	predicted gene, 25682 [Source:MGI Symbol;Acc:MGI:5455459]	Small_RNA						TaqMan Probe Unavailable
TC0500001025.mm.1	12.84	10.64	4.62	0.0229	0.0347	Spp1	secreted phosphoprotein 1	Multiple_Complex	20750		cytokine activity; extracellular matrix binding; protein binding	GenMAPP	TGF_Beta_Signaling_Pathway	Mm01611440_mH
TC1700000833.mm.1	10.26	8.06	4.61	0.0117	0.0189	Adgrf5	adhesion G protein-coupled receptor F5	Multiple_Complex	224792	energy reserve metabolic process; cell surface receptor signaling pathway; G-protein coupled receptor signaling pathway; regulation of lipid metabolic process; glucose homeostasis; negative regulation of macrophage activation; surfactant homeostasis; fat cell differentiation; positive regulation of phospholipid biosynthetic process	transmembrane signaling receptor activity; G-protein coupled receptor activity; molecular_function			Mm01269021_m1
TC0900001160.mm.1	11.61	9.41	4.58	0.0002	0.0004	Gm22866	predicted gene, 22866 [Source:MGI Symbol;Acc:MGI:5452643]	Small_RNA						TaqMan Probe Unavailable
TSUnmapped00000169.mm.1	14.74	12.56	4.53	0.0004	0.0009	Rnu1a1	U1a1 small nuclear RNA	Small_RNA	19842
TC0400002653.mm.1	12.8	10.65	4.44	6.89e-05	0.0002	Gm22042	predicted gene, 22042 [Source:MGI Symbol;Acc:MGI:5451819]	Small_RNA						TaqMan Probe Unavailable
TC1700002814.mm.1	9.98	7.85	4.35	0.0114	0.0185	C4b	complement component 4B (Chido blood group)	Multiple_Complex	12268	complement activation; immunoglobulin mediated immune response; immune system process; inflammatory response; complement activation, classical pathway; negative regulation of endopeptidase activity; innate immune response	complement binding; complement component C1q binding; carbohydrate binding; endopeptidase inhibitor activity	GenMAPP	Complement_Activation_Classical	Mm00550309_m1
TC1800001010.mm.1	14.77	12.66	4.3	0.0005	0.0011	Gm24924	predicted gene, 24924 [Source:MGI Symbol;Acc:MGI:5454701]	Small_RNA						TaqMan Probe Unavailable
TC1700002782.mm.1	10.9	8.8	4.27	0.0854	0.1145	H2-Eb1	histocompatibility 2, class II antigen E beta; Synthetic construct Mus musculus clone IMAGE:100069446, MGC:199348 histocompatibility 2, class II antigen E beta (H2-Eb1) mRNA, encodes complete protein.	Coding	14969	immune system process; antigen processing and presentation of peptide or polysaccharide antigen via MHC class II; immune response; antigen processing and presentation; antigen processing and presentation of exogenous peptide antigen via MHC class II; response to interferon-gamma	protein binding	GenMAPP	Inflammatory_Response_Pathway	Mm01281676_m1
TSUnmapped00000176.mm.1	7.6	5.51	4.27	1.69e-06	8.28e-06	Snora73b	small nucleolar RNA, H/ACA box 73b	Small_RNA	100306945
TC1200001753.mm.1	15.13	13.05	4.22	0.0001	0.0004	Gm24305	predicted gene, 24305 [Source:MGI Symbol;Acc:MGI:5454082]	Small_RNA						TaqMan Probe Unavailable
TC0700002606.mm.1	6.99	4.94	4.16	0.0347	0.0507	Pinlyp	phospholipase A2 inhibitor and LY6/PLAUR domain containing	Coding	641361	biological_process; negative regulation of catalytic activity	phospholipase inhibitor activity; molecular_function			Mm01177158_m1
TC1900000221.mm.1	8.96	6.91	4.15	0.0696	0.0951	Ms4a6c	membrane-spanning 4-domains, subfamily A, member 6C	Coding	73656					Mm00459296_m1
TC1300002426.mm.1	8.18	6.15	4.09	0.0654	0.0899	Thbs4	thrombospondin 4	Multiple_Complex	21828	positive regulation of endothelial cell proliferation; response to unfolded protein; cell adhesion; nervous system development; regulation of tissue remodeling; response to endoplasmic reticulum stress; behavioral response to pain; tissue remodeling; neuron projection morphogenesis; positive regulation of peptidyl-tyrosine phosphorylation; protein homooligomerization; myoblast migration; positive…	fibronectin binding; integrin binding; calcium ion binding; protein binding; collagen binding; growth factor activity; heparin binding; laminin-1 binding			Mm00449057_m1
TC0100002238.mm.1	11.49	9.5	3.97	0.0031	0.0057	Snord89	small nucleolar RNA, C/D box 89	Small_RNA	100217461					Mm04237694_s1
TC1100000349.mm.1	10.03	8.05	3.93	0.1815	0.2262	C530030P08Rik	RIKEN cDNA C530030P08 gene	Multiple_Complex	97730					Mm05806183_g1
TC0800002153.mm.1	8.81	6.84	3.93	0.0445	0.0634	Ankrd37	ankyrin repeat domain 37	Multiple_Complex	654824	biological_process	protein binding			Mm01200803_m1
TC1100001337.mm.1	15.06	13.09	3.91	0.0011	0.0023	Rnu1a1	U1a1 small nuclear RNA	Small_RNA	19842					TaqMan Probe Unavailable
TC1100001338.mm.1	15.06	13.09	3.91	0.0011	0.0023	Gm22068	predicted gene, 22068 [Source:MGI Symbol;Acc:MGI:5451845]	Small_RNA						TaqMan Probe Unavailable
TC1200000451.mm.1	15.06	13.09	3.91	0.0011	0.0023	Gm22634	predicted gene, 22634 [Source:MGI Symbol;Acc:MGI:5452411]	Small_RNA						TaqMan Probe Unavailable
TC1200000452.mm.1	15.06	13.09	3.91	0.0011	0.0023	Gm23804	predicted gene, 23804 [Source:MGI Symbol;Acc:MGI:5453581]	Small_RNA						TaqMan Probe Unavailable
TC1200000453.mm.1	15.06	13.09	3.91	0.0011	0.0023	Gm26444	predicted gene, 26444 [Source:MGI Symbol;Acc:MGI:5456221]	Small_RNA						TaqMan Probe Unavailable
TC1200001751.mm.1	15.06	13.09	3.91	0.0011	0.0023	Gm25679	predicted gene, 25679 [Source:MGI Symbol;Acc:MGI:5455456]	Small_RNA						TaqMan Probe Unavailable
TC1200001754.mm.1	15.06	13.09	3.91	0.0011	0.0023	Gm22317	predicted gene, 22317 [Source:MGI Symbol;Acc:MGI:5452094]	Small_RNA						TaqMan Probe Unavailable
TC0700004394.mm.1	7.26	5.3	3.9	0.0463	0.0657	Cuzd1	CUB and zona pellucida-like domains 1	Coding	16433	cell cycle; cell adhesion; female pregnancy; hormone-mediated signaling pathway; trypsinogen activation; cell division				Mm00492744_m1
TC0300000947.mm.1	12.79	10.82	3.9	0.0002	0.0005	Gm22614	predicted gene, 22614 [Source:MGI Symbol;Acc:MGI:5452391]	Small_RNA						TaqMan Probe Unavailable
TC0300002518.mm.1	12.79	10.82	3.9	0.0002	0.0005	Gm25890	predicted gene, 25890 [Source:MGI Symbol;Acc:MGI:5455667]	Small_RNA						TaqMan Probe Unavailable
TC0500001796.mm.1	7.26	5.31	3.88	3.1e-06	1.38e-05	Rasl11a	RAS-like, family 11, member A	Coding	68895	transcription, DNA-templated; regulation of transcription, DNA-templated; signal transduction; small GTPase mediated signal transduction; positive regulation of transcription from RNA polymerase I promoter	nucleotide binding; protein binding; GTP binding			Mm01212293_g1
TC0200001723.mm.1	13.46	11.53	3.82	0.0009	0.002	Gm25189	predicted gene, 25189 [Source:MGI Symbol;Acc:MGI:5454966]	Small_RNA						TaqMan Probe Unavailable
TSUnmapped00000172.mm.1	12.81	10.88	3.82	0.0002	0.0005	Rnu1b6	U1b6 small nuclear RNA	Small_RNA	19847
TC0300000936.mm.1	12.83	10.91	3.78	0.0002	0.0006	Gm24830	predicted gene, 24830 [Source:MGI Symbol;Acc:MGI:5454607]	Small_RNA						TaqMan Probe Unavailable
TC0300000942.mm.1	12.83	10.91	3.78	0.0002	0.0006	Gm26232	predicted gene, 26232 [Source:MGI Symbol;Acc:MGI:5456009]	Small_RNA						TaqMan Probe Unavailable
TC0300002517.mm.1	12.83	10.91	3.78	0.0002	0.0006	Rnu1b6	U1b6 small nuclear RNA	Small_RNA	19847					TaqMan Probe Unavailable
TC0300000408.mm.1	7.14	5.23	3.77	0.0647	0.089	Postn	periostin, osteoblast specific factor	Multiple_Complex	50706	negative regulation of cell-matrix adhesion; regulation of systemic arterial blood pressure; cell adhesion; regulation of Notch signaling pathway; tissue development; positive regulation of smooth muscle cell migration; extracellular matrix organization; negative regulation of substrate adhesion-dependent cell spreading; positive regulation of chemokine (C-C motif) ligand 2 secretion; neuron proj…	heparin binding; cell adhesion molecule binding			Mm01284919_m1
TC1900000326.mm.1	14.75	12.84	3.74	0.0007	0.0016	Gm23238	predicted gene, 23238 [Source:MGI Symbol;Acc:MGI:5453015]	Small_RNA						TaqMan Probe Unavailable
TC1300001377.mm.1	7.03	5.13	3.74	0.0162	0.0254	Akr1c18	aldo-keto reductase family 1, member C18	Coding	105349	protein import into nucleus, translocation; progesterone catabolic process; G-protein coupled receptor signaling pathway; parturition; positive regulation of cell proliferation; positive regulation of cell death; farnesol catabolic process; cellular response to reactive oxygen species; progesterone metabolic process; retinal metabolic process; daunorubicin metabolic process; doxorubicin metabolic…				Mm00506284_mH
TC1100000348.mm.1	9.92	8.03	3.68	0.1821	0.2268	Gm10462	predicted gene 10462	Multiple_Complex						Mm05806183_g1
TC0300000941.mm.1	11.45	9.57	3.68	0.0001	0.0003	Gm24136	predicted gene, 24136 [Source:MGI Symbol;Acc:MGI:5453913]	Small_RNA						TaqMan Probe Unavailable
TC1000002720.mm.1	7.38	5.5	3.67	0.4321	0.4886			NonCoding						Mm05746475_s1
TC1700002789.mm.1	9.95	8.08	3.66	0.0003	0.0006	H2-Q7; H2-Q9	histocompatibility 2, Q region locus 7; histocompatibility 2, Q region locus 9	Multiple_Complex	15018; 110558	immune system process; antigen processing and presentation of peptide antigen via MHC class I; immune response; embryo implantation; cellular response to interferon-gamma; positive regulation of T cell mediated cytotoxicity; antigen processing and presentation of endogenous peptide antigen via MHC class Ib; positive regulation of interferon-gamma production; defense response to virus; antigen pro…	receptor binding; beta-2-microglobulin binding; peptide binding; peptide antigen binding; T cell receptor binding; poly(A) RNA binding; TAP binding; protein heterodimerization activity			Mm04206092_mH
TC0100003595.mm.1	8.32	6.46	3.63	0.0006	0.0014	Gm16340	predicted gene 16340	Pseudogene	100504287					Mm05905875_g1
TC1000001978.mm.1	6.4	4.55	3.6	2.38e-05	7.77e-05			NonCoding						Mm05786456_s1
TC0600002404.mm.1	9.04	7.2	3.59	0.0055	0.0096	Hpgds	hematopoietic prostaglandin D synthase	Multiple_Complex	54486	prostaglandin biosynthetic process; lipid metabolic process; fatty acid metabolic process; fatty acid biosynthetic process; prostaglandin metabolic process; negative regulation of male germ cell proliferation	magnesium ion binding; glutathione transferase activity; prostaglandin-D synthase activity; calcium ion binding; transferase activity; isomerase activity; protein homodimerization activity			Mm00479846_m1
TC0600003079.mm.1	7.78	5.95	3.57	0.0289	0.0428	C3ar1	complement component 3a receptor 1	Coding	12267	complement receptor mediated signaling pathway; tolerance induction to nonself antigen; chemotaxis; signal transduction; G-protein coupled receptor signaling pathway; positive regulation of cytosolic calcium ion concentration; regulation of blood pressure; positive regulation of vascular endothelial growth factor production; positive regulation of macrophage chemotaxis; positive regulation of cel…	complement component C3a binding; signal transducer activity; G-protein coupled receptor activity; anaphylatoxin receptor activity; C3a anaphylatoxin receptor activity	GenMAPP	GPCRDB_Class_A_Rhodopsin-like; Peptide_GPCRs	Mm01184110_m1
TC0100001574.mm.1	7.39	5.56	3.56	0.0646	0.0889	Fcgr4	Fc receptor, IgG, low affinity IV	Coding	246256	NK T cell proliferation; regulation of sensory perception of pain; cellular response to lipopolysaccharide				Mm00519988_m1
TC0600002574.mm.1	6.96	5.14	3.54	0.0034	0.0063	Actg2	actin, gamma 2, smooth muscle, enteric	Multiple_Complex	11468	positive regulation of gene expression; mesenchyme migration	nucleotide binding; ATP binding			Mm01184891_gH
TC0600003208.mm.1	9.06	7.25	3.53	0.1896	0.2351	BC048546	cDNA sequence BC048546	Multiple_Complex	232400	negative regulation of peptidase activity; negative regulation of endopeptidase activity	endopeptidase inhibitor activity; serine-type endopeptidase inhibitor activity; peptidase inhibitor activity			Mm01184512_g1
TC0200000377.mm.1	10.15	8.33	3.52	0.0832	0.1118	Il1f6	interleukin 1 family, member 6	Multiple_Complex	54448	positive regulation of cytokine production; immune system process; inflammatory response to antigenic stimulus; inflammatory response; cytokine-mediated signaling pathway; positive regulation of interleukin-6 production; innate immune response; immune response	cytokine activity; interleukin-1 receptor binding			Mm01337562_g1
TC1500002141.mm.1	7.65	5.84	3.5	9.59e-05	0.0003	Slc38a1	solute carrier family 38, member 1	Multiple_Complex	105727	transport; ion transport; sodium ion transport; amino acid transport; glutamine transport; transmembrane transport	L-glutamine transmembrane transporter activity; symporter activity			Mm00506388_m1
TC0200001854.mm.1	10.11	8.33	3.44	0.0622	0.086	AA467197; Mir147	expressed sequence AA467197; microRNA 147	Multiple_Complex	433470; 387165	biological_process; BMP signaling pathway; negative regulation of inflammatory response; cellular response to lipopolysaccharide	molecular_function			Mm01268692_m1
TC1000001977.mm.1	6.35	4.58	3.43	0.0012	0.0025			NonCoding						Mm05786445_s1
TC1000001470.mm.1	10.18	8.4	3.42	0.7093	0.7499			NonCoding						Mm05765017_s1
TC0100003029.mm.1	8.49	6.72	3.41	0.088	0.1177	Cxcr4	chemokine (C-X-C motif) receptor 4	Coding	12767	patterning of blood vessels; ameboidal-type cell migration; neuron migration; positive regulation of protein phosphorylation; epithelial cell development; ventricular septum development; chemotaxis; signal transduction; G-protein coupled receptor signaling pathway; germ cell development; nervous system development; brain development; motor neuron axon guidance; germ cell migration; organ morphoge…	actin binding; signal transducer activity; G-protein coupled receptor activity; chemokine receptor activity; protein binding; drug binding; C-X-C chemokine receptor activity; cytokine binding; ubiquitin protein ligase binding; myosin light chain binding; ubiquitin binding	GenMAPP	GPCRDB_Class_A_Rhodopsin-like; Peptide_GPCRs	Mm01996749_s1
TC0100000730.mm.1	5.19	3.44	3.38	0.0118	0.0191			NonCoding						TaqMan Probe Unavailable
TC0100000739.mm.1	5.19	3.44	3.38	0.0118	0.0191			NonCoding						TaqMan Probe Unavailable
TC0100000748.mm.1	5.19	3.44	3.38	0.0118	0.0191			NonCoding						TaqMan Probe Unavailable
TC0100000753.mm.1	5.19	3.44	3.38	0.0118	0.0191			NonCoding						TaqMan Probe Unavailable
TC0100002706.mm.1	5.19	3.44	3.38	0.0118	0.0191			NonCoding						TaqMan Probe Unavailable
TC0500003459.mm.1	5.19	3.44	3.38	0.0118	0.0191			NonCoding						TaqMan Probe Unavailable
TC1_GL456211_random00000012.mm.1	5.19	3.44	3.38	0.0118	0.0191			NonCoding						TaqMan Probe Unavailable
TC1_GL456211_random00000017.mm.1	5.19	3.44	3.38	0.0118	0.0191			NonCoding						TaqMan Probe Unavailable
TC1_GL456212_random00000002.mm.1	5.19	3.44	3.38	0.0118	0.0191			NonCoding						TaqMan Probe Unavailable
TC1_GL456212_random00000012.mm.1	5.19	3.44	3.38	0.0118	0.0191			NonCoding						TaqMan Probe Unavailable
TC1_GL456221_random00000006.mm.1	5.19	3.44	3.38	0.0118	0.0191			NonCoding						TaqMan Probe Unavailable
TC1_GL456221_random00000023.mm.1	5.19	3.44	3.38	0.0118	0.0191			NonCoding						TaqMan Probe Unavailable
TC1000000029.mm.1	9.37	7.63	3.35	0.0003	0.0008	Gm22739	predicted gene, 22739 [Source:MGI Symbol;Acc:MGI:5452516]	Small_RNA						TaqMan Probe Unavailable
TC0200000376.mm.1	8.18	6.44	3.34	0.0661	0.0908	Il1f9	interleukin 1 family, member 9	Coding	215257	positive regulation of cytokine production; immune system process; inflammatory response to antigenic stimulus; inflammatory response; cytokine-mediated signaling pathway; positive regulation of interleukin-6 production; innate immune response; negative regulation of myoblast differentiation; negative regulation of myoblast fusion	cytokine activity; interleukin-1 receptor binding			Mm00463325_g1
TC0600003335.mm.1	8.6	6.87	3.32	0.3401	0.3959	Mgp	matrix Gla protein	Coding	17313	ossification; protein complex assembly; multicellular organismal development; cell differentiation; lung development; regulation of bone mineralization; branching morphogenesis of an epithelial tube; cartilage development	extracellular matrix structural constituent; calcium ion binding; calcium-dependent protein binding; metal ion binding; protein binding			Mm00485009_m1
TC1100003479.mm.1	8.11	6.38	3.32	0.0022	0.0042	Gm23137	predicted gene, 23137 [Source:MGI Symbol;Acc:MGI:5452914]	Small_RNA						TaqMan Probe Unavailable
TC0100001604.mm.1	6.01	4.28	3.31	3.25e-05	0.0001	Slamf6	SLAM family member 6	Coding	30925	natural killer cell differentiation; natural killer cell proliferation	receptor activity			Mm00472838_g1
TC0600002511.mm.1	10.01	8.28	3.31	0.0061	0.0106	Gm23924	predicted gene, 23924 [Source:MGI Symbol;Acc:MGI:5453701]	Small_RNA						TaqMan Probe Unavailable
TC0800000108.mm.1	6.31	4.59	3.31	0.0039	0.0071	Spaca7	sperm acrosome associated 7	Coding	78634	negative regulation of cell adhesion; single fertilization	molecular_function			Mm00508278_m1
TC0700004403.mm.1	7.34	5.61	3.31	0.0141	0.0224	Cpxm2	carboxypeptidase X 2 (M14 family)	Multiple_Complex	55987	proteolysis; peptide metabolic process; protein processing	carboxypeptidase activity; metallocarboxypeptidase activity; zinc ion binding; serine-type carboxypeptidase activity			Mm00502119_m1
TC1700002788.mm.1	10.42	8.7	3.31	0.0005	0.001	H2-Q8; H2-Q6	histocompatibility 2, Q region locus 8; histocompatibility 2, Q region locus 6; Synthetic construct Mus musculus clone IMAGE:100062215, MGC:190414 histocompatibility 2, Q region locus 6 (H2-Q6) mRNA, encodes complete protein.	Coding	15019; 110557	antigen processing and presentation of peptide antigen via MHC class I; immune response; antigen processing and presentation	receptor binding; peptide antigen binding; beta-2-microglobulin binding; peptide binding; T cell receptor binding; poly(A) RNA binding; TAP binding; protein heterodimerization activity			Mm04206092_mH
TC1400000567.mm.1	12.83	11.12	3.28	0.0104	0.0171			NonCoding						Mm05846955_s1
TC0700000876.mm.1	10.28	8.56	3.28	0.0025	0.0048	Gm22969	predicted gene, 22969 [Source:MGI Symbol;Acc:MGI:5452746]	Small_RNA						TaqMan Probe Unavailable
TC1900000246.mm.1	9.79	8.08	3.27	0.13	0.1677	Mpeg1	macrophage expressed gene 1	Coding	17476			GenMAPP	Cell_Cycle_KEGG	Mm01222137_g1
TC1900000545.mm.1	8.03	6.32	3.26	0.0274	0.0408	Ffar4	free fatty acid receptor 4	Coding	107221	signal transduction; G-protein coupled receptor signaling pathway; regulation of glucose transport; negative regulation of apoptotic process; fat cell differentiation; hormone secretion; negative regulation of cytokine secretion; negative regulation of inflammatory response; positive regulation of ERK1 and ERK2 cascade; cellular response to hormone stimulus; detection of chemical stimulus involve…	signal transducer activity; G-protein coupled receptor activity; fatty acid binding; protein binding; lipid binding; taste receptor activity; peptide binding			Mm00725193_m1
TC0900001142.mm.1	10.23	8.55	3.19	0.0898	0.1199	Bcl2a1a	B cell leukemia/lymphoma 2 related protein A1a	Coding	12044	B cell homeostasis; negative regulation of B cell apoptotic process; apoptotic process; intrinsic apoptotic signaling pathway in response to DNA damage; regulation of apoptotic process; negative regulation of apoptotic process; extrinsic apoptotic signaling pathway in absence of ligand; negative regulation of intrinsic apoptotic signaling pathway	protein binding; protein homodimerization activity; protein heterodimerization activity; BH domain binding	GenMAPP	Apoptosis_KEGG	Mm03646861_mH
TC0100002519.mm.1	6.95	5.29	3.16	0.0019	0.0037			NonCoding						Mm03963446_s1
TC1300002204.mm.1	14.1	12.46	3.11	0.0133	0.0212	Ctsl	cathepsin L	Coding	13039	proteolysis; cell communication; negative regulation of keratinocyte proliferation; protein processing; protein autoprocessing; hair follicle morphogenesis; catagen; decidualization; proteolysis involved in cellular protein catabolic process; epithelial tube branching involved in lung morphogenesis; regulation of actin cytoskeleton reorganization; spermatogenesis; male gonad development; cellular…	aminopeptidase activity; cysteine-type endopeptidase activity; protein binding; peptidase activity; cysteine-type peptidase activity; hydrolase activity; cysteine-type carboxypeptidase activity; kininogen binding; protein complex binding; peptide binding; histone binding			Mm00515594_mH
TC1500000861.mm.1	7.66	6.03	3.1	0.0002	0.0004			NonCoding						Mm03942786_s1
TC0200005080.mm.1	8.72	7.09	3.09	0.0141	0.0224	Gm11451	predicted gene 11451	Multiple_Complex	497655					Mm05899392_g1
TC0700004005.mm.1	7.26	5.64	3.09	0.0091	0.0151			NonCoding						Mm05756903_g1
TC1900001094.mm.1	8.95	7.33	3.08	0.3879	0.4445			NonCoding						Mm05877676_s1
TC0300003080.mm.1	9.99	8.37	3.08	0.0223	0.0339	Clca3b	chloride channel accessory 3B	Coding	229927	chloride transmembrane transport; biological_process	intracellular calcium activated chloride channel activity; molecular_function			Mm00519742_m1
TC0900000046.mm.1	7.56	5.95	3.06	0.0017	0.0034	Mmp12	matrix metallopeptidase 12	Multiple_Complex	17381	proteolysis; wound healing, spreading of epidermal cells; wound healing; positive regulation of epithelial cell proliferation involved in wound healing; response to organic cyclic compound; response to drug; positive regulation of epithelial cell proliferation	metalloendopeptidase activity; calcium ion binding; peptidase activity; metallopeptidase activity; zinc ion binding; hydrolase activity; metal ion binding	GenMAPP	Matrix_Metalloproteinases	Mm01168719_m1
TC0X00000685.mm.1	10.95	9.34	3.04	0.7244	0.7632	Bgn	biglycan	Multiple_Complex	12111	peptide cross-linking via chondroitin 4-sulfate glycosaminoglycan; blood vessel remodeling	glycosaminoglycan binding; extracellular matrix binding			Mm05914447_s1
TC0100000691.mm.1	9.9	8.3	3.03	0.0078	0.0132	Gm23934	predicted gene, 23934 [Source:MGI Symbol;Acc:MGI:5453711]	Small_RNA						TaqMan Probe Unavailable
TC0100001549.mm.1	9.9	8.3	3.03	0.0078	0.0132	Gm24182	predicted gene, 24182 [Source:MGI Symbol;Acc:MGI:5453959]	Small_RNA						TaqMan Probe Unavailable
TC0100002347.mm.1	9.9	8.3	3.03	0.0078	0.0132	Gm25829	predicted gene, 25829 [Source:MGI Symbol;Acc:MGI:5455606]	Small_RNA						TaqMan Probe Unavailable
TC0100002849.mm.1	9.9	8.3	3.03	0.0078	0.0132	Gm22360	predicted gene, 22360 [Source:MGI Symbol;Acc:MGI:5452137]	Small_RNA						TaqMan Probe Unavailable
TC0200002116.mm.1	9.9	8.3	3.03	0.0078	0.0132	Gm25583	predicted gene, 25583 [Source:MGI Symbol;Acc:MGI:5455360]	Small_RNA						TaqMan Probe Unavailable
TC0200004534.mm.1	9.9	8.3	3.03	0.0078	0.0132	Gm26496	predicted gene, 26496 [Source:MGI Symbol;Acc:MGI:5456273]	Small_RNA						TaqMan Probe Unavailable
TC0300000539.mm.1	9.9	8.3	3.03	0.0078	0.0132	Gm22295	predicted gene, 22295 [Source:MGI Symbol;Acc:MGI:5452072]	Small_RNA						TaqMan Probe Unavailable
TC0300001052.mm.1	9.9	8.3	3.03	0.0078	0.0132	Gm25869	predicted gene, 25869 [Source:MGI Symbol;Acc:MGI:5455646]	Small_RNA						TaqMan Probe Unavailable
TC0300001319.mm.1	9.9	8.3	3.03	0.0078	0.0132	Gm22682	predicted gene, 22682 [Source:MGI Symbol;Acc:MGI:5452459]	Small_RNA						TaqMan Probe Unavailable
TC0300001510.mm.1	9.9	8.3	3.03	0.0078	0.0132	Gm25127	predicted gene, 25127 [Source:MGI Symbol;Acc:MGI:5454904]	Small_RNA						TaqMan Probe Unavailable
TC0300001522.mm.1	9.9	8.3	3.03	0.0078	0.0132	Gm24458	predicted gene, 24458 [Source:MGI Symbol;Acc:MGI:5454235]	Small_RNA						TaqMan Probe Unavailable
TC0300001975.mm.1	9.9	8.3	3.03	0.0078	0.0132	Gm22798	predicted gene, 22798 [Source:MGI Symbol;Acc:MGI:5452575]	Small_RNA						TaqMan Probe Unavailable
TC0300003030.mm.1	9.9	8.3	3.03	0.0078	0.0132	Gm24260	predicted gene, 24260 [Source:MGI Symbol;Acc:MGI:5454037]	Small_RNA						TaqMan Probe Unavailable
TC0400000147.mm.1	9.9	8.3	3.03	0.0078	0.0132	Gm24978	predicted gene, 24978 [Source:MGI Symbol;Acc:MGI:5454755]	Small_RNA						TaqMan Probe Unavailable
TC0400003244.mm.1	9.9	8.3	3.03	0.0078	0.0132	Gm24967	predicted gene, 24967 [Source:MGI Symbol;Acc:MGI:5454744]	Small_RNA						TaqMan Probe Unavailable
TC0400003355.mm.1	9.9	8.3	3.03	0.0078	0.0132	Gm22092	predicted gene, 22092 [Source:MGI Symbol;Acc:MGI:5451869]	Small_RNA						TaqMan Probe Unavailable
TC0600000097.mm.1	9.9	8.3	3.03	0.0078	0.0132	Gm25737	predicted gene, 25737 [Source:MGI Symbol;Acc:MGI:5455514]	Small_RNA						TaqMan Probe Unavailable
TC0600001859.mm.1	9.9	8.3	3.03	0.0078	0.0132	Gm26058	predicted gene, 26058 [Source:MGI Symbol;Acc:MGI:5455835]	Small_RNA						TaqMan Probe Unavailable
TC0700001522.mm.1	9.9	8.3	3.03	0.0078	0.0132	Gm25405	predicted gene, 25405 [Source:MGI Symbol;Acc:MGI:5455182]	Small_RNA						TaqMan Probe Unavailable
TC0700002332.mm.1	9.9	8.3	3.03	0.0078	0.0132	Gm24414	predicted gene, 24414 [Source:MGI Symbol;Acc:MGI:5454191]	Small_RNA						TaqMan Probe Unavailable
TC0700003653.mm.1	9.9	8.3	3.03	0.0078	0.0132	Gm25790	predicted gene, 25790 [Source:MGI Symbol;Acc:MGI:5455567]	Small_RNA						TaqMan Probe Unavailable
TC0700004082.mm.1	9.9	8.3	3.03	0.0078	0.0132	Gm22822	predicted gene, 22822 [Source:MGI Symbol;Acc:MGI:5452599]	Small_RNA						TaqMan Probe Unavailable
TC0800001160.mm.1	9.9	8.3	3.03	0.0078	0.0132	Gm24693	predicted gene, 24693 [Source:MGI Symbol;Acc:MGI:5454470]	Small_RNA						TaqMan Probe Unavailable
TC0800001649.mm.1	9.9	8.3	3.03	0.0078	0.0132	Gm26427	predicted gene, 26427 [Source:MGI Symbol;Acc:MGI:5456204]	Small_RNA						TaqMan Probe Unavailable
TC0800002326.mm.1	9.9	8.3	3.03	0.0078	0.0132	Gm24205	predicted gene, 24205 [Source:MGI Symbol;Acc:MGI:5453982]	Small_RNA						TaqMan Probe Unavailable
TC0900000797.mm.1	9.9	8.3	3.03	0.0078	0.0132	Gm25064	predicted gene, 25064 [Source:MGI Symbol;Acc:MGI:5454841]	Small_RNA						TaqMan Probe Unavailable
TC0X00000451.mm.1	9.9	8.3	3.03	0.0078	0.0132	Gm22288	predicted gene, 22288 [Source:MGI Symbol;Acc:MGI:5452065]	Small_RNA						TaqMan Probe Unavailable
TC0X00000814.mm.1	9.9	8.3	3.03	0.0078	0.0132	Gm22580	predicted gene, 22580 [Source:MGI Symbol;Acc:MGI:5452357]	Small_RNA						TaqMan Probe Unavailable
TC0X00001641.mm.1	9.9	8.3	3.03	0.0078	0.0132	Gm26317	predicted gene, 26317 [Source:MGI Symbol;Acc:MGI:5456094]	Small_RNA						TaqMan Probe Unavailable
TC1000000146.mm.1	9.9	8.3	3.03	0.0078	0.0132	Gm25256	predicted gene, 25256 [Source:MGI Symbol;Acc:MGI:5455033]	Small_RNA						TaqMan Probe Unavailable
TC1000000683.mm.1	9.9	8.3	3.03	0.0078	0.0132	Gm24486	predicted gene, 24486 [Source:MGI Symbol;Acc:MGI:5454263]	Small_RNA						TaqMan Probe Unavailable
TC1000000826.mm.1	9.9	8.3	3.03	0.0078	0.0132	Gm24019	predicted gene, 24019 [Source:MGI Symbol;Acc:MGI:5453796]	Small_RNA						TaqMan Probe Unavailable
TC1000000832.mm.1	9.9	8.3	3.03	0.0078	0.0132	Gm26243	predicted gene, 26243 [Source:MGI Symbol;Acc:MGI:5456020]	Small_RNA						TaqMan Probe Unavailable
TC1000002939.mm.1	9.9	8.3	3.03	0.0078	0.0132	Gm25709	predicted gene, 25709 [Source:MGI Symbol;Acc:MGI:5455486]	Small_RNA						TaqMan Probe Unavailable
TC1100002111.mm.1	9.9	8.3	3.03	0.0078	0.0132	Gm24803	predicted gene, 24803 [Source:MGI Symbol;Acc:MGI:5454580]	Small_RNA						TaqMan Probe Unavailable
TC1200000429.mm.1	9.9	8.3	3.03	0.0078	0.0132	Gm24859	predicted gene, 24859 [Source:MGI Symbol;Acc:MGI:5454636]	Small_RNA						TaqMan Probe Unavailable
TC1200000950.mm.1	9.9	8.3	3.03	0.0078	0.0132	Gm22246	predicted gene, 22246 [Source:MGI Symbol;Acc:MGI:5452023]	Small_RNA						TaqMan Probe Unavailable
TC1200001440.mm.1	9.9	8.3	3.03	0.0078	0.0132	Gm22170	predicted gene, 22170 [Source:MGI Symbol;Acc:MGI:5451947]	Small_RNA						TaqMan Probe Unavailable
TC1200001734.mm.1	9.9	8.3	3.03	0.0078	0.0132	Gm23296	predicted gene, 23296 [Source:MGI Symbol;Acc:MGI:5453073]	Small_RNA						TaqMan Probe Unavailable
TC1300000119.mm.1	9.9	8.3	3.03	0.0078	0.0132	Gm24873	predicted gene, 24873 [Source:MGI Symbol;Acc:MGI:5454650]	Small_RNA						TaqMan Probe Unavailable
TC1400000414.mm.1	9.9	8.3	3.03	0.0078	0.0132	Gm22823	predicted gene, 22823 [Source:MGI Symbol;Acc:MGI:5452600]	Small_RNA						TaqMan Probe Unavailable
TC1400002397.mm.1	9.9	8.3	3.03	0.0078	0.0132	Gm24540	predicted gene, 24540 [Source:MGI Symbol;Acc:MGI:5454317]	Small_RNA						TaqMan Probe Unavailable
TC1500000618.mm.1	9.9	8.3	3.03	0.0078	0.0132	Gm24753	predicted gene, 24753 [Source:MGI Symbol;Acc:MGI:5454530]	Small_RNA						TaqMan Probe Unavailable
TC1500001678.mm.1	9.9	8.3	3.03	0.0078	0.0132	Gm23217	predicted gene, 23217 [Source:MGI Symbol;Acc:MGI:5452994]	Small_RNA						TaqMan Probe Unavailable
TC1600000399.mm.1	9.9	8.3	3.03	0.0078	0.0132	Gm26295	predicted gene, 26295 [Source:MGI Symbol;Acc:MGI:5456072]	Small_RNA						TaqMan Probe Unavailable
TC1600001250.mm.1	9.9	8.3	3.03	0.0078	0.0132	Gm25547	predicted gene, 25547 [Source:MGI Symbol;Acc:MGI:5455324]	Small_RNA						TaqMan Probe Unavailable
TC1700001261.mm.1	9.9	8.3	3.03	0.0078	0.0132	Gm24722	predicted gene, 24722 [Source:MGI Symbol;Acc:MGI:5454499]	Small_RNA						TaqMan Probe Unavailable
TC1700001471.mm.1	9.9	8.3	3.03	0.0078	0.0132	Rnu6	U6 small nuclear RNA	Small_RNA	19862					TaqMan Probe Unavailable
TC1800001498.mm.1	9.9	8.3	3.03	0.0078	0.0132	Gm23512	predicted gene, 23512 [Source:MGI Symbol;Acc:MGI:5453289]	Small_RNA						TaqMan Probe Unavailable
TC0900000215.mm.1	7.19	5.6	3.03	0.0002	0.0004	Zfp872	zinc finger protein 872	Coding	619310	regulation of transcription, DNA-templated; biological_process	molecular_function; nucleic acid binding; metal ion binding			Mm01176700_g1
TC0900002758.mm.1	8.04	6.46	3	6.24e-05	0.0002			NonCoding						Mm05782540_s1
TC0300001690.mm.1	13.61	12.03	2.98	0.0042	0.0076	Gm23686	predicted gene, 23686 [Source:MGI Symbol;Acc:MGI:5453463]	Small_RNA						TaqMan Probe Unavailable
TC0600003370.mm.1	7.1	5.53	2.97	0.0248	0.0373	Slco1a5	solute carrier organic anion transporter family, member 1a5	Multiple_Complex	108096	transport; ion transport; bile acid metabolic process; organic anion transport; monocarboxylic acid transport; bile acid and bile salt transport; sodium-independent organic anion transport; intestinal absorption; thyroid hormone transport; anion transmembrane transport; mitophagy in response to mitochondrial depolarization; organ regeneration	transporter activity; monocarboxylic acid transmembrane transporter activity; organic anion transmembrane transporter activity; bile acid transmembrane transporter activity; sodium-independent organic anion transmembrane transporter activity; thyroid hormone transmembrane transporter activity			Mm01267394_m1
TC0400003589.mm.1	11.92	10.35	2.96	0.0002	0.0005	Gm22994	predicted gene, 22994 [Source:MGI Symbol;Acc:MGI:5452771]	Precursor_microRNA						TaqMan Probe Unavailable
TSUnmapped00000184.mm.1	12.55	10.99	2.96	0.001	0.0021	Rnu2-10	U2 small nuclear RNA 10	Small_RNA	19848
TC1100001481.mm.1	8.53	6.97	2.94	9.62e-08	8.18e-07	Gm24949	predicted gene, 24949 [Source:MGI Symbol;Acc:MGI:5454726]	Multiple_Complex						TaqMan Probe Unavailable
TC0600001835.mm.1	9.8	8.24	2.94	0.0004	0.0009	Gm22155	predicted gene, 22155 [Source:MGI Symbol;Acc:MGI:5451932]	Small_RNA						TaqMan Probe Unavailable
TC0100002177.mm.1	8.88	7.32	2.94	0.0018	0.0035	Neurl3	neuralized E3 ubiquitin protein ligase 3; neuralized homolog 3 homolog (Drosophila)	Multiple_Complex	214854	protein ubiquitination	zinc ion binding; UDP-N-acetylmuramoylalanyl-D-glutamyl-2,6-diaminopimelate-D-alanyl-D-alanine ligase activity; ligase activity; ribosomal S6-glutamic acid ligase activity; coenzyme F420-0 gamma-glutamyl ligase activity; coenzyme F420-2 alpha-glutamyl ligase activity; metal ion binding; ubiquitin protein ligase activity; protein-glycine ligase activity; protein-glycine ligase activity, initiating…			Mm00463027_m1
TC1000003214.mm.1	7.25	5.7	2.94	0.0348	0.0508	Lilrb4a	leukocyte immunoglobulin-like receptor, subfamily B, member 4A	Coding	14728	adaptive immune response; immune system process				Mm00496572_m1
TC0700000561.mm.1	9.17	7.62	2.93	0.138	0.1769	Tyrobp	TYRO protein tyrosine kinase binding protein	Coding	22177	macrophage activation involved in immune response; neutrophil activation involved in immune response; integrin-mediated signaling pathway; regulation of osteoclast development; phosphorylation	receptor binding; protein binding; identical protein binding; kinase activity			Mm00449150_g1
TSUnmapped00000186.mm.1	6.81	5.27	2.92	1.72e-05	5.88e-05	Rnu3a	U3A small nuclear RNA	Small_RNA	19850
TC0X00003012.mm.1	7.22	5.68	2.9	0.0001	0.0003	Nxf7	nuclear RNA export factor 7; Synthetic construct Mus musculus clone IMAGE:100014808, MGC:180282 nuclear RNA export factor 7 (Nxf7) mRNA, encodes complete protein.	Multiple_Complex	170722	poly(A)+ mRNA export from nucleus; mRNA export from nucleus; transport; mRNA transport	RNA binding; mRNA binding; nucleotide binding	GenMAPP	mRNA_processing_binding_Reactome	Mm00661739_g1
TC0100003524.mm.1	8.45	6.92	2.9	0.0279	0.0415	Fcgr3	Fc receptor, IgG, low affinity III	Multiple_Complex	14131	antibody-dependent cellular cytotoxicity; positive regulation of type IIa hypersensitivity; positive regulation of type III hypersensitivity; positive regulation of type I hypersensitivity; serotonin secretion; phagocytosis, recognition; phagocytosis, engulfment; cell surface receptor signaling pathway; neutrophil chemotaxis; positive regulation of tumor necrosis factor biosynthetic process; anti…	IgG receptor activity; IgG binding			Mm00438882_m1
TC0400000223.mm.1	9.86	8.33	2.9	0.0035	0.0065	Gm25173	predicted gene, 25173 [Source:MGI Symbol;Acc:MGI:5454950]	Small_RNA						TaqMan Probe Unavailable
TC0500002689.mm.1	9.86	8.33	2.9	0.0035	0.0065	Gm25211	predicted gene, 25211 [Source:MGI Symbol;Acc:MGI:5454988]	Small_RNA						TaqMan Probe Unavailable
TC1100001603.mm.1	9.86	8.33	2.9	0.0035	0.0065	Gm26324	predicted gene, 26324 [Source:MGI Symbol;Acc:MGI:5456101]	Small_RNA						TaqMan Probe Unavailable
TC1200001300.mm.1	9.86	8.33	2.9	0.0035	0.0065	Gm23732	predicted gene, 23732 [Source:MGI Symbol;Acc:MGI:5453509]	Small_RNA						TaqMan Probe Unavailable
TC0100001632.mm.1	7.04	5.51	2.88	0.0279	0.0415	Pyhin1	pyrin and HIN domain family, member 1	Coding	236312	cellular response to interferon-beta; negative regulation of transcription from RNA polymerase II promoter	RNA polymerase II core promoter proximal region sequence-specific DNA binding; core promoter binding; transcriptional repressor activity, RNA polymerase II core promoter proximal region sequence-specific binding; double-stranded DNA binding; transcription factor binding; identical protein binding; poly(A) RNA binding			Mm00558170_m1
TSUnmapped00000178.mm.1	9.17	7.65	2.87	0.0025	0.0047	Snord14e	small nucleolar RNA, C/D box 14E	Small_RNA	100302594
TC0800000524.mm.1	9.22	7.71	2.86	1.7e-05	5.84e-05	Gm15878	predicted gene 15878 [Source:MGI Symbol;Acc:MGI:3801745]	Multiple_Complex						TaqMan Probe Unavailable
TC0200003362.mm.1	10.22	8.7	2.85	0.1966	0.2427	Stom	stomatin	Coding	13830	positive regulation of defense response to virus by host; regulation of ion transmembrane transport; positive regulation by host of viral genome replication; positive regulation of viral process; protein homooligomerization; positive regulation of protein targeting to membrane; mitophagy in response to mitochondrial depolarization; regulation of acid-sensing ion channel activity	protein binding; identical protein binding; protein homodimerization activity; RNA polymerase binding			Mm00469130_m1
TC0500001589.mm.1	8.43	6.92	2.85	9.97e-06	3.69e-05	Gm22450	predicted gene, 22450 [Source:MGI Symbol;Acc:MGI:5452227]	Small_RNA						TaqMan Probe Unavailable
TC1100001219.mm.1	7.43	5.92	2.85	0.0002	0.0006	Ccl2	chemokine (C-C motif) ligand 2	Multiple_Complex	20296		G-protein coupled receptor binding; cytokine activity; protein binding; chemokine activity; heparin binding; CCR2 chemokine receptor binding			Mm00441242_m1
TSUnmapped00000171.mm.1	12.28	10.78	2.84	0.0009	0.0018	Rnu1b2	U1b2 small nuclear RNA	Small_RNA	19845
TSUnmapped00000185.mm.1	12.28	10.78	2.84	0.0009	0.0018	Rnu1b1	U1b1 small nuclear RNA	Small_RNA	19844
TC0300002393.mm.1	6.31	4.81	2.84	0.0109	0.0178	Sprr1a	small proline-rich protein 1A	Coding	20753	peptide cross-linking; keratinocyte differentiation; keratinization	structural molecule activity; protein binding, bridging			Mm01962902_s1
TC0700001746.mm.1	6.3	4.8	2.83	0.0009	0.0018	Scnn1g	sodium channel, nonvoltage-gated 1 gamma	Coding	20278	transport; ion transport; sodium ion transport; wound healing, spreading of epidermal cells; sodium ion transmembrane transport; multicellular organismal water homeostasis; response to stimulus; sensory perception of taste; sodium ion homeostasis	ion channel activity; sodium channel activity; ligand-gated sodium channel activity; WW domain binding; protein binding			Mm00441226_m1
TC1000001085.mm.1	9.13	7.64	2.83	0.0577	0.0804	Slc5a8	solute carrier family 5 (iodide transporter), member 8	Coding	216225	transport; ion transport; sodium ion transport; apoptotic process; transmembrane transport	transporter activity; symporter activity			Mm00520629_m1
TC0800001261.mm.1	7.98	6.49	2.81	0.0076	0.0129			NonCoding						Mm05763121_s1
TC1700002781.mm.1	11.74	10.25	2.8	0.1458	0.1856	H2-Ab1	histocompatibility 2, class II antigen A, beta 1	Multiple_Complex	14961	B cell affinity maturation; immune system process; immunoglobulin production involved in immunoglobulin mediated immune response; humoral immune response mediated by circulating immunoglobulin; antigen processing and presentation of peptide or polysaccharide antigen via MHC class II; positive regulation of antigen processing and presentation; positive regulation of T-helper 1 type immune response…	protein binding; transcription factor binding; toxic substance binding; ubiquitin protein ligase binding; peptide antigen binding; protein heterodimerization activity; protein antigen binding; repressing transcription factor binding			Mm00439216_m1
TC1100001531.mm.1	8.14	6.66	2.8	6.83e-06	2.68e-05	Mir8103	microRNA 8103	Precursor_microRNA	102465893					TaqMan Probe Unavailable
TC1400001972.mm.1	14.51	13.03	2.8	0.0581	0.0808	Gm3601	PREDICTED: predicted gene 3601 (Gm3601), miscRNA.	NonCoding	100041975					Mm02026952_g1
TC1200001643.mm.1	8.19	6.72	2.78	0.1366	0.1753	Tspan13	tetraspanin 13	Coding	66109	cell surface receptor signaling pathway; regulation of calcium ion transmembrane transport	calcium channel regulator activity; protein binding			Mm00481223_m1
TC0400001702.mm.1	8.85	7.39	2.76	0.0056	0.0098	Gm25772	predicted gene, 25772 [Source:MGI Symbol;Acc:MGI:5455549]	Small_RNA						TaqMan Probe Unavailable
TC0900000702.mm.1	11.27	9.81	2.74	0.0509	0.0717	Gm6166	predicted gene 6166 [Source:MGI Symbol;Acc:MGI:3645893]	Pseudogene						Mm02026952_g1
TC0200002342.mm.1	16.7	15.25	2.74	2.64e-12	7.74e-10			NonCoding						Mm02020700_s1
TC0900001604.mm.1	6.19	4.74	2.74	0.1391	0.1779	Entpd3	ectonucleoside triphosphate diphosphohydrolase 3	Multiple_Complex	215446	nucleoside diphosphate catabolic process; nucleoside triphosphate catabolic process	5'-nucleotidase activity; nucleoside-diphosphatase activity; nucleoside-triphosphatase activity; hydrolase activity; protein binding			Mm00618446_m1
TC0800000749.mm.1	6.91	5.46	2.73	0.0001	0.0003	Crlf1	cytokine receptor-like factor 1; Synthetic construct Mus musculus clone IMAGE:100063851, MGC:193318 cytokine receptor-like factor 1 (Crlf1) mRNA, encodes complete protein.	Coding	12931	positive regulation of cell proliferation; positive regulation of tyrosine phosphorylation of Stat3 protein; negative regulation of neuron apoptotic process; negative regulation of motor neuron apoptotic process; ureteric bud development	cytokine activity; ciliary neurotrophic factor receptor binding; cytokine binding; protein heterodimerization activity			Mm01352309_g1
TC0100003696.mm.1	8.14	6.69	2.73	0.0028	0.0052	Gm23690	predicted gene, 23690 [Source:MGI Symbol;Acc:MGI:5453467]	Small_RNA						TaqMan Probe Unavailable
TC0300002229.mm.1	8.56	7.13	2.7	0.0638	0.0879	Lrat	lecithin-retinol acyltransferase (phosphatidylcholine-retinol-O-acyltransferase)	Multiple_Complex	79235	1,2-diacyl-sn-glycero-3-phosphocholine metabolic process; vitamin A metabolic process; visual perception; embryo development; positive regulation of lipid transport; retinol metabolic process; response to stimulus; retinoic acid metabolic process	retinoic acid binding; O-acyltransferase activity; transferase activity; transferase activity, transferring acyl groups; retinol binding; phosphatidylcholine-retinol O-acyltransferase activity			Mm00469972_m1
TC1600002086.mm.1	10.02	8.59	2.7	0.003	0.0056	Gm25245	predicted gene, 25245 [Source:MGI Symbol;Acc:MGI:5455022]	Small_RNA						TaqMan Probe Unavailable
TC1100001783.mm.1	6.66	5.23	2.7	0.005	0.0089	Snord104	small nucleolar RNA, C/D box 104	Small_RNA	100216537					Mm04238749_s1
TC0600000382.mm.1	10.71	9.27	2.7	0.0046	0.0083			NonCoding						Mm05721602_s1
TC0300002508.mm.1	12.03	10.61	2.68	0.0011	0.0023	Rnu1b1	U1b1 small nuclear RNA	Small_RNA	19844					TaqMan Probe Unavailable
TC1100002503.mm.1	9.4	7.99	2.66	0.1506	0.1911			NonCoding						Mm05915785_s1
TC0400003756.mm.1	9.7	8.29	2.66	0.0022	0.0043	Clic4	chloride intracellular channel 4 (mitochondrial)	Multiple_Complex	29876	angiogenesis; endothelial cell morphogenesis; transport; ion transport; chloride transport; apoptotic process; vacuolar acidification; fertilization; keratinocyte differentiation; negative regulation of cell migration; regulation of ion transmembrane transport; multicellular organism growth; branching morphogenesis of an epithelial tube; retina vasculature morphogenesis in camera-type eye; cellul…	voltage-gated ion channel activity; chloride channel activity; protein binding; protein complex binding; glutathione transferase activity			Mm01179940_mH
TC0200004393.mm.1	8.83	7.42	2.66	0.0004	0.001	Gm25514	predicted gene, 25514 [Source:MGI Symbol;Acc:MGI:5455291]	Small_RNA						TaqMan Probe Unavailable
TC1300002716.mm.1	8.13	6.72	2.66	0.2662	0.3185			NonCoding						Mm03944922_s1
TC1000001393.mm.1	8.22	6.81	2.66	0.0009	0.002			NonCoding						TaqMan Probe Unavailable
TC1000001400.mm.1	8.22	6.81	2.66	0.0009	0.002			NonCoding						TaqMan Probe Unavailable
TC1000002958.mm.1	8.22	6.81	2.66	0.0009	0.002			NonCoding						TaqMan Probe Unavailable
TC1000002965.mm.1	8.22	6.81	2.66	0.0009	0.002			NonCoding						TaqMan Probe Unavailable
TC1600000529.mm.1	7.94	6.54	2.65	0.0069	0.0118	Hcls1	hematopoietic cell specific Lyn substrate 1	Multiple_Complex	15163		RNA polymerase II transcription factor binding; actin binding; protein binding; SH3 domain binding; protein kinase binding; protein complex binding			Mm00468529_g1
TC1900001253.mm.1	9.82	8.42	2.64	0.0048	0.0085	Gda	guanine deaminase	Multiple_Complex	14544	guanine catabolic process; positive regulation of microtubule polymerization; guanine metabolic process	protein binding; zinc ion binding; guanine deaminase activity; hydrolase activity; hydrolase activity, acting on carbon-nitrogen (but not peptide) bonds; metal ion binding			Mm00515821_m1
TC1300001640.mm.1	9.9	8.5	2.64	4.16e-05	0.0001	Hist1h4c	histone cluster 1, H4c	Coding	319155	nucleosome assembly; DNA replication-dependent nucleosome assembly; DNA replication-independent nucleosome assembly; negative regulation of megakaryocyte differentiation; protein heterotetramerization; chromatin silencing at rDNA	histone binding; poly(A) RNA binding; DNA binding; protein binding; protein heterodimerization activity			Mm03040300_gH
TC0300002331.mm.1	9.57	8.18	2.63	0.0112	0.0183	Gm26465	predicted gene, 26465 [Source:MGI Symbol;Acc:MGI:5456242]	Small_RNA						TaqMan Probe Unavailable
TC0600000130.mm.1	9.57	8.18	2.63	0.0112	0.0183	Gm25021	predicted gene, 25021 [Source:MGI Symbol;Acc:MGI:5454798]	Small_RNA						TaqMan Probe Unavailable
TC0900002769.mm.1	9.57	8.18	2.63	0.0112	0.0183	Gm24864	predicted gene, 24864	Small_RNA						TaqMan Probe Unavailable
TC1400002056.mm.1	9.57	8.18	2.63	0.0112	0.0183	Gm24424	predicted gene, 24424 [Source:MGI Symbol;Acc:MGI:5454201]	Small_RNA						TaqMan Probe Unavailable
TC1700001921.mm.1	9.57	8.18	2.63	0.0112	0.0183	Gm24389	predicted gene, 24389 [Source:MGI Symbol;Acc:MGI:5454166]	Small_RNA						TaqMan Probe Unavailable
TC0800000353.mm.1	8.66	7.27	2.63	8.49e-05	0.0002	Eif4ebp1	eukaryotic translation initiation factor 4E binding protein 1	Coding	13685	G1/S transition of mitotic cell cycle; IRES-dependent translational initiation; regulation of translation; regulation of translational initiation; insulin receptor signaling pathway; negative regulation of translation; negative regulation of protein complex assembly; TOR signaling; positive regulation of mitotic cell cycle; negative regulation of translational initiation; cellular response to hyp…	protein binding; eukaryotic initiation factor 4E binding; translation repressor activity; translation initiation factor binding; protein phosphatase 2A binding	GenMAPP	Translation_Factors	Mm01620026_g1
TC0M00000005.mm.1	11.04	9.64	2.63	0.0023	0.0045	ND2	NADH dehydrogenase subunit 2	Multiple_Complex	17717	mitochondrial electron transport, NADH to ubiquinone; transport; oxidation-reduction process; reactive oxygen species metabolic process	NADH dehydrogenase (ubiquinone) activity; oxidoreductase activity; protein kinase binding; ionotropic glutamate receptor binding	GenMAPP	Electron_Transport_Chain	Mm04225288_s1
TC1100001005.mm.1	13.89	12.49	2.63	0.0107	0.0175			NonCoding						TaqMan Probe Unavailable
TC1700000867.mm.1	8.08	6.69	2.62	0.003	0.0056	Gm25008	predicted gene, 25008 [Source:MGI Symbol;Acc:MGI:5454785]	Small_RNA						TaqMan Probe Unavailable
TSUnmapped00000135.mm.1	10.03	8.64	2.62	0.003	0.0055	Rnu3b4	U3B small nuclear RNA 4	Small_RNA	19861
TC0100003627.mm.1	10.27	8.88	2.62	0.0009	0.0019	Akt3	thymoma viral proto-oncogene 3	Coding	23797	mitochondrial genome maintenance; protein phosphorylation; signal transduction; positive regulation of sodium ion transport; phosphorylation; peptidyl-serine phosphorylation; peptidyl-threonine phosphorylation; cellular response to insulin stimulus	nucleotide binding; protein kinase activity; protein serine/threonine kinase activity; protein kinase C binding; protein binding; ATP binding; kinase activity; transferase activity	GenMAPP	Integrin-mediated_cell_adhesion_KEGG; S1P_Signaling	Mm00442194_m1
TC0X00001829.mm.1	8.31	6.93	2.61	0.0644	0.0887	Cybb	cytochrome b-245, beta polypeptide	Multiple_Complex	13058	superoxide metabolic process; transport; ion transport; inflammatory response; regulation of ion transmembrane transport; response to drug; superoxide anion generation; innate immune response; respiratory burst; hydrogen peroxide biosynthetic process; oxidation-reduction process	voltage-gated ion channel activity; protein binding; N-ethylmaleimide reductase activity; electron carrier activity; superoxide-generating NADPH oxidase activity; oxidoreductase activity; heme binding; reduced coenzyme F420 dehydrogenase activity; sulfur oxygenase reductase activity; malolactic enzyme activity; NADPH:sulfur oxidoreductase activity; metal ion binding; protein heterodimerization ac…			Mm00432773_m1
TC0X00001881.mm.1	10.91	9.54	2.59	0.0007	0.0016	Gm25202	predicted gene, 25202 [Source:MGI Symbol;Acc:MGI:5454979]	Small_RNA						TaqMan Probe Unavailable
TC0500002103.mm.1	6.19	4.82	2.58	0.0013	0.0026			NonCoding						Mm05712494_s1
TC0700002786.mm.1	7.35	5.98	2.57	0.0103	0.0169	Fxyd5; Mir7050	FXYD domain-containing ion transport regulator 5; microRNA 7050	Multiple_Complex	18301; 102465635	transport; ion transport; regulation of sodium ion transmembrane transporter activity; ion transmembrane transport	actin binding; ion channel activity; sodium channel regulator activity; cadherin binding			Mm00435435_m1
TC0300002938.mm.1	9.02	7.66	2.57	0.0159	0.025	Ccdc109b	coiled-coil domain containing 109B	Coding	66815	transport; ion transport; calcium ion transport; mitochondrial calcium ion transport; calcium ion transmembrane import into mitochondrion; mitochondrial calcium ion homeostasis	ion channel activity; protein binding; calcium channel inhibitor activity; calcium channel activity; uniporter activity			Mm00470563_m1
TC0100003533.mm.1	8.41	7.05	2.57	0.083	0.1116	Fcer1g	Fc receptor, IgE, high affinity I, gamma polypeptide	Multiple_Complex	14127	positive regulation of type IIa hypersensitivity; positive regulation of type III hypersensitivity; positive regulation of type I hypersensitivity; neutrophil activation involved in immune response; T cell differentiation involved in immune response; Fc receptor mediated stimulatory signaling pathway; serotonin secretion by platelet; phagocytosis, engulfment; signal transduction; cell surface rec…	transmembrane signaling receptor activity; protein binding; IgE receptor activity; IgE binding; IgG binding			Mm02343757_m1
TC0700003469.mm.1	9.58	8.22	2.56	0.0098	0.0162	Gm23815	predicted gene, 23815 [Source:MGI Symbol;Acc:MGI:5453592]	Small_RNA						TaqMan Probe Unavailable
TC0300002576.mm.1	9.49	8.14	2.55	0.0066	0.0113	Gm22505	predicted gene, 22505 [Source:MGI Symbol;Acc:MGI:5452282]	Small_RNA						TaqMan Probe Unavailable
TC0600002181.mm.1	9.49	8.14	2.55	0.0066	0.0113	Gm22363	predicted gene, 22363 [Source:MGI Symbol;Acc:MGI:5452140]	Small_RNA						TaqMan Probe Unavailable
TC1200001150.mm.1	5.82	4.48	2.54	0.0758	0.1028	Gm23600	predicted gene, 23600 [Source:MGI Symbol;Acc:MGI:5453377]	Small_RNA						TaqMan Probe Unavailable
TC1100001339.mm.1	10.02	8.68	2.52	0.0045	0.008	Rnu3b1	U3B small nuclear RNA 1 (Rnu3b1), small nuclear RNA.	Multiple_Complex	19858					TaqMan Probe Unavailable
TC1100001340.mm.1	10.02	8.68	2.52	0.0045	0.008	Rnu3b3	U3B small nuclear RNA 3 (Rnu3b3), small nuclear RNA.	Multiple_Complex	19860					TaqMan Probe Unavailable
TC1100001343.mm.1	10.02	8.68	2.52	0.0045	0.008	Rnu3b2	U3B small nuclear RNA 2 (Rnu3b2), small nuclear RNA.	Multiple_Complex	19859					TaqMan Probe Unavailable
TC0400003680.mm.1	7.42	6.1	2.5	0.0004	0.0008	Smpdl3b	sphingomyelin phosphodiesterase, acid-like 3B	Coding	100340	sphingomyelin catabolic process; metabolic process; biological_process	cyclic-nucleotide phosphodiesterase activity; 3',5'-cyclic-AMP phosphodiesterase activity; calmodulin-dependent cyclic-nucleotide phosphodiesterase activity; cGMP-stimulated cyclic-nucleotide phosphodiesterase activity; cGMP-inhibited cyclic-nucleotide phosphodiesterase activity; photoreceptor cyclic-nucleotide phosphodiesterase activity; sphingomyelin phosphodiesterase activity; hydrolase activi…			Mm00505696_m1
TC0X00000133.mm.1	7.51	6.19	2.5	1.72e-06	8.41e-06			NonCoding						Mm05785028_s1
TC0300000060.mm.1	7.29	5.97	2.5	0.0017	0.0034	Fabp5	fatty acid binding protein 5, epidermal	Multiple_Complex	16592	glucose metabolic process; lipid metabolic process; phosphatidylcholine biosynthetic process; transport; glucose transport	transporter activity; fatty acid binding; lipid binding; protein binding			Mm02026952_g1
TC1100003115.mm.1	6.26	4.94	2.5	0.0622	0.086	Scimp	SLP adaptor and CSK interacting membrane protein	Coding	327957	positive regulation of ERK1 and ERK2 cascade; meiosis I	protein binding			Mm01250361_m1
TC1200002269.mm.1	7.17	5.85	2.49	0.0786	0.1062	Ifi27l2a	interferon, alpha-inducible protein 27 like 2A; interferon, alpha-inducible protein 27 like 2A (Ifi27l2a), mRNA.	Multiple_Complex	76933	aging; response to virus	molecular_function			Mm01329883_gH
TC0M00000030.mm.1	14.1	12.78	2.49	0.0063	0.0109			NonCoding						Mm05784742_g1
TSUnmapped00000022.mm.1	6.74	5.43	2.48	0.0108	0.0176	Rbm4	RNA binding motif protein 4	Coding	19653	regulation of alternative mRNA splicing, via spliceosome; cap-independent translational initiation; IRES-dependent translational initiation; mRNA processing; RNA splicing; regulation of gene expression; negative regulation of translation; cell differentiation; pancreas development; gene silencing by RNA; negative regulation of translation in response to stress; circadian regulation of gene expres…	nucleotide binding; nucleic acid binding; RNA binding; mRNA binding; mRNA 3'-UTR binding; zinc ion binding; miRNA binding; pre-mRNA binding; poly(A) RNA binding; metal ion binding; pre-mRNA intronic binding; pre-mRNA intronic pyrimidine-rich binding
TC0700004283.mm.1	9.92	8.61	2.48	0.0055	0.0096	Gm24596	predicted gene, 24596 [Source:MGI Symbol;Acc:MGI:5454373]	Small_RNA						TaqMan Probe Unavailable
TC1800000800.mm.1	13.21	11.91	2.47	0.1252	0.162	Gm26202	predicted gene, 26202 [Source:MGI Symbol;Acc:MGI:5455979]	Small_RNA						TaqMan Probe Unavailable
TC1600001288.mm.1	6.62	5.32	2.47	6.48e-05	0.0002	Gm24927	predicted gene, 24927 [Source:MGI Symbol;Acc:MGI:5454704]	Small_RNA						TaqMan Probe Unavailable
TC0100002300.mm.1	5.75	4.45	2.47	0.1132	0.148			NonCoding						TaqMan Probe Unavailable
TC0500001745.mm.1	5.75	4.45	2.47	0.1132	0.148			NonCoding						TaqMan Probe Unavailable
TC0700002803.mm.1	5.75	4.45	2.47	0.1132	0.148			NonCoding						TaqMan Probe Unavailable
TC0700002806.mm.1	5.75	4.45	2.47	0.1132	0.148			NonCoding						TaqMan Probe Unavailable
TC0900001682.mm.1	5.75	4.45	2.47	0.1132	0.148			NonCoding						TaqMan Probe Unavailable
TC0900002384.mm.1	5.75	4.45	2.47	0.1132	0.148			NonCoding						TaqMan Probe Unavailable
TC1300000170.mm.1	5.75	4.45	2.47	0.1132	0.148			NonCoding						TaqMan Probe Unavailable
TSUnmapped00000179.mm.1	10.43	9.13	2.46	0.0055	0.0097	Rnu3b2	U3B small nuclear RNA 2	Small_RNA	19859
TSUnmapped00000182.mm.1	10.43	9.13	2.46	0.0055	0.0097	Rnu3b3	U3B small nuclear RNA 3	Small_RNA	19860
TSUnmapped00000183.mm.1	10.43	9.13	2.46	0.0055	0.0097	Rnu3b1	U3B small nuclear RNA 1	Small_RNA	19858
TC0500000842.mm.1	5.25	3.95	2.46	0.0433	0.0618	Ppbp	pro-platelet basic protein	Coding	57349	leukocyte migration involved in inflammatory response; positive regulation of leukocyte chemotaxis; inflammatory response; immune response; G-protein coupled receptor signaling pathway; response to lipopolysaccharide; regulation of cell proliferation; chemokine-mediated signaling pathway; neutrophil chemotaxis; neutrophil degranulation	chemokine activity; CXCR chemokine receptor binding			Mm00470163_m1
TC0400004145.mm.1	14.53	13.23	2.46	6.24e-05	0.0002	Gm10563	predicted gene 10563 [Source:MGI Symbol;Acc:MGI:3642630]	Coding		biological_process	molecular_function			TaqMan Probe Unavailable
TC0700000810.mm.1	9.57	8.28	2.45	0.0918	0.1223	Napsa	napsin A aspartic peptidase	Multiple_Complex	16541	proteolysis; protein catabolic process; membrane protein proteolysis; surfactant homeostasis	endopeptidase activity; aspartic-type endopeptidase activity; protein binding; peptidase activity; hydrolase activity; aspartic endopeptidase activity, intramembrane cleaving			Mm00492828_g1
TC1800000504.mm.1	5.84	4.55	2.45	0.0118	0.0191			NonCoding						Mm05863950_s1
TC1000002268.mm.1	6.97	5.69	2.44	0.4358	0.4923	Snord98	small nucleolar RNA, C/D box 98	Small_RNA	100217463					TaqMan Probe Unavailable
TC1700002815.mm.1	7.59	6.31	2.43	0.0061	0.0106	C4a	complement component 4A (Rodgers blood group); Synthetic construct Mus musculus clone IMAGE:100069505, MGC:199407 complement component 4A (Rodgers blood group) (C4a) mRNA, encodes complete protein.	Multiple_Complex	625018	complement activation; immune system process; inflammatory response; complement activation, classical pathway; negative regulation of endopeptidase activity; innate immune response	complement binding; complement component C1q binding; carbohydrate binding; endopeptidase inhibitor activity	GenMAPP	Complement_Activation_Classical	Mm00550309_m1
TC1000001251.mm.1	11.5	10.22	2.43	0.0007	0.0015	Gm25587	predicted gene, 25587 [Source:MGI Symbol;Acc:MGI:5455364]	Small_RNA						TaqMan Probe Unavailable
TC0800002027.mm.1	6.67	5.39	2.42	8.33e-05	0.0002	Gm6100	predicted gene 6100 [Source:MGI Symbol;Acc:MGI:3644987]	Pseudogene						Mm01605914_gH
TC0900002937.mm.1	8.81	7.54	2.42	0.0103	0.0169			NonCoding						Mm05783233_s1
TC1100000638.mm.1	9.13	7.86	2.41	0.0473	0.067	Gpx3	glutathione peroxidase 3	Coding	14778	glutathione metabolic process; response to oxidative stress; hydrogen peroxide catabolic process; protein homotetramerization; oxidation-reduction process	peroxidase activity; glutathione peroxidase activity; selenium binding; oxidoreductase activity; glutathione binding; protein binding			Mm00492427_m1
TC1300000425.mm.1	8.23	6.96	2.41	0.1166	0.1519	Ly86	lymphocyte antigen 86	Coding	17084	immune system process; inflammatory response; positive regulation of lipopolysaccharide-mediated signaling pathway; innate immune response				Mm00440240_m1
TC0800001205.mm.1	9.91	8.64	2.41	0.0075	0.0127	Gm22063	predicted gene, 22063 [Source:MGI Symbol;Acc:MGI:5451840]	Small_RNA						TaqMan Probe Unavailable
TC0500002735.mm.1	9.42	8.15	2.4	0.0259	0.0388	Gm23092	predicted gene, 23092 [Source:MGI Symbol;Acc:MGI:5452869]	Small_RNA						TaqMan Probe Unavailable
TC0500003706.mm.1	9.42	8.15	2.4	0.0259	0.0388	Gm24242	predicted gene, 24242 [Source:MGI Symbol;Acc:MGI:5454019]	Small_RNA						TaqMan Probe Unavailable
TC0M00000026.mm.1	12.32	11.05	2.4	0.0003	0.0007			NonCoding						Mm04225292_g1
TC0300002362.mm.1	6.77	5.51	2.4	0.0005	0.0012	Gm24608	predicted gene, 24608 [Source:MGI Symbol;Acc:MGI:5454385]	Small_RNA						TaqMan Probe Unavailable
TC0700004172.mm.1	7.46	6.2	2.4	0.0016	0.0031	Itpripl2	inositol 1,4,5-triphosphate receptor interacting protein-like 2	Multiple_Complex	319622	biological_process	molecular_function			Mm02600697_s1
TC1700002604.mm.1	6.36	5.1	2.39	2.25e-05	7.4e-05			NonCoding						Mm05860934_s1
TC1100003097.mm.1	10.02	8.76	2.38	0.0244	0.0367	Cxcl16	chemokine (C-X-C motif) ligand 16	Multiple_Complex	66102	receptor-mediated endocytosis; chemotaxis; T cell chemotaxis; positive regulation of cell growth; positive regulation of cell migration; response to cytokine; response to interferon-gamma; response to tumor necrosis factor; lymphocyte chemotaxis; cellular response to lipopolysaccharide	low-density lipoprotein receptor activity; scavenger receptor activity; cytokine activity; chemokine activity; chemokine receptor binding			Mm00469713_g1
TC0500000050.mm.1	8.37	7.12	2.38	0.0386	0.0557	Abcb1a	ATP-binding cassette, sub-family B (MDR/TAP), member 1A	Multiple_Complex	18671	G2/M transition of mitotic cell cycle; transport; drug transmembrane transport; hormone transport; drug transport; daunorubicin transport; drug export; transmembrane transport; negative regulation of cell death; establishment of blood-brain barrier; stem cell proliferation; positive regulation of response to drug; metabolic process; xenobiotic transport	nucleotide binding; ATP binding; xenobiotic-transporting ATPase activity; hydrolase activity; ATPase activity; ATPase activity, coupled; ATPase activity, coupled to transmembrane movement of substances			Mm00440761_m1
TC1400002370.mm.1	5.97	4.72	2.37	6.81e-05	0.0002			NonCoding						Mm05867127_s1
TC1900001131.mm.1	9	7.75	2.37	0.1758	0.2197	Ms4a7	membrane-spanning 4-domains, subfamily A, member 7; membrane-spanning 4-domains, subfamily A, member 7 (Ms4a7), transcript variant 1, mRNA.	Multiple_Complex	109225	biological_process	molecular_function			Mm01197655_m1
TC1100003100.mm.1	5.16	3.91	2.37	0.0401	0.0577	Vmo1	vitelline membrane outer layer 1 homolog (chicken)	Coding	327956	biological_process	molecular_function			Mm01250451_g1
TC0X00003437.mm.1	6.83	5.59	2.37	0.0029	0.0054	Il2rg	interleukin 2 receptor, gamma chain	Multiple_Complex	16186	regulation of gene expression; positive regulation of gene expression; positive regulation of CD4-positive, CD25-positive, alpha-beta regulatory T cell differentiation; positive regulation of T cell differentiation in thymus; positive regulation of B cell differentiation; positive regulation of lymphocyte differentiation; cytokine-mediated signaling pathway	cytokine receptor activity; interleukin-2 binding; interleukin-7 binding	GenMAPP	Inflammatory_Response_Pathway	Mm01229214_g1
TC0X00000916.mm.1	8.93	7.69	2.36	0.1891	0.2345	Msn	moesin	Multiple_Complex	17698	regulation of cell shape; positive regulation of gene expression; gland morphogenesis; establishment of epithelial cell apical/basal polarity; establishment of endothelial barrier; cellular response to testosterone stimulus; positive regulation of podosome assembly; regulation of organelle assembly; positive regulation of protein localization to early endosome; positive regulation of cellular pro…	double-stranded RNA binding; actin binding; receptor binding; cytoskeletal protein binding; protein kinase binding; cell adhesion molecule binding; protein binding			Mm01235027_m1
TC1400001919.mm.1	11.51	10.27	2.36	6.12e-05	0.0002	Gm19377	PREDICTED: predicted gene, 19377 (Gm19377), partial mRNA.	Coding	100502795					Mm05865714_g1
TC1900000716.mm.1	7.2	5.96	2.35	0.0009	0.0019	Gm23140	predicted gene, 23140 [Source:MGI Symbol;Acc:MGI:5452917]	Small_RNA						TaqMan Probe Unavailable
TC1500000503.mm.1	6.13	4.89	2.35	0.0001	0.0003	Khdrbs3	KH domain containing, RNA binding, signal transduction associated 3	Coding	13992	transcription, DNA-templated; regulation of transcription, DNA-templated; mRNA processing; positive regulation of RNA splicing	nucleic acid binding; RNA binding; single-stranded RNA binding; SH3 domain binding; poly(A) RNA binding; protein binding			Mm01200514_m1
TC0100001597.mm.1	6.33	5.09	2.35	0.0516	0.0725	Cd48	CD48 antigen	Coding	12506	signal transduction; T cell activation; mast cell activation	antigen binding; receptor activity; protein binding			Mm01290134_m1
TC0600000639.mm.1	9.86	8.63	2.35	0.0025	0.0047	Gm25818	predicted gene, 25818 [Source:MGI Symbol;Acc:MGI:5455595]	Small_RNA						TaqMan Probe Unavailable
TC1000001138.mm.1	9.1	7.87	2.34	0.4695	0.5251	Ntn4	netrin 4	Coding	57764	neuron remodeling; regulation of branching involved in salivary gland morphogenesis by extracellular matrix-epithelial cell signaling	laminin-1 binding			Mm00480458_m1
TC0400002998.mm.1	9.77	8.55	2.34	0.3666	0.4229			NonCoding						Mm05697082_m1
TC0100000741.mm.1	11.25	10.02	2.33	0.0223	0.0339			NonCoding						TaqMan Probe Unavailable
TC0100000755.mm.1	11.25	10.02	2.33	0.0223	0.0339			NonCoding						TaqMan Probe Unavailable
TC0500003457.mm.1	11.25	10.02	2.33	0.0223	0.0339			NonCoding						TaqMan Probe Unavailable
TC1_GL456211_random00000022.mm.1	11.25	10.02	2.33	0.0223	0.0339			NonCoding						TaqMan Probe Unavailable
TC1_GL456221_random00000008.mm.1	11.25	10.02	2.33	0.0223	0.0339			NonCoding						TaqMan Probe Unavailable
TC0100000600.mm.1	10.88	9.65	2.33	0.0019	0.0038	Gm25939	predicted gene, 25939 [Source:MGI Symbol;Acc:MGI:5455716]	Small_RNA						TaqMan Probe Unavailable
TC1000003213.mm.1	5.87	4.65	2.33	0.0148	0.0235	Lilr4b	leukocyte immunoglobulin-like receptor, subfamily B, member 4B	Multiple_Complex	14727					Mm00496572_m1
TC0X00000906.mm.1	6.05	4.83	2.33	4.05e-09	7.47e-08	Gm26617	predicted gene, 26617 [Source:MGI Symbol;Acc:MGI:5477111]	NonCoding						Mm00845272_s1
TC1700001936.mm.1	7.46	6.24	2.33	0.0045	0.0081	Hspa1a	heat shock protein 1A	Coding	193740	telomere maintenance; DNA repair; response to heat; response to unfolded protein; mRNA catabolic process; negative regulation of cell proliferation; negative regulation of cell growth	G-protein coupled receptor binding; protease binding; double-stranded RNA binding; receptor binding; ATP binding; ATPase activity; enzyme binding; heat shock protein binding; ubiquitin protein ligase binding; ATPase activity, coupled; protein binding involved in protein folding; NF-kappaB binding; unfolded protein binding; C3HC4-type RING finger domain binding; nucleotide binding; protein binding			Mm01159846_s1
TC1300002717.mm.1	6.98	5.76	2.32	0.046	0.0654	Itga1; Pelo	integrin alpha 1; pelota homolog (Drosophila); Synthetic construct Mus musculus clone IMAGE:100068137, MGC:195754 integrin alpha 1 (Itga1) mRNA, encodes complete protein.; pelota homolog (Drosophila) (Pelo), mRNA.	Coding	109700; 105083	activation of MAPK activity; cell adhesion; cell-matrix adhesion; integrin-mediated signaling pathway; negative regulation of cell proliferation; neutrophil chemotaxis; positive regulation of phosphoprotein phosphatase activity; negative regulation of epidermal growth factor receptor signaling pathway; vasodilation; positive regulation of neuron apoptotic process; cellular extravasation; neuron p…	receptor binding; protein binding; collagen binding; protein phosphatase binding; metal ion binding; collagen binding involved in cell-matrix adhesion; nuclease activity; endonuclease activity; hydrolase activity; phosphoric ester hydrolase activity; T/G mismatch-specific endonuclease activity; retroviral 3' processing activity	GenMAPP	Integrin-mediated_cell_adhesion_KEGG	Mm01306371_m1
TC0300000935.mm.1	6.45	5.24	2.32	0.046	0.0654	Hist2h2bb	histone cluster 2, H2bb	Coding	319189	nucleosome assembly	DNA binding; protein heterodimerization activity			Mm02746061_sH
TC1900000217.mm.1	7.82	6.6	2.32	0.1054	0.1387	Ms4a4c	membrane-spanning 4-domains, subfamily A, member 4C	Coding	64380	biological_process	molecular_function			Mm00652120_mH
TC1500001018.mm.1	9	7.79	2.32	0.0661	0.0908	Aqp5	aquaporin 5	Coding	11830	transport; water transport; cellular water homeostasis; carbon dioxide transport; ion transmembrane transport; saliva secretion; camera-type eye morphogenesis; glycerol transport; pancreatic juice secretion; odontogenesis	transporter activity; protein binding; water channel activity; glycerol channel activity			Mm00437578_m1
TC0100003167.mm.1	7.23	6.01	2.32	0.0787	0.1064	Ptprc	protein tyrosine phosphatase, receptor type, C; Synthetic construct Mus musculus clone IMAGE:100068112, MGC:195729 protein tyrosine phosphatase, receptor type, C (Ptprc) mRNA, encodes complete protein.; protein tyrosine phosphatase, receptor type, C (Ptprc), transcript variant 3, mRNA.	Multiple_Complex	19264		phosphoprotein phosphatase activity; protein tyrosine phosphatase activity; protein binding; heparin binding; hydrolase activity; phosphatase activity; protein kinase binding; heparan sulfate proteoglycan binding			Mm01293573_g1
TC1700001430.mm.1	6.69	5.47	2.32	0.0008	0.0017			NonCoding						Mm05857067_s1
TC0100000825.mm.1	8.23	7.02	2.32	0.0089	0.0148	Gm25395	predicted gene, 25395 [Source:MGI Symbol;Acc:MGI:5455172]	Small_RNA						Mm05805660_s1
TC0400002728.mm.1	8.71	7.5	2.31	0.0166	0.0259	Gm26138	predicted gene, 26138 [Source:MGI Symbol;Acc:MGI:5455915]	Small_RNA						TaqMan Probe Unavailable
TC0100002351.mm.1	5.22	4.02	2.31	4.63e-05	0.0001			NonCoding						Mm05790672_s1
TC0100002529.mm.1	6.14	4.93	2.31	0.0052	0.0092			NonCoding						Mm03966954_s1
TC0100001661.mm.1	6	4.8	2.31	6.24e-05	0.0002	Gm26104	predicted gene, 26104 [Source:MGI Symbol;Acc:MGI:5455881]	Small_RNA						Mm05836591_s1
TC1000002665.mm.1	5.56	4.36	2.3	2.04e-05	6.79e-05			NonCoding						Mm03974502_s1
TC1300000956.mm.1	9.45	8.25	2.3	0.0136	0.0217	Gm24863	predicted gene, 24863 [Source:MGI Symbol;Acc:MGI:5454640]	Small_RNA						TaqMan Probe Unavailable
TC0600000818.mm.1	14.92	13.72	2.3	0.0001	0.0003	Rpl34-ps1	ribosomal protein L34, pseudogene 1	Multiple_Complex	619547	translation	structural constituent of ribosome	GenMAPP	Ribosomal_Proteins	Mm01198198_g1
TC0300002743.mm.1	9.44	8.24	2.3	0.1447	0.1843	5330417C22Rik	RIKEN cDNA 5330417C22 gene	Multiple_Complex	229722	autophagy; cellular response to starvation; macroautophagy; positive regulation of vacuole organization; positive regulation of autophagosome assembly; negative regulation of extrinsic apoptotic signaling pathway in absence of ligand	poly(A) RNA binding			Mm01199789_g1
TC0500002840.mm.1	11.78	10.59	2.28	0.0246	0.037	Plac8	placenta-specific 8	Multiple_Complex	231507	positive regulation of cell proliferation; response to cold; negative regulation of multicellular organism growth; defense response to bacterium; negative regulation of apoptotic process; positive regulation of transcription from RNA polymerase II promoter; brown fat cell differentiation	chromatin binding; protein binding			Mm00507371_m1
TC1500001329.mm.1	8.71	7.52	2.28	0.0036	0.0065	Snord123	small nucleolar RNA, C/D box 123	Small_RNA	66835					Mm04277496_s1
TC0500001912.mm.1	9.76	8.57	2.28	0.0149	0.0236	Steap2	six transmembrane epithelial antigen of prostate 2	Multiple_Complex	74051		transporter activity; cupric reductase activity; oxidoreductase activity; metal ion binding; ferric-chelate reductase (NADPH) activity			Mm01320129_m1
TC0100000826.mm.1	5.79	4.6	2.28	7.21e-05	0.0002	Scarna6	small Cajal body-specific RNA 6	Small_RNA	100217415					Mm04237680_s1
TC1000003071.mm.1	5.97	4.78	2.28	0.0005	0.0011			NonCoding						Mm05804243_s1
TC0500003431.mm.1	6.23	5.04	2.28	0.055	0.0769	Serpine1	serine (or cysteine) peptidase inhibitor, clade E, member 1	Coding	18787	placenta development; female gonad development; negative regulation of peptidase activity; regulation of receptor activity; positive regulation of gene expression; negative regulation of gene expression; negative regulation of plasminogen activation; negative regulation of endopeptidase activity; negative regulation of smooth muscle cell migration; positive regulation of blood coagulation; negati…	protease binding; serine-type endopeptidase inhibitor activity; receptor binding; protein binding; peptidase inhibitor activity	GenMAPP	TGF_Beta_Signaling_Pathway; Blood_Clotting_Cascade	Mm01204468_m1
TC0700000499.mm.1	6.99	5.8	2.28	0.0014	0.0028			NonCoding						Mm05734713_s1
TC0700001876.mm.1	7.13	5.95	2.28	0.0384	0.0555	Itgax	integrin alpha X; Synthetic construct Mus musculus clone IMAGE:100068125, MGC:195742 integrin alpha X (Itgax) mRNA, encodes complete protein.	Coding	16411	cell adhesion; integrin-mediated signaling pathway; heterotypic cell-cell adhesion; activated T cell proliferation; defense response to virus; positive regulation of protein targeting to mitochondrion	metal ion binding	GenMAPP	Integrin-mediated_cell_adhesion_KEGG	Mm00498686_g1
TC1600002175.mm.1	7.31	6.12	2.27	0.0161	0.0252	Pcp4	Purkinje cell protein 4	Coding	18546	negative regulation of protein kinase activity; positive regulation of neuron projection development; positive regulation of dopamine secretion; negative regulation of neuron apoptotic process	RNA binding; calmodulin binding			Mm00500973_m1
TC0300000041.mm.1	8.47	7.29	2.27	0.0101	0.0166	Gm24614	predicted gene, 24614 [Source:MGI Symbol;Acc:MGI:5454391]	Small_RNA						TaqMan Probe Unavailable
TC0200000684.mm.1	9.44	8.26	2.27	0.0114	0.0186	Gm22306	predicted gene, 22306 [Source:MGI Symbol;Acc:MGI:5452083]	Small_RNA						TaqMan Probe Unavailable
TC0100003890.mm.1	7.83	6.66	2.25	0.0097	0.016	Mndal	myeloid nuclear differentiation antigen like	Multiple_Complex	100040462	negative regulation of cell growth; regulation of growth; negative regulation of transcription from RNA polymerase II promoter; cellular response to interferon-beta	RNA polymerase II core promoter proximal region sequence-specific DNA binding; core promoter binding; transcriptional repressor activity, RNA polymerase II core promoter proximal region sequence-specific binding; double-stranded DNA binding; transcription factor binding; identical protein binding; poly(A) RNA binding; molecular_function			Mm00492597_m1
TC1100001588.mm.1	8.57	7.4	2.25	0.0011	0.0024	Gm22061	predicted gene, 22061 [Source:MGI Symbol;Acc:MGI:5451838]	Small_RNA						TaqMan Probe Unavailable
TC0300002259.mm.1	8.17	7	2.25	0.0177	0.0275	Gm26204	predicted gene, 26204 [Source:MGI Symbol;Acc:MGI:5455981]	Small_RNA						TaqMan Probe Unavailable
TC0200000298.mm.1	5.91	4.75	2.24	0.0001	0.0004	Gm13354; RP23-158O8.1	predicted gene 13354; Retroviral GAG p10 pseudogene	Pseudogene						TaqMan Probe Unavailable
TC1300001507.mm.1	10.04	8.89	2.23	0.0307	0.0453	Gm24018	predicted gene, 24018 [Source:MGI Symbol;Acc:MGI:5453795]	Small_RNA						TaqMan Probe Unavailable
TC0100000764.mm.1	5.23	4.08	2.22	5.63e-05	0.0002	Gm16094; AC147806.5	predicted gene 16094 [Source:MGI Symbol;Acc:MGI:3801967]; Novel transcript	NonCoding						Mm05915161_g1
TC0700001998.mm.1	5.35	4.2	2.22	0.0002	0.0005	Utf1	undifferentiated embryonic cell transcription factor 1	Coding	22286	transcription, DNA-templated; regulation of transcription, DNA-templated; positive regulation of transcription from RNA polymerase II promoter; male gonad development	transcription coactivator activity; protein binding; HMG box domain binding			Mm00447703_g1
TC0800002751.mm.1	7.84	6.69	2.22	0.0738	0.1003	Gm26493	predicted gene, 26493 [Source:MGI Symbol;Acc:MGI:5456270]	Small_RNA						TaqMan Probe Unavailable
TC0800000586.mm.1	13.32	12.17	2.22	0.0001	0.0003			NonCoding						Mm05760121_g1
TC0400001466.mm.1	11.23	10.08	2.22	0.0812	0.1094	Mir7119	microRNA 7119	Precursor_microRNA	102465673					TaqMan Probe Unavailable
TC0200002046.mm.1	9.05	7.9	2.22	0.001	0.0021	Gm25704	predicted gene, 25704 [Source:MGI Symbol;Acc:MGI:5455481]	Small_RNA						TaqMan Probe Unavailable
TC0300000823.mm.1	11.25	10.1	2.22	0.0182	0.0282	Sprr2b	small proline-rich protein 2B; Synthetic construct Mus musculus clone IMAGE:100015803, MGC:183444 small proline-rich protein 2B (Sprr2b) mRNA, encodes complete protein.	Coding	20756	epidermis development; peptide cross-linking; keratinocyte differentiation; keratinization; response to estradiol	structural molecule activity; molecular_function			Mm01978041_s1
TC1500002214.mm.1	6.36	5.21	2.22	0.0006	0.0013	Faim2	Fas apoptotic inhibitory molecule 2; Fas apoptotic inhibitory molecule 2 (Faim2), transcript variant 2, mRNA.	Coding	72393	response to ischemia; apoptotic process; cerebellum development; cerebellar Purkinje cell layer development; cerebellar granular layer development; cerebellar Purkinje cell differentiation; regulation of neuron apoptotic process; negative regulation of neuron apoptotic process; negative regulation of apoptotic signaling pathway	molecular_function			Mm00511461_m1
TC0700001260.mm.1	5.6	4.45	2.21	6.49e-07	3.76e-06			NonCoding						Mm05737008_s1
TC0700003733.mm.1	8.46	7.31	2.21	0.0017	0.0034	Gm23928	predicted gene, 23928 [Source:MGI Symbol;Acc:MGI:5453705]	Small_RNA						TaqMan Probe Unavailable
TC1900000901.mm.1	8.73	7.58	2.21	1.39e-05	4.92e-05	Gm23927	predicted gene, 23927 [Source:MGI Symbol;Acc:MGI:5453704]	Multiple_Complex						TaqMan Probe Unavailable
TC0400003794.mm.1	8.14	7	2.21	0.023	0.0348	C1qa	complement component 1, q subcomponent, alpha polypeptide	Coding	12259	immune system process; complement activation, classical pathway; innate immune response	protein binding	GenMAPP	Complement_Activation_Classical	Mm00432142_m1
TC0600003329.mm.1	7.23	6.1	2.2	0.0644	0.0887	Plbd1	phospholipase B domain containing 1	Multiple_Complex	66857	lipid metabolic process; lipid catabolic process; biological_process	phospholipase activity; prenylcysteine methylesterase activity; lipase activity; hydrolase activity; 1-oxa-2-oxocycloheptane lactonase activity; sulfolactone hydrolase activity; 3,4-dihydrocoumarin hydrolase activity; butyrolactone hydrolase activity; endosulfan lactone lactonase activity; L-ascorbate 6-phosphate lactonase activity; Ser-tRNA(Thr) hydrolase activity; Ala-tRNA(Pro) hydrolase activi…			Mm00482098_m1
TC1700000456.mm.1	11.81	10.68	2.2	0.098	0.1299			NonCoding						TaqMan Probe Unavailable
TC1700000525.mm.1	5.4	4.27	2.19	0.0029	0.0054			NonCoding						Mm03953731_s1
TC0900001413.mm.1	7.93	6.8	2.19	0.0078	0.0132			NonCoding						Mm05776851_s1
TC1600001580.mm.1	6.46	5.33	2.18	0.0308	0.0454	Cd86	CD86 antigen	Multiple_Complex	12524	toll-like receptor signaling pathway; adaptive immune response; immune system process; negative regulation of T cell anergy; toll-like receptor 3 signaling pathway; positive regulation of T cell proliferation; positive regulation of activated T cell proliferation; B cell activation; defense response to virus; cellular response to lipopolysaccharide; response to yeast; T cell proliferation involve…	receptor binding	GenMAPP	Inflammatory_Response_Pathway	Mm00444540_m1
TC1900001554.mm.1	8.49	7.36	2.18	0.0557	0.0777	Gm24336	predicted gene, 24336 [Source:MGI Symbol;Acc:MGI:5454113]	Small_RNA						TaqMan Probe Unavailable
TC0700002728.mm.1	8.48	7.36	2.18	0.0217	0.0331	Gm23103	predicted gene, 23103 [Source:MGI Symbol;Acc:MGI:5452880]	Small_RNA						TaqMan Probe Unavailable
TC1700000834.mm.1	6.95	5.82	2.18	2.38e-07	1.67e-06	Gm25135	predicted gene, 25135 [Source:MGI Symbol;Acc:MGI:5454912]	Small_RNA						TaqMan Probe Unavailable
TC1400002284.mm.1	5.72	4.59	2.18	4.42e-06	1.86e-05	Gm20675; RP23-177N16.1	predicted gene 20675 [Source:MGI Symbol;Acc:MGI:5313122]; novel transcript	NonCoding						Mm05901671_s1
TC0500002935.mm.1	5.73	4.61	2.18	0.0007	0.0015			NonCoding						Mm05716533_s1
TC0100002503.mm.1	7.3	6.18	2.17	0.0209	0.032	Erbb4	v-erb-a erythroblastic leukemia viral oncogene homolog 4 (avian)	Multiple_Complex	13869		nucleotide binding; protein kinase activity; protein tyrosine kinase activity; transmembrane receptor protein tyrosine kinase activity; receptor signaling protein tyrosine kinase activity; epidermal growth factor receptor binding; protein binding; ATP binding; kinase activity; transferase activity; protein homodimerization activity; transcription regulatory region DNA binding			Mm01256792_m1
TC1700002315.mm.1	7.85	6.73	2.17	0.1099	0.1441	Lrg1	leucine-rich alpha-2-glycoprotein 1	Coding	76905	positive regulation of endothelial cell proliferation; positive regulation of transforming growth factor beta receptor signaling pathway; positive regulation of angiogenesis; brown fat cell differentiation	transforming growth factor beta receptor binding			Mm01278767_m1
TC1100000015.mm.1	7.5	6.38	2.17	0.003	0.0056	Selm	selenoprotein M	Multiple_Complex	114679	response to selenium ion; multicellular organism growth; corticosterone secretion; hormone metabolic process; adipose tissue development	molecular_function			Mm00459806_m1
TC0300002882.mm.1	8.71	7.59	2.17	0.0133	0.0213	Gm24456	predicted gene, 24456 [Source:MGI Symbol;Acc:MGI:5454233]	Small_RNA						TaqMan Probe Unavailable
TC0800002233.mm.1	11.08	9.96	2.17	0.0045	0.008	Gm25813	predicted gene, 25813 [Source:MGI Symbol;Acc:MGI:5455590]	Small_RNA						TaqMan Probe Unavailable
TC1200001097.mm.1	7.28	6.17	2.17	0.1571	0.1985	Gm17052	predicted gene 17052 [Source:MGI Symbol;Acc:MGI:4937879]	Multiple_Complex						Mm01323014_g1
TC1100001667.mm.1	11.93	10.81	2.17	0.0057	0.0099	Rnu2-10	U2 small nuclear RNA 10	Small_RNA	19848					TaqMan Probe Unavailable
TC1500000658.mm.1	13.48	12.36	2.17	0.5103	0.5644	Lgals1	lectin, galactose binding, soluble 1	Coding	16852	plasma cell differentiation; apoptotic process; heterophilic cell-cell adhesion via plasma membrane cell adhesion molecules; signal transduction; negative regulation of cell-substrate adhesion; negative regulation of neuron projection development; T cell costimulation; positive regulation of erythrocyte aggregation; positive regulation of I-kappaB kinase/NF-kappaB signaling; maintenance of protei…	glycoprotein binding; signal transducer activity; protein binding; galactose binding; carbohydrate binding; lactose binding; protein homodimerization activity; laminin binding; poly(A) RNA binding; galactoside binding			Mm00839408_g1
TC1100003353.mm.1	7.95	6.84	2.17	0.0066	0.0113	Asic2	acid-sensing (proton-gated) ion channel 2	Coding	11418	regulation of systemic arterial blood pressure by aortic arch baroreceptor feedback; transport; ion transport; cation transport; sodium ion transport; phototransduction; sensory perception of sound; response to mechanical stimulus; response to acidic pH; regulation of gene expression; regulation of vasoconstriction; regulation of blood coagulation; ion transmembrane transport; regulation of ion t…	ion channel activity; voltage-gated sodium channel activity; cation channel activity; sodium channel activity; protein binding; ligand-gated sodium channel activity; ion gated channel activity			Mm00475688_m1
TC0200003251.mm.1	6.47	5.36	2.17	0.0275	0.0409			NonCoding						Mm05893035_m1
TC0600001134.mm.1	8.37	7.25	2.16	0.0247	0.0371	Gm24565	predicted gene, 24565 [Source:MGI Symbol;Acc:MGI:5454342]	Small_RNA						TaqMan Probe Unavailable
TC1100000336.mm.1	6.05	4.93	2.16	0.0044	0.0079	Hba-a2; Hba-a1	hemoglobin alpha, adult chain 2; hemoglobin alpha, adult chain 1 (Hba-a1), mRNA.; hemoglobin alpha, adult chain 1; Synthetic construct Mus musculus clone IMAGE:100062289, MGC:190450 hemoglobin alpha, adult chain 2 (Hba-a2) mRNA, encodes complete protein.	Multiple_Complex	110257; 15122	in utero embryonic development; erythrocyte development; transport; oxygen transport	beta-amyloid binding; peroxidase activity; oxygen binding; heme binding; haptoglobin binding; organic acid binding; oxygen transporter activity; iron ion binding; metal ion binding			Mm00845395_s1
TC0700000294.mm.1	7.92	6.81	2.16	0.0002	0.0004	Gm25134	predicted gene, 25134 [Source:MGI Symbol;Acc:MGI:5454911]	Small_RNA						TaqMan Probe Unavailable
TC0200004602.mm.1	5.8	4.69	2.16	0.0093	0.0155	Il1b	interleukin 1 beta; interleukin 1 beta (Il1b), mRNA.	Multiple_Complex	16176		receptor binding; cytokine activity; interleukin-1 receptor binding; protein domain specific binding	GenMAPP	Inflammatory_Response_Pathway; Smooth_muscle_contraction	Mm01336189_m1
TC0900003081.mm.1	8.56	7.46	2.16	0.027	0.0403	Gm22821	predicted gene, 22821 [Source:MGI Symbol;Acc:MGI:5452598]	Small_RNA						TaqMan Probe Unavailable
TC0900003083.mm.1	8.56	7.46	2.16	0.027	0.0403	Gm25484	predicted gene, 25484 [Source:MGI Symbol;Acc:MGI:5455261]	Small_RNA						TaqMan Probe Unavailable
TC0900003084.mm.1	8.56	7.46	2.16	0.027	0.0403	Gm24641	predicted gene, 24641 [Source:MGI Symbol;Acc:MGI:5454418]	Small_RNA						TaqMan Probe Unavailable
TC0100003891.mm.1	6.74	5.63	2.15	0.0052	0.0091	Ifi203	interferon activated gene 203 (Ifi203), transcript variant 1, mRNA.; interferon activated gene 203 (Ifi203), transcript variant 2, mRNA.; interferon activated gene 203	Multiple_Complex	15950	cellular response to interferon-beta; negative regulation of transcription from RNA polymerase II promoter; negative regulation of cell growth; regulation of growth	RNA polymerase II core promoter proximal region sequence-specific DNA binding; core promoter binding; transcriptional repressor activity, RNA polymerase II core promoter proximal region sequence-specific binding; double-stranded DNA binding; transcription factor binding; identical protein binding; poly(A) RNA binding; molecular_function			Mm00492601_m1
TC0800000916.mm.1	7.17	6.06	2.15	0.0098	0.0162	Tbc1d9	TBC1 domain family, member 9	Multiple_Complex	71310	biological_process; positive regulation of GTPase activity	GTPase activator activity; calcium ion binding; molecular_function; protein binding			Mm00660912_m1
TC1900001095.mm.1	6.85	5.74	2.15	0.3716	0.4279	Fads2	fatty acid desaturase 2	Coding	56473	lipid metabolic process; fatty acid metabolic process; fatty acid biosynthetic process; transport; oxidation-reduction process; unsaturated fatty acid biosynthetic process	stearoyl-CoA 9-desaturase activity; acyl-CoA desaturase activity; oxidoreductase activity			Mm00517221_m1
TC0600000764.mm.1	6.35	5.25	2.15	0.0073	0.0124	Tnip3	TNFAIP3 interacting protein 3	Multiple_Complex	414084	MyD88-independent toll-like receptor signaling pathway; toll-like receptor 4 signaling pathway; negative regulation of I-kappaB kinase/NF-kappaB signaling; cellular response to lipopolysaccharide	polyubiquitin binding; protein binding			Mm01181626_m1
TC1000002662.mm.1	7.99	6.88	2.15	0.0022	0.0043	Gm26180	predicted gene, 26180 [Source:MGI Symbol;Acc:MGI:5455957]	Small_RNA						TaqMan Probe Unavailable
TC1200000749.mm.1	8.11	7.01	2.14	0.0132	0.0211	Gm23298	predicted gene, 23298 [Source:MGI Symbol;Acc:MGI:5453075]	Small_RNA						TaqMan Probe Unavailable
TC0300001242.mm.1	6.03	4.93	2.14	0.0035	0.0064	Abca4	ATP-binding cassette, sub-family A (ABC1), member 4	Multiple_Complex	11304	phospholipid transfer to membrane; transport; visual perception; cholesterol efflux; phospholipid efflux; photoreceptor cell maintenance; response to stimulus; metabolic process; phospholipid translocation; transmembrane transport	nucleotide binding; phospholipid-translocating ATPase activity; transporter activity; ATP binding; phospholipid transporter activity; ATPase activity; cholesterol transporter activity; ATPase activity, coupled to transmembrane movement of substances			Mm00492019_m1
TC0X00002486.mm.1	6.36	5.26	2.14	0.0019	0.0037	Gm14708; RP23-224M8.3	predicted gene 14708; novel pseudogene	Multiple_Complex						TaqMan Probe Unavailable
TC0500002665.mm.1	5.82	4.72	2.14	8.3e-05	0.0002	Mir1187	microRNA 1187	Precursor_microRNA	100316803					TaqMan Probe Unavailable
TC0600002807.mm.1	9.53	8.43	2.13	0.0171	0.0267	Gm23510	predicted gene, 23510 [Source:MGI Symbol;Acc:MGI:5453287]	Small_RNA						TaqMan Probe Unavailable
TC1200002642.mm.1	6.58	5.48	2.13	0.0031	0.0057	Ighv1-63	immunoglobulin heavy variable V1-63	Coding	780956					TaqMan Probe Unavailable
TC1500001974.mm.1	6.88	5.78	2.13	0.004	0.0072			NonCoding						Mm03931381_s1
TC0800001976.mm.1	17.46	16.36	2.13	0.2335	0.2833	Snord13	small nucleolar RNA, C/D box 13	Small_RNA	100217422					TaqMan Probe Unavailable
TC1600000453.mm.1	5.95	4.86	2.13	0.0051	0.009			NonCoding						Mm05792217_s1
TC1100003725.mm.1	6.11	5.02	2.13	1.43e-06	7.21e-06	Krtap4-7	keratin associated protein 4-7	Coding	76444	biological_process	molecular_function			Mm00844255_s1
TC1400002162.mm.1	9.13	8.04	2.13	0.0083	0.014	Phf11b	PHD finger protein 11B	Coding	236451	biological_process	molecular_function; zinc ion binding; metal ion binding			Mm01730641_mH
TC1300001454.mm.1	6.04	4.95	2.13	0.0437	0.0624			NonCoding						TaqMan Probe Unavailable
TC1100001238.mm.1	8.1	7.01	2.13	0.0076	0.0129	Slfn2	schlafen 2	Coding	20556	negative regulation of cell proliferation	ATP binding			Mm00488307_m1
TC1900000781.mm.1	8.81	7.73	2.12	0.0035	0.0064			NonCoding						Mm03956432_s1
TC1700000908.mm.1	6.47	5.38	2.12	0.5451	0.5972	Gm26216	predicted gene, 26216 [Source:MGI Symbol;Acc:MGI:5455993]	Ribosomal						TaqMan Probe Unavailable
TC0400000197.mm.1	6.57	5.49	2.12	0.0008	0.0017	Gm11883; RP23-25B10.2	predicted gene 11883; novel pseudogene	Multiple_Complex						TaqMan Probe Unavailable
TC0300000314.mm.1	6.91	5.83	2.11	0.0453	0.0645	Gm22043	predicted gene, 22043 [Source:MGI Symbol;Acc:MGI:5451820]	Small_RNA						Mm05667877_s1
TC0400001655.mm.1	12.83	11.75	2.11	0.0023	0.0044	Gm12991	predicted gene 12991 [Source:MGI Symbol;Acc:MGI:3651750]	Pseudogene						TaqMan Probe Unavailable
TC0600001767.mm.1	12.51	11.43	2.11	2.34e-06	1.09e-05	Gm10203	predicted gene 10203 [Source:MGI Symbol;Acc:MGI:3642365]	Coding		biological_process	molecular_function			TaqMan Probe Unavailable
TC0500002049.mm.1	6.42	5.35	2.1	0.0013	0.0027			NonCoding						Mm05712354_s1
TC1000000275.mm.1	9.92	8.85	2.1	0.0673	0.0923	Gm22623	predicted gene, 22623 [Source:MGI Symbol;Acc:MGI:5452400]	Small_RNA						TaqMan Probe Unavailable
TC0400002953.mm.1	8	6.93	2.1	2.25e-07	1.6e-06	Gm25899	predicted gene, 25899 [Source:MGI Symbol;Acc:MGI:5455676]	Small_RNA						TaqMan Probe Unavailable
TC0200000996.mm.1	6.06	4.99	2.1	0.0001	0.0004			NonCoding						Mm05884979_s1
TC1700001935.mm.1	8.53	7.46	2.1	0.0034	0.0063	Hspa1b; Hspa1a	heat shock protein 1B; heat shock protein 1A	Coding	15511; 193740	binding of sperm to zona pellucida; response to heat; negative regulation of apoptotic process; negative regulation of cysteine-type endopeptidase activity involved in apoptotic process; telomere maintenance; DNA repair	protein binding; nucleotide binding; ATP binding; G-protein coupled receptor binding; protease binding; double-stranded RNA binding; receptor binding; ATPase activity; enzyme binding; heat shock protein binding; ubiquitin protein ligase binding; ATPase activity, coupled; protein binding involved in protein folding; NF-kappaB binding; unfolded protein binding; C3HC4-type RING finger domain binding			Mm03038954_s1
TC0800002102.mm.1	5.75	4.69	2.1	0.0503	0.071	Msr1	macrophage scavenger receptor 1	Multiple_Complex	20288	endocytosis; receptor-mediated endocytosis; positive regulation of macrophage derived foam cell differentiation; positive regulation of cholesterol storage; cholesterol transport; plasma lipoprotein particle clearance; lipoprotein transport; cellular response to organic cyclic compound	scavenger receptor activity; low-density lipoprotein particle binding; protein binding			Mm00446211_m1
TC1100002195.mm.1	6.18	5.12	2.09	0.0145	0.023	Igfbp3	insulin-like growth factor binding protein 3	Coding	16009	regulation of cell growth; negative regulation of protein phosphorylation; protein phosphorylation; negative regulation of cell proliferation; positive regulation of cardiac muscle cell apoptotic process; regulation of glucose metabolic process; negative regulation of smooth muscle cell migration; regulation of growth; positive regulation of apoptotic process; positive regulation of catalytic act…	fibronectin binding; insulin-like growth factor binding; protein tyrosine phosphatase activator activity; growth factor binding; insulin-like growth factor I binding; insulin-like growth factor II binding; protein binding	GenMAPP	Smooth_muscle_contraction	Mm00515156_m1
TC1100001110.mm.1	6.44	5.37	2.09	6.98e-05	0.0002	Gm22611	predicted gene, 22611 [Source:MGI Symbol;Acc:MGI:5452388]	Small_RNA						Mm05808216_s1
TC1100003460.mm.1	13.65	12.58	2.09	0.0748	0.1015	A130040M12Rik	RIKEN cDNA A130040M12 gene (A130040M12Rik), non-coding RNA.	NonCoding	319269					TaqMan Probe Unavailable
TC1700000846.mm.1	8.24	7.18	2.09	0.0205	0.0315	Clic5	chloride intracellular channel 5	Coding	224796	response to dietary excess; diet induced thermogenesis; transport; ion transport; chloride transport; sensory perception of sound; protein localization; regulation of ion transmembrane transport; neuromuscular process controlling balance; auditory receptor cell stereocilium organization; chloride transmembrane transport; glutathione metabolic process	voltage-gated ion channel activity; chloride channel activity; glutathione transferase activity			Mm00553930_m1
TC1100002249.mm.1	6.66	5.6	2.08	0.0364	0.0528	Plek	pleckstrin	Coding	56193		protein kinase C binding; protein homodimerization activity; phosphatidylinositol-3,4-bisphosphate binding; protein binding			Mm00450966_g1
TC1600001358.mm.1	5.86	4.8	2.08	0.2294	0.2788	Teddm3	transmembrane epididymal family member 3	Multiple_Complex	66561	biological_process	molecular_function			Mm05827905_g1
TC1200001356.mm.1	6.55	5.49	2.08	0.0026	0.005	Gm3613	PREDICTED: predicted gene 3613 (Gm3613), miscRNA.	NonCoding	100041995					Mm05825061_g1
TC0100003590.mm.1	6.06	5	2.08	0.0006	0.0013	BC094916	cDNA sequence BC094916	Coding	545384	negative regulation of transcription from RNA polymerase II promoter	RNA polymerase II core promoter proximal region sequence-specific DNA binding; core promoter binding; transcriptional repressor activity, RNA polymerase II core promoter proximal region sequence-specific binding; double-stranded DNA binding; transcription factor binding; identical protein binding; poly(A) RNA binding			Mm03411960_m1
TC0400003669.mm.1	7.31	6.26	2.08	0.0134	0.0215	Snora73b	small nucleolar RNA, H/ACA box 73b	Small_RNA	100306945					TaqMan Probe Unavailable
TC0400003371.mm.1	8.52	7.47	2.08	0.0002	0.0005			NonCoding						Mm05908111_s1
TC0300000333.mm.1	10.44	9.39	2.07	0.0028	0.0053	Gm27989	predicted gene, 27989 [Source:MGI Symbol;Acc:MGI:5531371]	Precursor_microRNA						TaqMan Probe Unavailable
TC1100001267.mm.1	6.12	5.07	2.07	0.0232	0.0352	Wfdc21	WAP four-disulfide core domain 21	Coding	66107	response to lipopolysaccharide; response to tumor necrosis factor; white fat cell differentiation; negative regulation of peptidase activity; positive regulation of catalytic activity	metalloenzyme activator activity; peptidase inhibitor activity			Mm00806295_m1
TC1300000096.mm.1	6.96	5.91	2.07	0.0038	0.0069	Gm26129	predicted gene, 26129 [Source:MGI Symbol;Acc:MGI:5455906]	Small_RNA						TaqMan Probe Unavailable
TC0Y00000239.mm.1	8.22	7.17	2.06	6.81e-07	3.92e-06	Gm22119	predicted gene, 22119 [Source:MGI Symbol;Acc:MGI:5451896]	Precursor_microRNA						TaqMan Probe Unavailable
TC1000001386.mm.1	9.69	8.65	2.06	0.0098	0.0162			NonCoding						TaqMan Probe Unavailable
TC1000002972.mm.1	9.69	8.65	2.06	0.0098	0.0162			NonCoding						TaqMan Probe Unavailable
TC1700000606.mm.1	5.52	4.47	2.06	9.64e-05	0.0003			NonCoding						Mm05918287_s1
TC1000001385.mm.1	17.15	16.1	2.06	0.0021	0.004			NonCoding						TaqMan Probe Unavailable
TC1000002973.mm.1	17.15	16.1	2.06	0.0021	0.004			NonCoding						TaqMan Probe Unavailable
TC0700002497.mm.1	9.68	8.64	2.06	0.025	0.0376	Apoe	apolipoprotein E	Coding	11816			GenMAPP	Statin_Pathway_PharmGKB	Mm01307193_g1
TC1900000225.mm.1	6.63	5.59	2.06	0.0523	0.0734	Ms4a6b	membrane-spanning 4-domains, subfamily A, member 6B	Multiple_Complex	69774	biological_process	molecular_function			Mm00728225_m1
TC1900001377.mm.1	6.61	5.57	2.05	0.0065	0.0111			NonCoding						Mm05880452_s1
TC1600000420.mm.1	6.35	5.31	2.05	9.79e-05	0.0003			NonCoding						Mm05792189_s1
TC0200000920.mm.1	8.78	7.75	2.05	0.0008	0.0016	Gm22338	predicted gene, 22338 [Source:MGI Symbol;Acc:MGI:5452115]	Small_RNA						TaqMan Probe Unavailable
TC1000001387.mm.1	11.78	10.75	2.05	0.0794	0.1073			NonCoding						TaqMan Probe Unavailable
TC1000002971.mm.1	11.78	10.75	2.05	0.0794	0.1073			NonCoding						TaqMan Probe Unavailable
TC0100003705.mm.1	5.98	4.95	2.05	0.0031	0.0058			NonCoding						Mm03974679_s1
TC0600002773.mm.1	12.4	11.37	2.05	0.3618	0.418	Lrig1	leucine-rich repeats and immunoglobulin-like domains 1; leucine-rich repeats and immunoglobulin-like domains 1 (Lrig1), mRNA.	Multiple_Complex	16206	sensory perception of sound; otolith morphogenesis; innervation				Mm01182359_m1
TC0100002031.mm.1	7.15	6.12	2.04	0.0158	0.0248	Gm24162	predicted gene, 24162 [Source:MGI Symbol;Acc:MGI:5453939]	Small_RNA						TaqMan Probe Unavailable
TC1300002159.mm.1	12.57	11.54	2.04	0.0427	0.0611			NonCoding						TaqMan Probe Unavailable
TC1200001660.mm.1	7.59	6.56	2.04	0.0715	0.0975	Scin	scinderin	Coding	20259	negative regulation of cell proliferation; sequestering of actin monomers; positive regulation of apoptotic process; positive regulation of megakaryocyte differentiation; actin filament severing; positive regulation of actin nucleation; actin filament capping; regulation of chondrocyte differentiation	actin binding; calcium ion binding; actin filament binding			Mm00485970_m1
TC1800000609.mm.1	6.65	5.62	2.04	0.0486	0.0687	F830016B08Rik	RIKEN cDNA F830016B08 gene	Coding	240328	biological_process	molecular_function; GTP binding			Mm02012670_s1
TC1100003597.mm.1	5.76	4.74	2.04	3.41e-08	3.65e-07	Zfp652os	zinc finger protein 652, opposite strand	NonCoding	432396					Mm04335871_m1
TC0700004127.mm.1	5.93	4.9	2.04	0.0023	0.0043			NonCoding						Mm05757180_s1
TC1700002817.mm.1	7.67	6.64	2.04	0.0475	0.0673	C2	complement component 2 (within H-2S)	Multiple_Complex	12263	immune system process; proteolysis; complement activation; complement activation, classical pathway; innate immune response; positive regulation of apoptotic cell clearance; response to nutrient	serine-type endopeptidase activity; peptidase activity; serine-type peptidase activity; hydrolase activity; metal ion binding; protein binding	GenMAPP	Complement_Activation_Classical	Mm00442729_g1
TC1900001137.mm.1	6.83	5.81	2.04	0.0676	0.0926	Ms4a6d	membrane-spanning 4-domains, subfamily A, member 6D	Multiple_Complex	68774	biological_process	molecular_function			Mm00452797_g1
TC0300001447.mm.1	7.86	6.83	2.03	0.0323	0.0473	Gbp2	guanylate binding protein 2	Coding	14469	cellular response to interferon-beta; defense response to protozoan; adhesion of symbiont to host; defense response to Gram-positive bacterium; cellular response to lipopolysaccharide; cellular response to interferon-gamma; metabolic process	nucleotide binding; GTPase activity; GTP binding; hydrolase activity			Mm00494575_m1
TC1300001165.mm.1	8.66	7.64	2.03	0.0075	0.0127	Gm24870	predicted gene, 24870 [Source:MGI Symbol;Acc:MGI:5454647]	Small_RNA						TaqMan Probe Unavailable
TC1600000953.mm.1	9.44	8.42	2.03	0.0104	0.0171			NonCoding						Mm05914149_s1
TC0500002809.mm.1	5.55	4.53	2.03	1.87e-06	9.03e-06			NonCoding						Mm05716080_s1
TC1700001699.mm.1	5.83	4.81	2.03	0.0483	0.0683	Dusp1	dual specificity phosphatase 1	Multiple_Complex	19252		phosphoprotein phosphatase activity; protein tyrosine phosphatase activity; protein tyrosine/serine/threonine phosphatase activity; protein tyrosine/threonine phosphatase activity; hydrolase activity; phosphatase activity; MAP kinase tyrosine/serine/threonine phosphatase activity; growth factor binding; protein binding			Mm05854205_s1
TC0300003191.mm.1	7.18	6.16	2.03	0.0053	0.0094	Gm23379	predicted gene, 23379 [Source:MGI Symbol;Acc:MGI:5453156]	Small_RNA						TaqMan Probe Unavailable
TC1800000264.mm.1	9.46	8.44	2.03	0.0076	0.0129	Gm26378	predicted gene, 26378 [Source:MGI Symbol;Acc:MGI:5456155]	Small_RNA						TaqMan Probe Unavailable
TC1400001987.mm.1	15.86	14.84	2.03	0.005	0.0088	Rpph1	ribonuclease P RNA component H1	NonCoding	85029					Mm05846955_s1
TC1500001140.mm.1	7	5.98	2.03	0.0029	0.0053			NonCoding						Mm05709488_s1
TC1800001048.mm.1	8.18	7.16	2.02	0.2575	0.3093	B4galt6	UDP-Gal:betaGlcNAc beta 1,4-galactosyltransferase, polypeptide 6	Coding	56386	carbohydrate metabolic process; sphingolipid biosynthetic process; protein glycosylation	alpha-1,6-mannosyltransferase activity; alpha-1,2-mannosyltransferase activity; mannosyltransferase activity; alpha-1,3-mannosyltransferase activity; alpha-1,3-galactosyltransferase activity; UDP-glucose:glycoprotein glucosyltransferase activity; glycolipid mannosyltransferase activity; oligosaccharyl transferase activity; dolichyl-phosphate-glucose-glycolipid alpha-glucosyltransferase activity; …			Mm00480045_m1
TC1400000199.mm.1	6	4.99	2.02	7.19e-09	1.14e-07	Gm23502	predicted gene, 23502 [Source:MGI Symbol;Acc:MGI:5453279]	Small_RNA						TaqMan Probe Unavailable
TC1700001166.mm.1	8.23	7.22	2.01	0.1109	0.1452	Ltbp1	latent transforming growth factor beta binding protein 1	Multiple_Complex	268977	ventricular septum development; transforming growth factor beta receptor signaling pathway; aorta development; coronary vasculature development	calcium ion binding; growth factor binding; transforming growth factor beta binding; microfibril binding	GenMAPP	TGF_Beta_Signaling_Pathway	Mm00498240_m1
TC1000002309.mm.1	6.5	5.49	2.01	8.98e-05	0.0002			NonCoding						Mm05802105_s1
TC0200002976.mm.1	5.54	4.53	2.01	3.46e-06	1.51e-05			NonCoding						Mm05891758_s1
TC0X00001157.mm.1	6.7	5.69	2.01	0.0037	0.0067	Gm24624	predicted gene, 24624 [Source:MGI Symbol;Acc:MGI:5454401]	Small_RNA						TaqMan Probe Unavailable
TC0400000203.mm.1	8.51	7.5	2.01	0.0136	0.0217	Gm11887; RP23-335F19.2	predicted gene 11887; novel pseudogene	Multiple_Complex						TaqMan Probe Unavailable
TC0100001222.mm.1	6.11	5.11	2.01	0.0066	0.0113	Chil1	chitinase-like 1	Multiple_Complex	12654		hydrolase activity, hydrolyzing O-glycosyl compounds; chitinase activity; chitin binding			Mm01291354_m1
TC0300002690.mm.1	7.5	6.49	2.01	0.0043	0.0077			NonCoding						Mm05682565_s1
TC1600000017.mm.1	13.06	12.05	2	4.63e-10	1.66e-08	Gm15538	predicted gene 15538 [Source:MGI Symbol;Acc:MGI:3782986]	Multiple_Complex						TaqMan Probe Unavailable
TC0700004003.mm.1	7.5	6.5	2	0.056	0.0782	Gm17757; Gm18853	predicted gene, 17757 (Gm17757), non-coding RNA.; predicted gene, 18853 (Gm18853), non-coding RNA.; GTPase, very large interferon inducible 1 pseudogene	Multiple_Complex	100417829; 100417831					Mm01718834_s1
TC1600002087.mm.1	18.56	17.55	2	0.0287	0.0426	Gm27773	predicted gene, 27773 [Source:MGI Symbol;Acc:MGI:5531155]	Precursor_microRNA						TaqMan Probe Unavailable
TC1700000679.mm.1	12.49	11.49	2	0.0962	0.1277	Gm25128	predicted gene, 25128 [Source:MGI Symbol;Acc:MGI:5454905]	Small_RNA						Mm05854534_s1
TSUnmapped00000095.mm.1	19.29	18.29	2	2.16e-05	7.14e-05	Rs5-8s1	5.8S ribosomal RNA	Ribosomal	790956
TC1700002169.mm.1	8.48	7.48	2	0.006	0.0104	Gm22474	predicted gene, 22474 [Source:MGI Symbol;Acc:MGI:5452251]	Small_RNA						TaqMan Probe Unavailable
TC1700002780.mm.1	8.96	7.96	2	0.0221	0.0336	H2-DMb1	histocompatibility 2, class II, locus Mb1	Multiple_Complex	14999	immune system process; antigen processing and presentation of peptide or polysaccharide antigen via MHC class II; immune response; antigen processing and presentation; antigen processing and presentation of exogenous peptide antigen via MHC class II; chaperone mediated protein folding requiring cofactor	MHC class II protein complex binding			Mm04213366_s1
TC1_GL456211_random00000010.mm.1	6.89	5.9	2	3.03e-05	9.56e-05	LOC100041057; C130026I21Rik	sp110 nuclear body protein-like; RIKEN cDNA C130026I21 gene	Coding	100041057; 620078					Mm03039309_m1
TC0200004718.mm.1	6.54	5.55	1.99	0.0043	0.0077	Gm14063; RP23-109J20.1	predicted gene 14063; novel pseudogene	Multiple_Complex						TaqMan Probe Unavailable
TC0300001050.mm.1	6.36	5.36	1.99	5.09e-05	0.0002			NonCoding						Mm05674921_s1
TC0400003792.mm.1	7.16	6.16	1.99	0.2841	0.3374	C1qb	complement component 1, q subcomponent, beta polypeptide	Coding	12260	immune system process; complement activation, classical pathway; innate immune response; inner ear development	protein homodimerization activity	GenMAPP	Complement_Activation_Classical	Mm00437836_m1
TC1500002078.mm.1	5.84	4.85	1.99	1.81e-10	8.93e-09			NonCoding						Mm03983455_s1
TC0600003137.mm.1	7.11	6.12	1.99	0.0048	0.0086	Scarna10	small Cajal body-specific RNA 10	Multiple_Complex	100217413					Mm04237677_s1
TC0500003083.mm.1	6.54	5.55	1.99	0.0032	0.006	Gm13822; RP24-297N9.6	predicted gene 13822 [Source:MGI Symbol;Acc:MGI:3650351]; novel transcript, antisense to Oasl1 and Oasl2	NonCoding						Mm05716929_m1
TC0100001560.mm.1	7.32	6.32	1.99	0.1635	0.2057	Rgs5	regulator of G-protein signaling 5	Multiple_Complex	19737	signal transduction; G-protein coupled receptor signaling pathway; negative regulation of signal transduction; negative regulation of G-protein coupled receptor protein signaling pathway; positive regulation of GTPase activity; termination of G-protein coupled receptor signaling pathway	GTPase activator activity	GenMAPP	Calcium_regulation_in_cardiac_cells; Smooth_muscle_contraction	Mm01281903_m1
TC1400001312.mm.1	8.85	7.86	1.99	0.0414	0.0594	Gm25781	predicted gene, 25781 [Source:MGI Symbol;Acc:MGI:5455558]	Small_RNA						TaqMan Probe Unavailable
TC0100001631.mm.1	7.86	6.87	1.99	0.0376	0.0544	Aim2	absent in melanoma 2	Multiple_Complex	383619		DNA binding; double-stranded DNA binding; protein binding; identical protein binding			Mm01295714_m1
TC0700001792.mm.1	9.91	8.93	1.98	0.0012	0.0024			NonCoding						TaqMan Probe Unavailable
TC1400001126.mm.1	5.68	4.7	1.98	0.0006	0.0013			NonCoding						Mm05848304_s1
TC1100001665.mm.1	11.91	10.92	1.98	0.0125	0.0201	Gm23849	predicted gene, 23849 [Source:MGI Symbol;Acc:MGI:5453626]	Small_RNA						TaqMan Probe Unavailable
TC1100003811.mm.1	11.91	10.92	1.98	0.0125	0.0201	Gm23971	predicted gene, 23971 [Source:MGI Symbol;Acc:MGI:5453748]	Small_RNA						TaqMan Probe Unavailable
TC0X00000419.mm.1	6.37	5.39	1.98	0.0012	0.0024	Gm14654	predicted gene 14654 [Source:MGI Symbol;Acc:MGI:3705680]	Pseudogene						TaqMan Probe Unavailable
TC0100001325.mm.1	5.8	4.81	1.98	0.015	0.0236			NonCoding						TaqMan Probe Unavailable
TC0100001326.mm.1	5.8	4.81	1.98	0.015	0.0236			NonCoding						TaqMan Probe Unavailable
TC0100001327.mm.1	5.8	4.81	1.98	0.015	0.0236			NonCoding						TaqMan Probe Unavailable
TC0200001569.mm.1	5.8	4.81	1.98	0.015	0.0236			NonCoding						TaqMan Probe Unavailable
TC0200001615.mm.1	5.8	4.81	1.98	0.015	0.0236			NonCoding						TaqMan Probe Unavailable
TC0800000456.mm.1	5.8	4.81	1.98	0.015	0.0236			NonCoding						TaqMan Probe Unavailable
TC0X00000800.mm.1	5.8	4.81	1.98	0.015	0.0236			NonCoding						TaqMan Probe Unavailable
TC0X00001094.mm.1	5.8	4.81	1.98	0.015	0.0236			NonCoding						TaqMan Probe Unavailable
TC0X00001200.mm.1	5.8	4.81	1.98	0.015	0.0236			NonCoding						TaqMan Probe Unavailable
TC1000001319.mm.1	5.8	4.81	1.98	0.015	0.0236			NonCoding						TaqMan Probe Unavailable
TC1000002465.mm.1	5.8	4.81	1.98	0.015	0.0236			NonCoding						TaqMan Probe Unavailable
TC1200000168.mm.1	5.8	4.81	1.98	0.015	0.0236			NonCoding						TaqMan Probe Unavailable
TC1200001486.mm.1	5.8	4.81	1.98	0.015	0.0236			NonCoding						TaqMan Probe Unavailable
TC1200001838.mm.1	5.8	4.81	1.98	0.015	0.0236			NonCoding						TaqMan Probe Unavailable
TC1200002489.mm.1	5.8	4.81	1.98	0.015	0.0236			NonCoding						TaqMan Probe Unavailable
TC1600000722.mm.1	5.8	4.81	1.98	0.015	0.0236			NonCoding						TaqMan Probe Unavailable
TC1800001393.mm.1	5.8	4.81	1.98	0.015	0.0236			NonCoding						TaqMan Probe Unavailable
TC1900001143.mm.1	5.8	4.81	1.98	0.015	0.0236			NonCoding						TaqMan Probe Unavailable
TC0500003321.mm.1	6.26	5.28	1.97	0.0007	0.0015			NonCoding						Mm05717373_g1
TC0300002128.mm.1	17.37	16.4	1.97	0.0007	0.0016	Gm22009	predicted gene, 22009 [Source:MGI Symbol;Acc:MGI:5451786]	Small_RNA						Mm05680788_s1
TC1300000651.mm.1	14.4	13.43	1.97	0.0383	0.0553			NonCoding						TaqMan Probe Unavailable
TC0100000744.mm.1	10.73	9.75	1.97	0.2024	0.2492			NonCoding						TaqMan Probe Unavailable
TC0500002349.mm.1	7.85	6.88	1.97	0.001	0.002			NonCoding						Mm05713993_s1
TC0600002241.mm.1	7.06	6.09	1.96	0.0033	0.0062			NonCoding						Mm05729170_s1
TC1100003681.mm.1	8.97	8	1.96	7.95e-08	7.04e-07	Gm25106	predicted gene, 25106 [Source:MGI Symbol;Acc:MGI:5454883]	Small_RNA						TaqMan Probe Unavailable
TC1700000685.mm.1	10.14	9.17	1.96	0.0355	0.0516	H2-Q5; H2-Q8	histocompatibility 2, Q region locus 5; Synthetic construct Mus musculus clone IMAGE:100063893, MGC:193360 histocompatibility 2, Q region locus 8 (H2-Q8) mRNA, encodes complete protein.; histocompatibility 2, Q region locus 5 (H2-Q5), non-coding RNA.	Multiple_Complex	15016; 15019	immune response; antigen processing and presentation of peptide antigen via MHC class I	peptide antigen binding			Mm00843895_s1
TC0500002571.mm.1	9.12	8.15	1.96	0.0024	0.0046	Gm23712	predicted gene, 23712 [Source:MGI Symbol;Acc:MGI:5453489]	Small_RNA						TaqMan Probe Unavailable
TC0900001787.mm.1	6.05	5.08	1.96	0.0914	0.1219	Scarna9	small Cajal body-specific RNA 9	Small_RNA	100216535					TaqMan Probe Unavailable
TC0100002317.mm.1	7.11	6.14	1.96	0.0753	0.1023			NonCoding						Mm05790476_s1
TC0800000917.mm.1	5.09	4.12	1.96	0.0005	0.0012			NonCoding						Mm05761574_s1
TC1400000870.mm.1	5.37	4.4	1.95	0.0136	0.0217	DLEU2_5	Deleted in lymphocytic leukemia 2 conserved region 5	NonCoding						TaqMan Probe Unavailable
TC0100000598.mm.1	11.89	10.93	1.95	0.0102	0.0168	Gm23472	predicted gene, 23472 [Source:MGI Symbol;Acc:MGI:5453249]	Small_RNA						TaqMan Probe Unavailable
TC1100001245.mm.1	11.89	10.93	1.95	0.0102	0.0168	Gm23444	predicted gene, 23444 [Source:MGI Symbol;Acc:MGI:5453221]	Small_RNA						TaqMan Probe Unavailable
TC1100004054.mm.1	6.68	5.71	1.95	0.0517	0.0727	AF251705	cDNA sequence AF251705	Coding	140497	immune system process; positive regulation of cytokine secretion	protein binding			Mm00713127_m1
TC1400000512.mm.1	7.2	6.23	1.95	0.0002	0.0005			NonCoding						Mm03941871_s1
TC1900000006.mm.1	6.53	5.57	1.95	0.0045	0.008	Mir6984	microRNA 6984	Precursor_microRNA	102465594					TaqMan Probe Unavailable
TC1700001484.mm.1	7.75	6.79	1.94	0.1286	0.166	Thbs2	thrombospondin 2	Coding	21826	cell adhesion; negative regulation of angiogenesis; positive regulation of synapse assembly	calcium ion binding; protein binding; heparin binding			Mm00449036_m1
TC1700000960.mm.1	6.13	5.17	1.94	1.03e-05	3.79e-05			NonCoding						Mm05855304_s1
TC0700004009.mm.1	7.17	6.21	1.94	0.0133	0.0213	Gm8995	predicted gene 8995	Multiple_Complex	668139					Mm00556641_m1
TC0200001876.mm.1	9.14	8.18	1.94	0.0161	0.0253	Gm22352	predicted gene, 22352 [Source:MGI Symbol;Acc:MGI:5452129]	Small_RNA						TaqMan Probe Unavailable
TC0300000646.mm.1	9.14	8.18	1.94	0.0161	0.0253	Gm24584	predicted gene, 24584 [Source:MGI Symbol;Acc:MGI:5454361]	Small_RNA						TaqMan Probe Unavailable
TC0100003641.mm.1	7.9	6.94	1.94	0.0081	0.0137	Gm25312	predicted gene, 25312 [Source:MGI Symbol;Acc:MGI:5455089]	Small_RNA						TaqMan Probe Unavailable
TC0700003472.mm.1	7.4	6.44	1.94	0.0004	0.001			NonCoding						TaqMan Probe Unavailable
TC0700004201.mm.1	6.86	5.91	1.94	0.0048	0.0085	Cdr2	cerebellar degeneration-related 2	Multiple_Complex	12585	biological_process	molecular_function; protein binding			Mm01275062_m1
TC0200000561.mm.1	7.32	6.36	1.94	0.0022	0.0043	Aif1l	allograft inflammatory factor 1-like	Multiple_Complex	108897	biological_process	actin binding; calcium ion binding; metal ion binding; actin filament binding			Mm01327275_m1
TC0M00000003.mm.1	10.22	9.27	1.94	0.0369	0.0534	mt-Tv	mitochondrially encoded tRNA valine [Source:MGI Symbol;Acc:MGI:102472]	tRNA						TaqMan Probe Unavailable
TC1500000255.mm.1	9.09	8.13	1.94	0.0059	0.0103			NonCoding						TaqMan Probe Unavailable
TC0500003050.mm.1	8.55	7.59	1.94	0.0803	0.1084	Selplg	selectin, platelet (p-selectin) ligand	Multiple_Complex	20345	cell adhesion; leukocyte tethering or rolling; leukocyte adhesive activation; cellular response to interleukin-6	protein binding; carbohydrate binding			Mm01204601_m1
TC1300001754.mm.1	6.07	5.11	1.94	0.0719	0.098			NonCoding						Mm05841021_s1
TC1700001725.mm.1	8.12	7.17	1.93	0.1563	0.1976			NonCoding						TaqMan Probe Unavailable
TC1800000612.mm.1	7.71	6.76	1.93	0.0087	0.0146	BC023105	cDNA sequence BC023105	Multiple_Complex	667597		GTP binding			Mm01613319_m1
TC1500001900.mm.1	7.74	6.79	1.93	0.003	0.0056	Gm24204	predicted gene, 24204 [Source:MGI Symbol;Acc:MGI:5453981]	Small_RNA						TaqMan Probe Unavailable
TC0500000841.mm.1	6.14	5.19	1.93	0.0021	0.004	Cxcl5	chemokine (C-X-C motif) ligand 5	Multiple_Complex	20311	leukocyte homeostasis; cytokine production; positive regulation of leukocyte chemotaxis; chemotaxis; inflammatory response; immune response; G-protein coupled receptor signaling pathway; positive regulation of neuron projection development; organ regeneration; response to lipopolysaccharide; regulation of chemokine production; regulation of cell proliferation; positive regulation of JAK-STAT casc…	cytokine activity; chemokine activity; CXCR chemokine receptor binding			Mm01354317_g1
TC0700004405.mm.1	8.55	7.6	1.93	0.0008	0.0017			NonCoding						Mm05911883_s1
TC1200001602.mm.1	7.64	6.69	1.93	0.0064	0.0111	Prkar2b	protein kinase, cAMP dependent regulatory, type II beta	Coding	19088	regulation of protein phosphorylation; fatty acid metabolic process; learning; regulation of protein kinase activity; negative regulation of cAMP-dependent protein kinase activity; response to antipsychotic drug; response to clozapine	nucleotide binding; cAMP-dependent protein kinase inhibitor activity; protein binding; cAMP-dependent protein kinase regulator activity; protein kinase binding; protein domain specific binding; cAMP binding; ubiquitin protein ligase binding; protein kinase A catalytic subunit binding	GenMAPP	G_Protein_Signaling; Calcium_regulation_in_cardiac_cells; Smooth_muscle_contraction	Mm01293016_m1
TC0400000561.mm.1	6.18	5.23	1.93	0.0011	0.0023	Gm23043	predicted gene, 23043 [Source:MGI Symbol;Acc:MGI:5452820]	Small_RNA						TaqMan Probe Unavailable
TC0100000599.mm.1	11.89	10.94	1.93	0.0101	0.0166	Gm24497	predicted gene, 24497 [Source:MGI Symbol;Acc:MGI:5454274]	Small_RNA						TaqMan Probe Unavailable
TC0500002755.mm.1	5.15	4.2	1.92	0.0306	0.0451	Cxcl9	chemokine (C-X-C motif) ligand 9	Coding	17329	positive regulation of leukocyte chemotaxis; chemotaxis; inflammatory response; immune response; G-protein coupled receptor signaling pathway; T cell chemotaxis; response to lipopolysaccharide; regulation of cell proliferation; positive regulation of myoblast differentiation; defense response to virus; chemokine-mediated signaling pathway; positive regulation of myoblast fusion; positive regulati…	cytokine activity; chemokine activity; CXCR3 chemokine receptor binding; protein binding			Mm00434946_m1
TC1200001267.mm.1	11.4	10.46	1.92	0.0272	0.0406			NonCoding						Mm05916543_g1
TC1500000529.mm.1	6.08	5.13	1.92	0.0085	0.0142			NonCoding						TaqMan Probe Unavailable
TC0100002381.mm.1	10.28	9.34	1.92	0.0118	0.019	Clk1	CDC-like kinase 1; Synthetic construct Mus musculus clone IMAGE:100064101, MGC:193472 CDC-like kinase 1 (Clk1) mRNA, encodes complete protein.; CDC-like kinase 1 (Clk1), transcript variant 2, non-coding RNA.	Multiple_Complex	12747	protein phosphorylation; phosphorylation; peptidyl-serine phosphorylation; peptidyl-threonine phosphorylation; peptidyl-tyrosine phosphorylation; regulation of RNA splicing; protein autophosphorylation		GenMAPP	mRNA_processing_binding_Reactome	Mm01255272_g1
TC1200001237.mm.1	5.92	4.98	1.92	0.0002	0.0004	Tnfaip2	tumor necrosis factor, alpha-induced protein 2	Multiple_Complex	21928	angiogenesis; exocytosis; multicellular organismal development; cell differentiation; exocyst localization	SNARE binding			Mm00447584_g1
TC0300003027.mm.1	6.84	5.9	1.92	8.31e-06	3.17e-05			NonCoding						Mm05684087_s1
TC0200004448.mm.1	8.27	7.33	1.92	0.1516	0.1922	Gm23814	predicted gene, 23814 [Source:MGI Symbol;Acc:MGI:5453591]	Small_RNA						TaqMan Probe Unavailable
TC0400003452.mm.1	5.57	4.63	1.92	0.0002	0.0006	Gm23540	predicted gene, 23540 [Source:MGI Symbol;Acc:MGI:5453317]	Small_RNA						TaqMan Probe Unavailable
TC0X00003095.mm.1	7.07	6.13	1.92	0.0042	0.0076	Gm5762	predicted gene 5762 [Source:MGI Symbol;Acc:MGI:3647840]	Multiple_Complex						TaqMan Probe Unavailable
TC0600003169.mm.1	9.68	8.75	1.92	0.6194	0.6674	Ccnd2	cyclin D2	Multiple_Complex	12444	G1/S transition of mitotic cell cycle; positive regulation of protein phosphorylation; cell cycle; positive regulation of cell proliferation; positive regulation of cyclin-dependent protein serine/threonine kinase activity; positive regulation of epithelial cell proliferation; cell division; regulation of cell cycle	protein binding; protein kinase binding	GenMAPP	Cell_Cycle_KEGG; G1_to_S_cell_cycle_Reactome; Ovarian_Infertility_Genes; Wnt_Signaling	Mm03053712_s1
TC1800000617.mm.1	13.57	12.63	1.92	0.2257	0.2748	Cd74; Mir5107	CD74 antigen (invariant polypeptide of major histocompatibility complex, class II antigen-associated); microRNA 5107	Multiple_Complex	16149; 100628611		beta-amyloid binding; cytokine receptor activity; protein binding; cytokine binding; MHC class II protein complex binding; macrophage migration inhibitory factor binding; MHC class II protein binding; MHC class II protein binding, via antigen binding groove; protein binding involved in protein folding; nitric-oxide synthase binding			Mm00658576_m1
TC1400000726.mm.1	6.87	5.93	1.91	0.0022	0.0043	Traj57	T cell receptor alpha joining 57	Multiple_Complex	100124295					Mm05847114_s1
TC0600000624.mm.1	8.56	7.62	1.91	0.0027	0.005	HOTTIP_1	HOXA transcript at the distal tip, conserved region 1	NonCoding						Mm05722692_g1
TC0300002490.mm.1	5.99	5.05	1.91	0.0055	0.0096	BC028528	cDNA sequence BC028528	Multiple_Complex	229600	biological_process	molecular_function			Mm00463330_m1
TC1500001167.mm.1	9.7	8.77	1.91	0.0598	0.0829	Osmr	oncostatin M receptor	Multiple_Complex	18414	cell surface receptor signaling pathway; positive regulation of cell proliferation; response to cytokine; oncostatin-M-mediated signaling pathway	cytokine receptor activity; oncostatin-M receptor activity; growth factor binding; cytokine binding			Mm00495424_m1
TC0200000893.mm.1	6.01	5.08	1.91	0.0016	0.0032	Gm13551	predicted gene 13551 [Source:MGI Symbol;Acc:MGI:3650818]	Multiple_Complex						TaqMan Probe Unavailable
TC1700001953.mm.1	6.77	5.84	1.91	0.0411	0.0589	Lst1	leukocyte specific transcript 1; leukocyte specific transcript 1 (Lst1), mRNA.	Coding	16988	cell morphogenesis; immune system process; immune response; regulation of cell shape; dendrite development; regulation of lymphocyte proliferation; negative regulation of lymphocyte proliferation	molecular_function			Mm02524471_s1
TC1700001016.mm.1	6.37	5.44	1.9	0.8992	0.9156	Fut4-ps1	fucosyltransferase 4, pseudogene 1	NonCoding	14346					Mm01238339_m1
TC1200002123.mm.1	5.37	4.44	1.9	9.66e-06	3.6e-05			NonCoding						Mm03980086_g1
TC1300002711.mm.1	6.73	5.8	1.9	0.2183	0.2669	Fst	follistatin	Coding	14313	negative regulation of transcription from RNA polymerase II promoter; skeletal system development; hematopoietic progenitor cell differentiation; gamete generation; pattern specification process; female gonad development; BMP signaling pathway; hair follicle morphogenesis; negative regulation of activin receptor signaling pathway; odontogenesis of dentin-containing tooth; keratinocyte proliferati…	heparan sulfate proteoglycan binding; activin binding; protein binding	GenMAPP	TGF_Beta_Signaling_Pathway	Mm00514982_m1
TC1500001828.mm.1	6.31	5.39	1.9	0.0809	0.109	Csf2rb2; Mir7676-1; Mir7676-2	colony stimulating factor 2 receptor, beta 2, low-affinity (granulocyte-macrophage); microRNA 7676-1; microRNA 7676-2; Synthetic construct Mus musculus clone IMAGE:100062562, MGC:190915 colony stimulating factor 2 receptor, beta 2, low-affinity (granulocyte-macrophage) (Csf2rb2) mRNA, encodes complete protein.; colony stimulating factor 2 receptor, beta 2, low-affinity (granulocyte-macrophage) (C…	Multiple_Complex	12984; 102465776; 102466845	cytokine-mediated signaling pathway	cytokine receptor activity			Mm00655763_m1
TC0400002683.mm.1	7.78	6.85	1.9	4.95e-05	0.0001	Gm25419	predicted gene, 25419 [Source:MGI Symbol;Acc:MGI:5455196]	Small_RNA						TaqMan Probe Unavailable
TC1600000180.mm.1	10.9	9.97	1.9	0.0119	0.0193	Gm23116	predicted gene, 23116 [Source:MGI Symbol;Acc:MGI:5452893]	Small_RNA						TaqMan Probe Unavailable
TC1100000339.mm.1	6.03	5.11	1.9	0.0474	0.0672	Hba-a2; Hba-a1	hemoglobin alpha, adult chain 2 (Hba-a2), mRNA.; hemoglobin alpha, adult chain 1; hemoglobin alpha, adult chain 2; hemoglobin alpha, adult chain 1, mRNA (cDNA clone MGC:57888 IMAGE:5684314), complete cds.; Synthetic construct Mus musculus clone IMAGE:100062289, MGC:190450 hemoglobin alpha, adult chain 2 (Hba-a2) mRNA, encodes complete protein.	Multiple_Complex	110257; 15122	in utero embryonic development; erythrocyte development; transport; oxygen transport	beta-amyloid binding; peroxidase activity; oxygen binding; heme binding; haptoglobin binding; organic acid binding; oxygen transporter activity; iron ion binding; metal ion binding			Mm00845395_s1
TC0300002843.mm.1	9.01	8.08	1.9	0.3407	0.3966			NonCoding						Mm05683190_m1
TC0500003033.mm.1	13.29	12.37	1.9	0.0245	0.0369			NonCoding						TaqMan Probe Unavailable
TC0400000783.mm.1	5.16	4.24	1.9	6.37e-08	5.9e-07	Gm26379	predicted gene, 26379 [Source:MGI Symbol;Acc:MGI:5456156]	Small_RNA						TaqMan Probe Unavailable
TC1500000815.mm.1	5.64	4.71	1.89	9.4e-06	3.51e-05			NonCoding						Mm05708450_s1
TC0400004057.mm.1	9.02	8.1	1.89	0.029	0.043			NonCoding						Mm05700507_g1
TC1300002728.mm.1	6.21	5.29	1.89	0.0003	0.0008			NonCoding						Mm05845038_s1
TC0600003558.mm.1	5.57	4.65	1.89	0.1078	0.1415	Igkv4-72	immunoglobulin kappa chain variable 4-72	Coding	385109	response to lipopolysaccharide; response to drug; receptor-mediated endocytosis; phagocytosis, recognition; phagocytosis, engulfment; complement activation, classical pathway; B cell differentiation; Fc-epsilon receptor signaling pathway; Fc-gamma receptor signaling pathway involved in phagocytosis; defense response to bacterium; innate immune response; B cell receptor signaling pathway; positive…	antigen binding; metal ion binding; immunoglobulin receptor binding			TaqMan Probe Unavailable
TC0300001108.mm.1	6.17	5.25	1.89	0.0002	0.0004			NonCoding						Mm05675128_s1
TC0800000362.mm.1	11.19	10.28	1.89	0.0002	0.0006	Gm8100	predicted gene 8100 [Source:MGI Symbol;Acc:MGI:3649005]	Multiple_Complex						Mm01709008_g1
TC0600002018.mm.1	5.3	4.39	1.89	0.0479	0.0678			NonCoding						Mm05727755_s1
TC0100002514.mm.1	5.27	4.35	1.89	0.018	0.028			NonCoding						Mm03974198_s1
TSUnmapped00000181.mm.1	11	10.09	1.89	0.0182	0.0282	Rny1	RNA, Y1 small cytoplasmic, Ro-associated	Small_RNA	19872	DNA replication initiation; nuclear DNA replication
TC1200001803.mm.1	4.81	3.9	1.89	2.97e-06	1.33e-05	Foxa1	forkhead box A1	Coding	15375	negative regulation of transcription from RNA polymerase II promoter; chromatin remodeling; transcription, DNA-templated; regulation of transcription, DNA-templated; transcription from RNA polymerase II promoter; Notch signaling pathway; multicellular organismal development; regulation of gene expression; negative regulation of epithelial to mesenchymal transition; chromatin modification; dorsal/…	transcriptional activator activity, RNA polymerase II core promoter proximal region sequence-specific binding; transcriptional activator activity, RNA polymerase II transcription regulatory region sequence-specific binding; DNA binding; double-stranded DNA binding; transcription factor activity, sequence-specific DNA binding; transcription factor binding; protein domain specific binding; sequence…			Mm00484713_m1
TC0700004156.mm.1	6.62	5.7	1.89	0.0017	0.0034	Snord14a	small nucleolar RNA, C/D box 14A	Small_RNA	100302592					TaqMan Probe Unavailable
TC0X00000938.mm.1	6.42	5.51	1.88	0.0082	0.0139	Gm14814; RP23-437A4.2	predicted gene 14814; novel pseudogene similar to 1700066C05Rik	Multiple_Complex						TaqMan Probe Unavailable
TC0500001744.mm.1	7.03	6.12	1.88	0.0007	0.0016	Gm24311	predicted gene, 24311 [Source:MGI Symbol;Acc:MGI:5454088]	Small_RNA						TaqMan Probe Unavailable
TC0900000233.mm.1	5.64	4.73	1.88	0.6166	0.6647	Gm10701; RP23-192H2.4	predicted gene 10701 [Source:MGI Symbol;Acc:MGI:3642532]; Novel transcript	NonCoding						Mm05772574_m1
TC1600001284.mm.1	8.44	7.53	1.88	0.0134	0.0215	Gm22129	predicted gene, 22129 [Source:MGI Symbol;Acc:MGI:5451906]	Small_RNA						TaqMan Probe Unavailable
TC0200005229.mm.1	5.83	4.92	1.88	0.0008	0.0017			NonCoding						Mm05665984_m1
TC0200004798.mm.1	8.03	7.12	1.88	0.0012	0.0024	Gm25516	predicted gene, 25516 [Source:MGI Symbol;Acc:MGI:5455293]	Small_RNA						TaqMan Probe Unavailable
TC1900000227.mm.1	5.2	4.29	1.88	0.0204	0.0312	Gm10212	predicted pseudogene 10212 [Source:MGI Symbol;Acc:MGI:3641904]	Pseudogene						TaqMan Probe Unavailable
TC0700002682.mm.1	9.75	8.84	1.88	0.0002	0.0005	Gm10651	predicted pseudogene 10651	Pseudogene	100043771					Mm01300141_g1
TC0400001296.mm.1	9.93	9.02	1.88	0.0015	0.003			NonCoding						TaqMan Probe Unavailable
TC1400001651.mm.1	5.64	4.72	1.88	0.0078	0.0132			NonCoding						Mm05748136_s1
TC0100000750.mm.1	11.17	10.26	1.88	0.1184	0.1541			NonCoding						TaqMan Probe Unavailable
TC1_GL456211_random00000016.mm.1	11.17	10.26	1.88	0.1184	0.1541			NonCoding						TaqMan Probe Unavailable
TC1_GL456212_random00000003.mm.1	11.17	10.26	1.88	0.1184	0.1541			NonCoding						TaqMan Probe Unavailable
TC1_GL456212_random00000010.mm.1	11.17	10.26	1.88	0.1184	0.1541			NonCoding						TaqMan Probe Unavailable
TC1_GL456221_random00000021.mm.1	11.17	10.26	1.88	0.1184	0.1541			NonCoding						TaqMan Probe Unavailable
TC0800001466.mm.1	9.58	8.67	1.88	0.0095	0.0157			NonCoding						Mm05764033_m1
TC1100002115.mm.1	5.82	4.91	1.88	9.37e-07	5.08e-06			NonCoding						Mm05811134_s1
TC0200000890.mm.1	7.26	6.36	1.87	0.0226	0.0343			NonCoding						Mm05884454_s1
TC0800002796.mm.1	5.44	4.54	1.87	1.84e-11	2.15e-09	Gm10631; AC115718.1	predicted gene 10631 [Source:MGI Symbol;Acc:MGI:3642022]; novel transcript	NonCoding						Mm05769948_g1
TC1600000133.mm.1	19.06	18.16	1.87	1.89e-06	9.12e-06	Gm23935	predicted gene, 23935 [Source:MGI Symbol;Acc:MGI:5453712]	Multiple_Complex						TaqMan Probe Unavailable
TC1000001779.mm.1	8.22	7.31	1.87	0.0142	0.0226	Gm22995	predicted gene, 22995 [Source:MGI Symbol;Acc:MGI:5452772]	Small_RNA						TaqMan Probe Unavailable
TC0700003908.mm.1	7.41	6.51	1.87	0.0433	0.0618	Hbb-bt; Hbb-b2; Hbb-b1	hemoglobin, beta adult t chain; hemoglobin, beta adult minor chain; Synthetic construct Mus musculus clone IMAGE:100062252, MGC:190431 hemoglobin, beta adult major chain (Hbb-b1) mRNA, encodes complete protein.; hemoglobin, beta adult major chain (Hbb-b1), mRNA.	Coding	101488143; 15130; 15129	transport; oxygen transport; positive regulation of myeloid cell differentiation; regulation of erythrocyte differentiation; erythrocyte development; regulation of eIF2 alpha phosphorylation by heme; hemopoiesis	peroxidase activity; oxygen binding; hemoglobin binding; haptoglobin binding; hemoglobin alpha binding; hemoglobin beta binding; oxygen transporter activity; iron ion binding; heme binding; metal ion binding			Mm03646870_gH
TC0300002880.mm.1	8.78	7.88	1.87	0.031	0.0456			NonCoding						Mm05907051_s1
TC0100003804.mm.1	5.69	4.79	1.87	9.29e-05	0.0003	Atf3	activating transcription factor 3	Multiple_Complex	11910	negative regulation of transcription from RNA polymerase II promoter; gluconeogenesis; transcription, DNA-templated; regulation of transcription, DNA-templated; regulation of transcription from RNA polymerase II promoter; positive regulation of cell proliferation; positive regulation of gene expression; endoplasmic reticulum unfolded protein response; cellular response to amino acid starvation; s…	transcription regulatory region sequence-specific DNA binding; RNA polymerase II regulatory region sequence-specific DNA binding; RNA polymerase II core promoter proximal region sequence-specific DNA binding; transcriptional repressor activity, RNA polymerase II core promoter proximal region sequence-specific binding; DNA binding; transcription factor activity, sequence-specific DNA binding; iden…	GenMAPP	Smooth_muscle_contraction	Mm00476032_m1
TC1400002098.mm.1	5.89	4.99	1.87	0.0129	0.0207	Tgm1	transglutaminase 1, K polypeptide	Coding	21816	organ morphogenesis; peptide cross-linking; protein metabolic process; keratinocyte differentiation; keratinization	protein-glutamine gamma-glutamyltransferase activity; transferase activity; transferase activity, transferring acyl groups; metal ion binding; protein binding			Mm00498371_g1
TC1600001660.mm.1	5.1	4.2	1.87	0.0016	0.0031	BC016579	cDNA sequence, BC016579	Coding	212998	biological_process	molecular_function; protein binding			Mm00520376_m1
TC0X00001770.mm.1	7.52	6.62	1.87	2.91e-05	9.25e-05	Mir188	microRNA 188	Precursor_microRNA	387183					Mm04238133_s1
TC0100002662.mm.1	6.6	5.7	1.87	2.09e-07	1.51e-06			NonCoding						Mm05899676_g1
TC0700000492.mm.1	5.97	5.07	1.87	0.0003	0.0007			NonCoding						TaqMan Probe Unavailable
TC1200000136.mm.1	6.11	5.21	1.86	0.0001	0.0003			NonCoding						Mm05820110_s1
TC1700000741.mm.1	10.53	9.63	1.86	0.0332	0.0485	Gm20526	predicted gene 20526 [Source:MGI Symbol;Acc:MGI:5141991]	Pseudogene						TaqMan Probe Unavailable
TC1100002162.mm.1	6.47	5.57	1.86	0.012	0.0194			NonCoding						Mm05811399_s1
TC1100000382.mm.1	5.86	4.97	1.86	0.0021	0.004			NonCoding						Mm05915193_s1
TC0500003730.mm.1	8.54	7.64	1.86	0.0172	0.0268	Gbp9	guanylate-binding protein 9	Coding	236573	defense response to protozoan; adhesion of symbiont to host; defense response to Gram-positive bacterium; cellular response to interferon-gamma; metabolic process	nucleotide binding; molecular_function; GTPase activity; GTP binding			Mm00655574_m1
TC0X00000400.mm.1	5.51	4.62	1.86	0.0213	0.0325			NonCoding						Mm05785777_s1
TC1300002143.mm.1	9.67	8.78	1.86	0.3404	0.3962	Ctla2a	cytotoxic T lymphocyte-associated protein 2 alpha	Coding	13024	negative regulation of protein processing; regulation of regulatory T cell differentiation; negative regulation of inflammatory response; proteolysis involved in cellular protein catabolic process	cysteine-type endopeptidase activity; cysteine-type peptidase activity; molecular_function			Mm00484032_g1
TC1500001697.mm.1	6.5	5.61	1.86	1.69e-07	1.28e-06	Gm10362	PREDICTED: predicted gene 10362 (Gm10362), mRNA.	Coding	100040929					Mm05754232_m1
TC1000001236.mm.1	5.32	4.43	1.85	0.2865	0.3399			NonCoding						Mm05741195_s1
TC1100002745.mm.1	14.32	13.42	1.85	4.01e-07	2.56e-06	Mir7671	microRNA 7671	Precursor_microRNA	102465772					Mm04411380_s1
TC1100002244.mm.1	8.31	7.42	1.85	0.0403	0.0579	Gm25698	predicted gene, 25698 [Source:MGI Symbol;Acc:MGI:5455475]	Small_RNA						TaqMan Probe Unavailable
TC0700000830.mm.1	10.59	9.7	1.85	0.0017	0.0033	LOC100861642	PREDICTED: uncharacterized LOC100861642 (LOC100861642), miscRNA.	NonCoding						Mm05910660_g1
TC0900000212.mm.1	5.74	4.85	1.85	0.0284	0.0422	Cnn1	calponin 1	Coding	12797	actomyosin structure organization	actin binding; calmodulin binding	GenMAPP	Smooth_muscle_contraction	Mm00487032_m1
TC0700001401.mm.1	7.03	6.14	1.85	0.755	0.7908	Kcne3	potassium voltage-gated channel, Isk-related subfamily, gene 3	Coding	57442	transport; ion transport; potassium ion transport; regulation of ion transmembrane transport; regulation of potassium ion transport; regulation of membrane repolarization; potassium ion transmembrane transport; regulation of potassium ion transmembrane transport; positive regulation of voltage-gated calcium channel activity; negative regulation of delayed rectifier potassium channel activity; neg…	voltage-gated ion channel activity; voltage-gated potassium channel activity; potassium channel activity; potassium channel regulator activity; ion channel binding			Mm00445120_m1
TC0200000720.mm.1	9.7	8.81	1.85	0.0194	0.0299	Gm26127	predicted gene, 26127 [Source:MGI Symbol;Acc:MGI:5455904]	Small_RNA						TaqMan Probe Unavailable
TC0300001106.mm.1	6.18	5.29	1.85	0.0085	0.0142			NonCoding						Mm05675100_s1
TC0900003186.mm.1	5.24	4.36	1.84	0.0014	0.0028			NonCoding						Mm05784199_s1
TC1100003449.mm.1	7.64	6.76	1.84	0.02	0.0307			NonCoding						Mm03930276_s1
TC0900001988.mm.1	7.79	6.91	1.84	0.0712	0.0972	Gm22060	predicted gene, 22060 [Source:MGI Symbol;Acc:MGI:5451837]	Small_RNA						TaqMan Probe Unavailable
TC0100001037.mm.1	5.36	4.48	1.84	0.0047	0.0084	Cdh7	cadherin 7, type 2	Multiple_Complex	241201	cell adhesion; homophilic cell adhesion via plasma membrane adhesion molecules	calcium ion binding; metal ion binding			Mm00556141_m1
TC1600000929.mm.1	8.32	7.44	1.84	0.059	0.082	Gm23355	predicted gene, 23355 [Source:MGI Symbol;Acc:MGI:5453132]	Small_RNA						TaqMan Probe Unavailable
TC0300001544.mm.1	6.19	5.31	1.84	1.48e-06	7.44e-06	Gm22206	predicted gene, 22206 [Source:MGI Symbol;Acc:MGI:5451983]	Small_RNA						TaqMan Probe Unavailable
TC1600001579.mm.1	4.5	3.63	1.83	1.7e-07	1.28e-06	Gm25902	predicted gene, 25902	NonCoding						Mm05828836_s1
TC1100002951.mm.1	6.34	5.47	1.83	5.66e-06	2.28e-05	Tvp23bos; RP23-428I5.4	trans-golgi network vesicle protein 23B, opposite strand [Source:MGI Symbol;Acc:MGI:3649886]; novel transcript	NonCoding						TaqMan Probe Unavailable
TC0100002521.mm.1	6.14	5.26	1.83	0.0108	0.0176			NonCoding						Mm03966315_s1
TC1800000753.mm.1	5.95	5.07	1.83	0.0179	0.0278			NonCoding						Mm05869003_s1
TC0900000856.mm.1	7.93	7.05	1.83	0.0001	0.0003	Gm23248	predicted gene, 23248 [Source:MGI Symbol;Acc:MGI:5453025]	Small_RNA						TaqMan Probe Unavailable
TC1200000552.mm.1	7.75	6.88	1.83	0.345	0.4008			NonCoding						TaqMan Probe Unavailable
TC0900000500.mm.1	6.95	6.08	1.83	0.0335	0.049	Mcam	melanoma cell adhesion molecule	Multiple_Complex	84004	angiogenesis; cell adhesion; heterophilic cell-cell adhesion via plasma membrane cell adhesion molecules; positive regulation of cell migration; glomerular filtration; vascular wound healing				Mm00522400_g1
TC0200001838.mm.1	18.32	17.45	1.83	0.0002	0.0005	B2m	beta-2 microglobulin	Multiple_Complex	12010	positive regulation of T cell mediated cytotoxicity; response to molecule of bacterial origin; immune system process; antigen processing and presentation of peptide antigen via MHC class I; antigen processing and presentation of exogenous protein antigen via MHC class Ib, TAP-dependent; positive regulation of T cell cytokine production; regulation of membrane depolarization; cellular defense resp…	glycoprotein binding; protein binding; identical protein binding			Mm00437762_m1
TC1400000176.mm.1	6.34	5.46	1.83	0.0918	0.1223	Plau	plasminogen activator, urokinase	Coding	18792	angiogenesis; response to hypoxia; proteolysis; positive regulation of cell proliferation; regulation of receptor activity; smooth muscle cell migration; regulation of smooth muscle cell migration; positive regulation of smooth muscle cell migration; plasminogen activation; regulation of cell adhesion mediated by integrin; wound healing; regulation of cell proliferation; fibrinolysis; skeletal mu…	serine-type endopeptidase activity; peptidase activity; serine-type peptidase activity; hydrolase activity; kinase activity	GenMAPP	Wnt_Signaling; Blood_Clotting_Cascade	Mm00447053_g1
TC1200000428.mm.1	5.93	5.06	1.83	0.0002	0.0004			NonCoding						Mm05821704_s1
TC1000001926.mm.1	8.89	8.02	1.83	1.88e-06	9.06e-06	Gm22370	predicted gene, 22370 [Source:MGI Symbol;Acc:MGI:5452147]	Precursor_microRNA						TaqMan Probe Unavailable
TC0200003200.mm.1	5.79	4.92	1.83	3.45e-06	1.51e-05			NonCoding						Mm05905272_s1
TC1000002930.mm.1	7.84	6.97	1.83	0.2196	0.2682	Lyz1	lysozyme 1	Coding	17110	metabolic process; cytolysis; defense response to bacterium; defense response to Gram-negative bacterium; defense response to Gram-positive bacterium	lysozyme activity; catalytic activity; hydrolase activity; hydrolase activity, acting on glycosyl bonds; identical protein binding			Mm00727183_s1
TC1700001172.mm.1	5.86	4.99	1.83	0.0011	0.0023			NonCoding						Mm05856139_s1
TC0600003072.mm.1	5.29	4.43	1.83	0.0337	0.0493	Gdf3	growth differentiation factor 3	Coding	14562	skeletal system development; eye development; in utero embryonic development; response to dietary excess; signal transduction; endoderm development; mesoderm development; regulation of cell fate commitment; positive regulation of pathway-restricted SMAD protein phosphorylation; BMP signaling pathway; negative regulation of BMP signaling pathway; notochord development; somite rostral/caudal axis s…	cytokine activity; transforming growth factor beta receptor binding; protein binding; growth factor activity; protein kinase binding			Mm00433563_m1
TC1400001115.mm.1	10.47	9.61	1.83	0.0826	0.111	Pcdh17	protocadherin 17	Multiple_Complex	219228	adult behavior; negative regulation of synaptic transmission; presynaptic active zone assembly; regulation of synaptic vesicle clustering; cell adhesion; homophilic cell adhesion via plasma membrane adhesion molecules	calcium ion binding; protein binding			Mm00977568_m1
TC1700000454.mm.1	8.16	7.29	1.82	0.0223	0.0338			NonCoding						TaqMan Probe Unavailable
TC0700002082.mm.1	6.75	5.89	1.82	0.3643	0.4206			NonCoding						TaqMan Probe Unavailable
TC0600000187.mm.1	6.52	5.66	1.82	0.1413	0.1804			NonCoding						Mm05720014_s1
TC1100003837.mm.1	9.99	9.13	1.82	0.0413	0.0593	Mir6930	microRNA 6930	Precursor_microRNA	102465561					TaqMan Probe Unavailable
TC1000000010.mm.1	5.93	5.06	1.82	0.0229	0.0347			NonCoding						Mm05687079_m1
TC0100003522.mm.1	6.3	5.44	1.82	0.0617	0.0853	Fcgr2b	Fc receptor, IgG, low affinity IIb	Multiple_Complex	14130		receptor signaling protein activity; protein binding; IgG binding; immunoglobulin binding			Mm00438875_m1
TC0200001687.mm.1	5.78	4.92	1.82	0.0001	0.0003			NonCoding						Mm03940839_s1
TC1000002703.mm.1	6.73	5.87	1.82	0.0703	0.0961	Gm26122	predicted gene, 26122 [Source:MGI Symbol;Acc:MGI:5455899]	Small_RNA						TaqMan Probe Unavailable
TC0400003040.mm.1	5.72	4.86	1.82	0.0529	0.0743			NonCoding						TaqMan Probe Unavailable
TC0700000888.mm.1	8.29	7.43	1.81	0.0565	0.0788	Gm25326	predicted gene, 25326 [Source:MGI Symbol;Acc:MGI:5455103]	Small_RNA						TaqMan Probe Unavailable
TC0100001285.mm.1	5.7	4.84	1.81	2.73e-07	1.87e-06	A130050O07Rik	RIKEN cDNA A130050O07 gene	Multiple_Complex	320138					Mm00622055_s1
TC1400002280.mm.1	8.71	7.85	1.81	0.2121	0.2599	Dpysl2	dihydropyrimidinase-like 2	Multiple_Complex	12934	endocytosis; cytoskeleton organization; multicellular organismal development; nervous system development; axon guidance; brain development; regulation of neuron projection development; positive regulation of glutamate secretion; cell differentiation; regulation of axon extension; regulation of neuron differentiation; synaptic vesicle transport; response to amphetamine; metabolic process; spinal c…	protein binding; microtubule binding; hydrolase activity; hydrolase activity, acting on carbon-nitrogen (but not peptide) bonds; protein kinase binding			Mm00515555_m1
TC0300001639.mm.1	6.35	5.49	1.81	0.0379	0.0548	Fabp4	fatty acid binding protein 4, adipocyte	Coding	11770	cytokine production; negative regulation of protein kinase activity; fatty acid metabolic process; transport; positive regulation of cell proliferation; cholesterol homeostasis; negative regulation of transcription, DNA-templated; positive regulation of inflammatory response; white fat cell differentiation; brown fat cell differentiation; cellular response to lithium ion	transporter activity; lipid binding			Mm00445878_m1
TC1100001243.mm.1	6.84	5.98	1.81	0.026	0.0389	AI662270	expressed sequence AI662270	NonCoding	100043636					Mm04235541_g1
TC0600001403.mm.1	5.98	5.12	1.81	0.0219	0.0334	Clec4n	C-type lectin domain family 4, member n	Multiple_Complex	56620	adaptive immune response; immune system process; positive regulation of I-kappaB kinase/NF-kappaB signaling; innate immune response; positive regulation of cytokine secretion; defense response to fungus	protein binding; carbohydrate binding			Mm00490933_m1
TSUnmapped00000175.mm.1	16.99	16.14	1.81	0.436	0.4924	Snord13	small nucleolar RNA, C/D box 13	Small_RNA	100217422
TC1100000895.mm.1	10.11	9.26	1.81	0.1512	0.1918	Snord118	small nucleolar RNA, C/D box 118	Small_RNA	100216530					TaqMan Probe Unavailable
TC0700003909.mm.1	7.15	6.3	1.81	0.0075	0.0128	Hbb-bs; Hbb-b1	hemoglobin, beta adult s chain; hemoglobin, beta adult major chain; Synthetic construct Mus musculus clone IMAGE:100062252, MGC:190431 hemoglobin, beta adult major chain (Hbb-b1) mRNA, encodes complete protein.	Multiple_Complex	100503605; 15129	transport; oxygen transport; regulation of eIF2 alpha phosphorylation by heme; hemopoiesis; erythrocyte development; positive regulation of myeloid cell differentiation; regulation of erythrocyte differentiation	peroxidase activity; oxygen binding; hemoglobin binding; haptoglobin binding; hemoglobin alpha binding; hemoglobin beta binding; oxygen transporter activity; iron ion binding; heme binding; metal ion binding			Mm03646870_gH
TSUnmapped00000177.mm.1	6.28	5.43	1.81	0.0275	0.041	Snora73a	small nucleolar RNA, H/ACA box 73a	Small_RNA	100306944
TC0100000072.mm.1	5.73	4.88	1.81	0.0456	0.0649			NonCoding						TaqMan Probe Unavailable
TC1100003399.mm.1	8.66	7.8	1.81	0.1643	0.2067	Ccl6	chemokine (C-C motif) ligand 6	Multiple_Complex	20305	chemotaxis; immune response; cell chemotaxis; monocyte chemotaxis; G-protein coupled receptor signaling pathway; neutrophil chemotaxis; positive regulation of GTPase activity; eosinophil chemotaxis; lymphocyte chemotaxis; positive regulation of inflammatory response; chemokine-mediated signaling pathway; positive regulation of ERK1 and ERK2 cascade; cellular response to interferon-gamma; cellular…	cytokine activity; chemokine activity; CCR chemokine receptor binding			Mm00436446_g1
TC1800001495.mm.1	6.25	5.4	1.81	0.1369	0.1757			NonCoding						TaqMan Probe Unavailable
TC1400001666.mm.1	7.32	6.47	1.8	0.0004	0.0009	Snord69	small nucleolar RNA, C/D box 69	Small_RNA	100217431					Mm05748184_sH
TC1000000979.mm.1	13.05	12.2	1.8	0.3448	0.4006			NonCoding						TaqMan Probe Unavailable
TC0700002596.mm.1	8.23	7.37	1.8	1.01e-06	5.39e-06	Gm15465	predicted gene 15465 [Source:MGI Symbol;Acc:MGI:3705590]	Pseudogene						TaqMan Probe Unavailable
TC0700001265.mm.1	7.1	6.25	1.8	0.0033	0.0061			NonCoding						Mm05737046_s1
TC1200002140.mm.1	5.65	4.8	1.8	4.54e-06	1.9e-05	Gm5039	eukaryotic translation initiation factor 1A pseudogene	Multiple_Complex	266459	translational initiation; translation	translation initiation factor activity; RNA binding			Mm04242314_s1
TC0400000051.mm.1	11.42	10.57	1.8	0.1056	0.1389			NonCoding						Mm05727273_g1
TC1900001415.mm.1	9.26	8.42	1.8	0.5351	0.5879	Acta2	actin, alpha 2, smooth muscle, aorta	Multiple_Complex	11475	muscle contraction; regulation of blood pressure; vascular smooth muscle contraction; response to virus; positive regulation of gene expression; glomerular mesangial cell development; mesenchyme migration	nucleotide binding; protein binding; ATP binding; protein kinase binding			Mm00725412_s1
TSUnmapped00000136.mm.1	17.51	16.66	1.8	0.0067	0.0115	Rn7s2	7S RNA 2	Small_RNA	103949
TSUnmapped00000137.mm.1	17.51	16.66	1.8	0.0067	0.0115	Rn7s1	7S RNA 1	Small_RNA	103948
TC0400001066.mm.1	6.35	5.5	1.8	0.0002	0.0006			NonCoding						Mm05690072_s1
TC0500001003.mm.1	6.29	5.44	1.8	0.0014	0.0029			NonCoding						Mm05705389_s1
TC1300000532.mm.1	5.96	5.12	1.8	0.0866	0.116	Rbm24	RNA binding motif protein 24	Coding	666794	regulation of myotube differentiation; cell differentiation; regulation of mRNA stability	nucleotide binding; nucleic acid binding; RNA binding; mRNA 3'-UTR binding			Mm01346933_m1
TC0500001920.mm.1	7.55	6.7	1.8	4.72e-05	0.0001	Gm24525	predicted gene, 24525 [Source:MGI Symbol;Acc:MGI:5454302]	Small_RNA						TaqMan Probe Unavailable
TC1500001658.mm.1	8.08	7.23	1.8	0.0302	0.0446	St3gal1	ST3 beta-galactoside alpha-2,3-sialyltransferase 1	Multiple_Complex	20442	ganglioside biosynthetic process; protein phosphorylation; protein glycosylation; oligosaccharide metabolic process; O-glycan processing; keratan sulfate biosynthetic process; protein N-linked glycosylation via asparagine; post-translational protein modification; N-acetylneuraminate metabolic process; protein N-linked glycosylation; sialylation	beta-galactoside (CMP) alpha-2,3-sialyltransferase activity; sialyltransferase activity; transferase activity; transferase activity, transferring glycosyl groups			Mm00501493_m1
TC1500000857.mm.1	7.02	6.18	1.8	0.0005	0.0012	Gm23737	predicted gene, 23737 [Source:MGI Symbol;Acc:MGI:5453514]	Small_RNA						TaqMan Probe Unavailable
TC1400000727.mm.1	16.96	16.11	1.8	3.94e-05	0.0001	Traj55	T cell receptor alpha joining 55 [Source:MGI Symbol;Acc:MGI:4937105]	NonCoding						TaqMan Probe Unavailable
TC0100002239.mm.1	7.45	6.61	1.8	0.0236	0.0357	Gm23722	predicted gene, 23722 [Source:MGI Symbol;Acc:MGI:5453499]	Small_RNA						TaqMan Probe Unavailable
TC0600001311.mm.1	5.28	4.44	1.79	0.0063	0.011			NonCoding						TaqMan Probe Unavailable
TC1600000909.mm.1	5.28	4.44	1.79	0.0063	0.011			NonCoding						TaqMan Probe Unavailable
TC0800002431.mm.1	15.32	14.48	1.79	0.1388	0.1776	Bst2	bone marrow stromal cell antigen 2	Coding	69550	immune system process; response to virus; regulation of actin cytoskeleton organization; response to interferon-gamma; response to interferon-alpha; response to interferon-beta; negative regulation of viral genome replication; innate immune response; defense response to virus; negative regulation of intracellular transport of viral material; negative regulation of plasmacytoid dendritic cell cyto…	signal transducer activity; metalloendopeptidase inhibitor activity; protein homodimerization activity; poly(A) RNA binding; protein binding			Mm01609165_g1
TC0400000372.mm.1	4.86	4.01	1.79	4.11e-06	1.75e-05			NonCoding						TaqMan Probe Unavailable
TC0800000259.mm.1	6.03	5.19	1.79	0.024	0.0362	Defb1	defensin beta 1	Coding	13214	defense response; response to bacterium; defense response to bacterium; innate immune response; innate immune response in mucosa; acute inflammatory response; antibacterial humoral response; response to testosterone; defense response to Gram-positive bacterium				Mm00432803_m1
TC0600000855.mm.1	5.76	4.92	1.79	0.0003	0.0007	Gm20536; RP23-335C3.6	predicted gene 20536 [Source:MGI Symbol;Acc:MGI:5142001]; putative novel transcript	NonCoding						Mm05723856_m1
TC1100001265.mm.1	6.92	6.08	1.79	0.1978	0.2441	Wfdc18	WAP four-disulfide core domain 18	Multiple_Complex	14038	negative regulation of peptidase activity	peptidase inhibitor activity			Mm00433159_m1
TC1700001033.mm.1	5.8	4.96	1.79	0.0007	0.0014	Vav1	vav 1 oncogene	Multiple_Complex	22324		guanyl-nucleotide exchange factor activity; Rho guanyl-nucleotide exchange factor activity; protein binding; Rac guanyl-nucleotide exchange factor activity; metal ion binding			Mm00442073_m1
TC1800000608.mm.1	6.21	5.37	1.78	0.0037	0.0067			NonCoding						Mm05868252_g1
TC0X00001947.mm.1	8.41	7.58	1.78	0.0194	0.0298	Gm24535	predicted gene, 24535 [Source:MGI Symbol;Acc:MGI:5454312]	Small_RNA						TaqMan Probe Unavailable
TC1100001662.mm.1	11.09	10.26	1.78	0.0241	0.0364	Gm26316	predicted gene, 26316 [Source:MGI Symbol;Acc:MGI:5456093]	Small_RNA						TaqMan Probe Unavailable
TC0200004689.mm.1	7.5	6.67	1.78	0.0121	0.0195	Gm25258	predicted gene, 25258 [Source:MGI Symbol;Acc:MGI:5455035]	Small_RNA						TaqMan Probe Unavailable
TC0700004471.mm.1	5.43	4.6	1.78	2.25e-08	2.66e-07			NonCoding						Mm03953728_s1
TC0800000395.mm.1	6.88	6.06	1.78	0.0002	0.0005	Gm24727	predicted gene, 24727 [Source:MGI Symbol;Acc:MGI:5454504]	Small_RNA						TaqMan Probe Unavailable
TC1800001037.mm.1	13.21	12.38	1.77	0.0021	0.004			NonCoding						TaqMan Probe Unavailable
TC1100003893.mm.1	6.67	5.85	1.77	2.11e-05	6.99e-05			NonCoding						Mm05817692_s1
TC0100002544.mm.1	11.8	10.97	1.77	0.1923	0.2381	Fn1	fibronectin 1; fibronectin 1 (Fn1), mRNA.	Coding	14268		protease binding; integrin binding; protein binding; heparin binding; peptidase activator activity; mercury ion binding	GenMAPP	Inflammatory_Response_Pathway	Mm00692642_m1
TC0X00002440.mm.1	6.16	5.34	1.77	2e-05	6.68e-05	Renbp	renin binding protein	Multiple_Complex	19703	N-acetylglucosamine metabolic process; N-acetylmannosamine metabolic process; negative regulation of endopeptidase activity; N-acetylneuraminate catabolic process; negative regulation of catalytic activity				Mm01183301_m1
TC1_GL456211_random00000006.mm.1	8.22	7.4	1.77	0.0618	0.0855			Pseudogene						Mm02525074_g1
TC0900002625.mm.1	6.65	5.82	1.77	7.99e-05	0.0002			NonCoding						Mm05781977_s1
TC0300000903.mm.1	11.25	10.42	1.77	0.0961	0.1275	Ctss	cathepsin S; cathepsin S (Ctss), transcript variant 1, mRNA.	Coding	13040	proteolysis; immune response; response to acidic pH; protein processing; antigen processing and presentation; collagen catabolic process; basement membrane disassembly; bone resorption; antigen processing and presentation of peptide antigen; positive regulation of inflammatory response; proteolysis involved in cellular protein catabolic process; regulation of sensory perception of pain; positive …	fibronectin binding; cysteine-type endopeptidase activity; collagen binding; peptidase activity; cysteine-type peptidase activity; hydrolase activity; laminin binding; proteoglycan binding			Mm00457907_m1
TC0X00001434.mm.1	4.99	4.17	1.77	5.17e-13	3.41e-10	Gm25097	predicted gene, 25097 [Source:MGI Symbol;Acc:MGI:5454874]	Small_RNA						TaqMan Probe Unavailable
TC1400002676.mm.1	9.67	8.84	1.77	0.0037	0.0068			NonCoding						Mm05669733_m1
TC0800002307.mm.1	5.64	4.82	1.77	0.0079	0.0134	Tll1	tolloid-like; Synthetic construct Mus musculus clone IMAGE:100069542, MGC:199444 tolloid-like (Tll1) mRNA, encodes complete protein.	Coding	21892	proteolysis; multicellular organismal development; cell differentiation	metalloendopeptidase activity; calcium ion binding; collagen binding; peptidase activity; metallopeptidase activity; zinc ion binding; hydrolase activity; metal ion binding			Mm00493712_mH
TC0800001326.mm.1	6.08	5.26	1.77	1.04e-05	3.83e-05			NonCoding						Mm05770292_g1
TC0600002610.mm.1	7.15	6.33	1.76	0.0041	0.0073	Rab11fip5; Mir705	RAB11 family interacting protein 5 (class I); microRNA 705; Synthetic construct Mus musculus clone IMAGE:100069506, MGC:199408 RAB11 family interacting protein 5 (class I) (Rab11fip5) mRNA, encodes complete protein.	Multiple_Complex	52055; 735267	transport; protein transport; insulin secretion involved in cellular response to glucose stimulus; regulated secretory pathway; negative regulation of adiponectin secretion; cellular response to acidic pH; regulation of protein localization to cell surface; response to muscle activity; response to oxygen levels	Rab GTPase binding; gamma-tubulin binding			Mm00624247_m1
TC1100001207.mm.1	7.9	7.08	1.76	0.0199	0.0306			NonCoding						Mm05915398_s1
TC0100000361.mm.1	5.71	4.9	1.76	8.22e-06	3.14e-05			NonCoding						Mm05677027_g1
TC0100003589.mm.1	6.12	5.3	1.76	0.0556	0.0776	Gm4955	predicted gene 4955	Coding	240921					Mm04206757_mH
TC0X00002499.mm.1	8.03	7.22	1.76	0.0149	0.0236			NonCoding						TaqMan Probe Unavailable
TC0900000184.mm.1	6.96	6.14	1.76	0.0375	0.0543	Icam1	intercellular adhesion molecule 1	Coding	15894	T cell activation via T cell receptor contact with antigen bound to MHC molecule on antigen presenting cell; acute inflammatory response to antigenic stimulus; T cell antigen processing and presentation; positive regulation of cellular extravasation; cell adhesion; leukocyte cell-cell adhesion; sensory perception of sound; regulation of cell shape; single organismal cell-cell adhesion; regulation…	integrin binding; protein complex binding; chromatin DNA binding; poly(A) RNA binding			Mm00516023_m1
TC1100002052.mm.1	5.86	5.04	1.76	0.0001	0.0003	Slc16a3	solute carrier family 16 (monocarboxylic acid transporters), member 3	Multiple_Complex	80879	transport; monocarboxylic acid transport; plasma membrane lactate transport; transmembrane transport	monocarboxylic acid transmembrane transporter activity; lactate transmembrane transporter activity; symporter activity; poly(A) RNA binding; protein binding			Mm00446100_g1
TSUnmapped00000096.mm.1	18.57	17.76	1.76	2.35e-11	2.47e-09	Rn18s	18S ribosomal RNA	Ribosomal	19791
TC0700003946.mm.1	9.78	8.96	1.76	0.0105	0.0172	Trim30d	tripartite motif-containing 30D	Coding	209387	biological_process	molecular_function; zinc ion binding; metal ion binding			Mm01162558_m1
TC0500002347.mm.1	8.07	7.26	1.76	0.0183	0.0284	Gm3414	predicted gene 3414; predicted gene 3414 (Gm3414), non-coding RNA.	Multiple_Complex	100041576					Mm03947642_s1
TC1200000300.mm.1	5.27	4.45	1.76	2.13e-07	1.53e-06	Gm24429	predicted gene, 24429 [Source:MGI Symbol;Acc:MGI:5454206]	Small_RNA						TaqMan Probe Unavailable
TC0300000807.mm.1	6.45	5.63	1.76	0.141	0.1801	S100a4	S100 calcium binding protein A4	Multiple_Complex	20198	positive regulation of I-kappaB kinase/NF-kappaB signaling	actin binding; calcium ion binding; protein binding; identical protein binding; poly(A) RNA binding; metal ion binding; calcium-dependent protein binding; RAGE receptor binding; zinc ion binding			Mm00803372_g1
TC0400002946.mm.1	7.09	6.27	1.76	8.07e-05	0.0002	Gm23412	predicted gene, 23412 [Source:MGI Symbol;Acc:MGI:5453189]	Small_RNA						TaqMan Probe Unavailable
TC0M00000010.mm.1	12.97	12.15	1.76	0.362	0.4182	mt-Tg	mitochondrially encoded tRNA glycine [Source:MGI Symbol;Acc:MGI:102486]	tRNA						TaqMan Probe Unavailable
TC0900002569.mm.1	7	6.19	1.76	0.0013	0.0027	Gm22169	predicted gene, 22169 [Source:MGI Symbol;Acc:MGI:5451946]	Small_RNA						TaqMan Probe Unavailable
TC1000001403.mm.1	6.39	5.57	1.76	0.0015	0.003			NonCoding						TaqMan Probe Unavailable
TC1000001413.mm.1	6.39	5.57	1.76	0.0015	0.003			NonCoding						TaqMan Probe Unavailable
TC1000001420.mm.1	6.39	5.57	1.76	0.0015	0.003			NonCoding						TaqMan Probe Unavailable
TC1000001427.mm.1	6.39	5.57	1.76	0.0015	0.003			NonCoding						TaqMan Probe Unavailable
TC1000001434.mm.1	6.39	5.57	1.76	0.0015	0.003			NonCoding						TaqMan Probe Unavailable
TC1000001442.mm.1	6.39	5.57	1.76	0.0015	0.003			NonCoding						TaqMan Probe Unavailable
TC1000001449.mm.1	6.39	5.57	1.76	0.0015	0.003			NonCoding						TaqMan Probe Unavailable
TC1000002955.mm.1	6.39	5.57	1.76	0.0015	0.003			NonCoding						TaqMan Probe Unavailable
TC0300002366.mm.1	16.71	15.89	1.76	1.76e-05	5.99e-05	Rps27rt; Rps27	ribosomal protein S27, retrogene; ribosomal protein S27	Multiple_Complex	100043813; 57294	translation	structural constituent of ribosome; metal ion binding; protein binding			Mm00850051_g1
TC1700001147.mm.1	7.33	6.52	1.76	0.1798	0.2242	Lbh	limb-bud and heart	Coding	77889	transcription, DNA-templated; regulation of transcription, DNA-templated; multicellular organismal development; regulation of gene expression; regulation of blood coagulation; positive regulation of transcription, DNA-templated				Mm00522505_m1
TC0100003168.mm.1	5.3	4.49	1.76	0.0109	0.0178			NonCoding						Mm05882437_s1
TC0100002699.mm.1	8.66	7.85	1.76	0.1022	0.1349			NonCoding						Mm05857956_s1
TC1600001505.mm.1	7.37	6.55	1.76	3.02e-07	2.03e-06	Mir1946a	microRNA 1946a	Precursor_microRNA	100316697					TaqMan Probe Unavailable
TC1500002159.mm.1	6.11	5.29	1.75	0.0022	0.0042	Vdr	vitamin D receptor	Multiple_Complex	22337			GenMAPP	Ovarian_Infertility_Genes; Nuclear_Receptors	Mm01309607_m1
TC0X00000570.mm.1	8.26	7.45	1.75	0.0478	0.0678	Gm25412	predicted gene, 25412 [Source:MGI Symbol;Acc:MGI:5455189]	Small_RNA						TaqMan Probe Unavailable
TC0900000240.mm.1	11.91	11.1	1.75	0.244	0.2947	Gm10181	predicted gene 10181 [Source:MGI Symbol;Acc:MGI:3642432]	Coding		biological_process	molecular_function			TaqMan Probe Unavailable
TC0300002023.mm.1	6.4	5.59	1.75	0.2992	0.3533	Tm4sf1	transmembrane 4 superfamily member 1	Coding	17112					Mm00447007_m1
TC1200002240.mm.1	8.52	7.71	1.75	0.0043	0.0077	Gm22749	predicted gene, 22749 [Source:MGI Symbol;Acc:MGI:5452526]	Small_RNA						TaqMan Probe Unavailable
TC0700004293.mm.1	6.53	5.72	1.75	0.0263	0.0394	Coro1a	coronin, actin binding protein 1A	Multiple_Complex	12721					Mm00486993_g1
TC0700004069.mm.1	6.24	5.43	1.75	0.0629	0.0868	Gm25450	predicted gene, 25450 [Source:MGI Symbol;Acc:MGI:5455227]	Small_RNA						TaqMan Probe Unavailable
TC0600003338.mm.1	6.79	5.98	1.75	0.0151	0.0238	Rerg	RAS-like, estrogen-regulated, growth-inhibitor	Multiple_Complex	232441	signal transduction; small GTPase mediated signal transduction; negative regulation of cell proliferation; response to hormone; negative regulation of cell growth; metabolic process	nucleotide binding; GTPase activity; GTP binding			Mm01267721_m1
TC0500000702.mm.1	5.17	4.36	1.75	0.0027	0.0052			NonCoding						Mm05704047_s1
TC0100000185.mm.1	5.4	4.6	1.75	1.97e-05	6.61e-05	Gm22679	predicted gene, 22679 [Source:MGI Symbol;Acc:MGI:5452456]	Precursor_microRNA						TaqMan Probe Unavailable
TC1700001463.mm.1	6.98	6.17	1.75	0.0903	0.1206	Gpr31b; Gpr31c	G protein-coupled receptor 31, D17Leh66b region; Synthetic construct Mus musculus clone IMAGE:100064107, MGC:193478 G protein-coupled receptor 31, D17Leh66c region (Gpr31c) mRNA, encodes complete protein.	Coding	436440; 667359	signal transduction; G-protein coupled receptor signaling pathway	signal transducer activity; G-protein coupled receptor activity			Mm02391728_g1
TC0900000838.mm.1	13.16	12.36	1.75	4.43e-10	1.61e-08			NonCoding						TaqMan Probe Unavailable
TC0400003907.mm.1	5.48	4.67	1.75	0.0042	0.0076	Gm13018; RP23-416J8.1	predicted gene 13018; novel pseudogene	Pseudogene						TaqMan Probe Unavailable
TC1100001785.mm.1	5.64	4.84	1.75	0.0489	0.0691	Milr1	mast cell immunoglobulin like receptor 1	Multiple_Complex	380732	negative regulation of mast cell activation; mast cell degranulation	protein binding			Mm01242703_m1
TC1300000762.mm.1	8.35	7.54	1.75	0.0636	0.0877	Gm25448	predicted gene, 25448 [Source:MGI Symbol;Acc:MGI:5455225]	Small_RNA						TaqMan Probe Unavailable
TC1500001252.mm.1	8.35	7.54	1.75	0.0636	0.0877	Gm24713	predicted gene, 24713 [Source:MGI Symbol;Acc:MGI:5454490]	Small_RNA						TaqMan Probe Unavailable
TC0200000440.mm.1	7.14	6.33	1.75	1.94e-07	1.42e-06	Gm13554; RP23-325E4.3	predicted gene 13554 [Source:MGI Symbol;Acc:MGI:3650406]; putative novel transcript	NonCoding						TaqMan Probe Unavailable
TC1300001029.mm.1	15.52	14.72	1.74	0.3827	0.4392	Gm27656	predicted gene, 27656 [Source:MGI Symbol;Acc:MGI:5531038]	Precursor_microRNA						TaqMan Probe Unavailable
TC1500001767.mm.1	5.81	5.01	1.74	0.1153	0.1504	Gm25720	predicted gene, 25720 [Source:MGI Symbol;Acc:MGI:5455497]	Small_RNA						TaqMan Probe Unavailable
TC1400000610.mm.1	8.79	7.99	1.74	0.0317	0.0466	Gm26328	predicted gene, 26328 [Source:MGI Symbol;Acc:MGI:5456105]	Small_RNA						TaqMan Probe Unavailable
TC0700003998.mm.1	7.1	6.3	1.74	0.073	0.0993	Gm8979; Gm8989	very large inducible GTPase 1 pseudogene	Multiple_Complex	668108; 668128					Mm01617157_s1
TC0300003093.mm.1	6.13	5.33	1.74	0.002	0.0039	Gm25627	predicted gene, 25627 [Source:MGI Symbol;Acc:MGI:5455404]	Small_RNA						TaqMan Probe Unavailable
TC1200002303.mm.1	9.13	8.33	1.74	0.0321	0.0471	Scarna13; Mir3069	small Cajal body-specific RNA 1; microRNA 3069; microRNA 3069 (Mir3069), microRNA.	Multiple_Complex	100306943; 100526471					Mm04237762_s1
TC1500001728.mm.1	13.41	12.62	1.74	0.173	0.2165	Ly6a	lymphocyte antigen 6 complex, locus A; lymphocyte antigen 6 complex, locus A (Ly6a), mRNA.	Multiple_Complex	110454					Mm00726565_s1
TC0800002457.mm.1	5.43	4.64	1.74	1.02e-05	3.77e-05			NonCoding						Mm05912689_s1
TC1000002607.mm.1	7.97	7.17	1.74	5.59e-09	9.48e-08	Gm27392	predicted gene, 27392 [Source:MGI Symbol;Acc:MGI:5530774]	Precursor_microRNA						TaqMan Probe Unavailable
TC1300002049.mm.1	5.38	4.58	1.74	0.0004	0.001	Gm17617	predicted gene, 17617 [Source:MGI Symbol;Acc:MGI:4937251]	Coding						TaqMan Probe Unavailable
TC1800000312.mm.1	8.37	7.57	1.74	0.0039	0.0071			NonCoding						Mm05863086_s1
TC0X00000671.mm.1	7.9	7.11	1.74	0.0025	0.0047	Mir2137	microRNA 2137	Precursor_microRNA	100316779					Mm04335423_s1
TC0X00000616.mm.1	5.8	5.01	1.73	0.0147	0.0233	Gm14702	predicted gene 14702	Pseudogene	671950					TaqMan Probe Unavailable
TC0900003313.mm.1	5.1	4.31	1.73	0.0749	0.1017	Ccr1	chemokine (C-C motif) receptor 1	Coding	12768	calcium ion transport; cellular calcium ion homeostasis; exocytosis; chemotaxis; inflammatory response; immune response; signal transduction; G-protein coupled receptor signaling pathway; positive regulation of cytosolic calcium ion concentration; cell-cell signaling; negative regulation of gene expression; myeloid cell differentiation; positive regulation of cell migration; negative regulation o…	phosphatidylinositol phospholipase C activity; signal transducer activity; G-protein coupled receptor activity; chemokine receptor activity; protein binding; C-C chemokine receptor activity; C-C chemokine binding; chemokine (C-C motif) ligand 7 binding; chemokine (C-C motif) ligand 5 binding	GenMAPP	GPCRDB_Class_A_Rhodopsin-like; Peptide_GPCRs	Mm00438260_s1
TC0100001765.mm.1	5.46	4.67	1.73	4.27e-06	1.8e-05	Dusp10	dual specificity phosphatase 10	Coding	63953	inactivation of MAPK activity; regulation of adaptive immune response; protein dephosphorylation; dephosphorylation; response to lipopolysaccharide; negative regulation of stress-activated MAPK cascade; negative regulation of JUN kinase activity; negative regulation of protein kinase activity by regulation of protein phosphorylation; regulation of innate immune response; negative regulation of JN…	phosphoprotein phosphatase activity; protein tyrosine phosphatase activity; protein tyrosine/serine/threonine phosphatase activity; hydrolase activity; phosphatase activity; MAP kinase tyrosine/serine/threonine phosphatase activity; MAP kinase phosphatase activity			Mm00517678_m1
TC0600000529.mm.1	6.18	5.39	1.73	0.0015	0.003			NonCoding						Mm05722343_s1
TC1000001005.mm.1	8.94	8.15	1.73	0.0893	0.1193			NonCoding						TaqMan Probe Unavailable
TC0100003575.mm.1	5.33	4.53	1.73	0.0017	0.0034	Slamf8	SLAM family member 8	Coding	74748	regulation of NAD(P)H oxidase activity; cellular response to drug; defense response to bacterium; regulation of kinase activity; phagosome acidification	receptor activity; molecular_function			Mm01293283_m1
TC0900000116.mm.1	5.4	4.61	1.73	0.0032	0.006	Vstm5	V-set and transmembrane domain containing 5	Coding	69137	biological_process	molecular_function			Mm01176176_g1
TC0300001793.mm.1	6.19	5.4	1.73	0.1579	0.1995			NonCoding						Mm03958789_s1
TC1100001757.mm.1	8.97	8.18	1.73	0.0008	0.0016	Gm23990	predicted gene, 23990 [Source:MGI Symbol;Acc:MGI:5453767]	Precursor_microRNA						TaqMan Probe Unavailable
TC1200000317.mm.1	9.61	8.82	1.73	5.66e-05	0.0002	LOC100862018	PREDICTED: uncharacterized LOC100862018 (LOC100862018), miscRNA.	NonCoding						TaqMan Probe Unavailable
TC0400004171.mm.1	8.77	7.98	1.73	0.0081	0.0136	Isg15	ISG15 ubiquitin-like modifier	Coding	100038882	modification-dependent protein catabolic process; negative regulation of protein ubiquitination; ISG15-protein conjugation; regulation of interferon-gamma production; response to type I interferon; defense response to bacterium; negative regulation of viral genome replication; positive regulation of erythrocyte differentiation; defense response to virus	protein binding; protein tag			Mm01705338_s1
TC0300002745.mm.1	7.29	6.5	1.73	2.95e-06	1.32e-05	Scarna2	small Cajal body-specific RNA 2	Small_RNA	100217438					Mm01198028_s1
TC1400001178.mm.1	4.96	4.17	1.73	0.0656	0.0902			NonCoding						Mm05848427_s1
TC0600002119.mm.1	6.61	5.82	1.73	0.0005	0.0012	Gm26008	predicted gene, 26008 [Source:MGI Symbol;Acc:MGI:5455785]	Small_RNA						TaqMan Probe Unavailable
TC0200001123.mm.1	6.75	5.96	1.73	0.0053	0.0093			NonCoding						Mm03964200_s1
TC1400001230.mm.1	14.59	13.81	1.73	0.0024	0.0046	Gm24369	predicted gene, 24369 [Source:MGI Symbol;Acc:MGI:5454146]	Precursor_microRNA						TaqMan Probe Unavailable
TC1100000804.mm.1	7.63	6.84	1.72	0.2475	0.2987	Snord49b	small nucleolar RNA, C/D box 49B	Small_RNA	100217426					TaqMan Probe Unavailable
TC0900000975.mm.1	9.5	8.71	1.72	0.0038	0.0069	Gm23057	predicted gene, 23057 [Source:MGI Symbol;Acc:MGI:5452834]	Small_RNA						TaqMan Probe Unavailable
TC0700000710.mm.1	5.32	4.53	1.72	0.0004	0.0009			NonCoding						Mm05735547_g1
TC0100002656.mm.1	5.76	4.97	1.72	0.0385	0.0556	Dock10	dedicator of cytokinesis 10; dedicator of cytokinesis 10 (Dock10), mRNA.	Multiple_Complex	210293	small GTPase mediated signal transduction; regulation of cell migration; positive regulation of GTPase activity	guanyl-nucleotide exchange factor activity; Rho guanyl-nucleotide exchange factor activity; Rho GTPase binding; protein binding			Mm00614273_m1
TC0400001065.mm.1	7.62	6.83	1.72	0.0526	0.0738			NonCoding						Mm05690055_s1
TC0800002040.mm.1	4.97	4.19	1.72	1.08e-05	3.97e-05			NonCoding						Mm03979780_s1
TC1500000055.mm.1	6.57	5.78	1.72	0.0002	0.0005	Gm24144	predicted gene, 24144 [Source:MGI Symbol;Acc:MGI:5453921]	Small_RNA						TaqMan Probe Unavailable
TC1000000064.mm.1	6.9	6.12	1.72	3.03e-05	9.56e-05			NonCoding						Mm05692811_g1
TC1100002797.mm.1	5.82	5.03	1.72	0.0061	0.0105			NonCoding						Mm05915896_s1
TC0900003124.mm.1	12.98	12.2	1.72	0.7745	0.8085	Gm20317	PREDICTED: predicted gene, 20317 (Gm20317), miscRNA.	NonCoding	100504625					TaqMan Probe Unavailable
TC0500003731.mm.1	8.31	7.53	1.72	0.1037	0.1366	Gbp4	guanylate binding protein 4	Coding	17472	negative regulation of transcription from RNA polymerase II promoter; negative regulation of protein phosphorylation; negative regulation of protein ubiquitination; negative regulation of interferon-alpha production; negative regulation of protein import into nucleus; regulation of defense response to virus; cellular response to interferon-gamma; metabolic process	protein binding; nucleotide binding; GTPase activity; GTP binding			Mm00657752_m1
TC1000002909.mm.1	19.25	18.47	1.72	2.07e-11	2.29e-09	Gm25190	predicted gene, 25190 [Source:MGI Symbol;Acc:MGI:5454967]	Precursor_microRNA						TaqMan Probe Unavailable
TC1900001218.mm.1	11.7	10.92	1.72	4.15e-05	0.0001	Gm19328	PREDICTED: predicted gene, 19328 (Gm19328), miscRNA.	NonCoding	100502699					Mm05901949_s1
TC0200003813.mm.1	6.56	5.78	1.72	0.0231	0.0349			NonCoding						Mm05895587_m1
TC0500000341.mm.1	7.17	6.39	1.72	0.0224	0.034			NonCoding						Mm05702380_s1
TC0200000652.mm.1	9.2	8.42	1.72	0.393	0.4496			NonCoding						Mm05883189_s1
TC0300002105.mm.1	8.55	7.77	1.72	0.01	0.0165	Gm26442	predicted gene, 26442 [Source:MGI Symbol;Acc:MGI:5456219]	Small_RNA						TaqMan Probe Unavailable
TC1300001492.mm.1	8.21	7.43	1.71	0.0641	0.0883	Gm22628	predicted gene, 22628 [Source:MGI Symbol;Acc:MGI:5452405]	Small_RNA						TaqMan Probe Unavailable
TC0600002864.mm.1	5.04	4.26	1.71	0.006	0.0104			NonCoding						Mm03958931_s1
TC1100002446.mm.1	5.96	5.18	1.71	0.0021	0.0041			NonCoding						Mm05813317_s1
TC1600000470.mm.1	6.57	5.79	1.71	0.001	0.0021			NonCoding						Mm05792322_s1
TC1300001715.mm.1	5.21	4.44	1.71	3.89e-06	1.67e-05			NonCoding						Mm05840839_s1
TC0500000564.mm.1	4.76	3.98	1.71	0.0003	0.0007			NonCoding						Mm05703504_s1
TC1500000834.mm.1	18.1	17.32	1.71	1.43e-07	1.12e-06			NonCoding						TaqMan Probe Unavailable
TC0300000681.mm.1	6.41	5.64	1.71	0.0856	0.1147			NonCoding						Mm03958704_s1
TC0X00001445.mm.1	7.73	6.95	1.71	0.0144	0.0229			NonCoding						TaqMan Probe Unavailable
TC0100002076.mm.1	18.98	18.2	1.71	8.24e-08	7.23e-07	Gm10925	predicted gene 10925	Multiple_Complex	100191075					Mm03649417_g1
TC0400000084.mm.1	9.53	8.75	1.71	0.2309	0.2804	Trp53inp1	transformation related protein 53 inducible nuclear protein 1	Multiple_Complex	60599		antioxidant activity; protein binding			Mm00458142_g1
TC1100002928.mm.1	8.1	7.33	1.71	0.0269	0.0401	Gm23721	predicted gene, 23721 [Source:MGI Symbol;Acc:MGI:5453498]	Small_RNA						TaqMan Probe Unavailable
TC0200004197.mm.1	13.69	12.92	1.71	0.0613	0.0848			NonCoding						TaqMan Probe Unavailable
TC1400000888.mm.1	6.02	5.25	1.71	0.0843	0.1131	Mir6541	microRNA 6541	Precursor_microRNA	102465311					Mm04411279_s1
TC0600001444.mm.1	5.95	5.18	1.71	0.0006	0.0013			NonCoding						Mm03930121_s1
TC1500000037.mm.1	7.45	6.68	1.7	0.0168	0.0263	Fyb	FYN binding protein; FYN binding protein (Fyb), mRNA.	Multiple_Complex	23880	mast cell activation; protein localization to plasma membrane; immune response	protein binding; protein complex binding			Mm00803625_m1
TC0300000631.mm.1	7.69	6.92	1.7	0.6484	0.6945	Pdgfc	platelet-derived growth factor, C polypeptide	Coding	54635	activation of transmembrane receptor protein tyrosine kinase activity; multicellular organismal development; positive regulation of cell proliferation; organ morphogenesis; positive regulation of DNA replication; platelet-derived growth factor receptor signaling pathway; positive regulation of fibroblast proliferation; digestive tract development; regulation of peptidyl-tyrosine phosphorylation; …	platelet-derived growth factor receptor binding; growth factor activity; protein homodimerization activity; protein binding			Mm01219563_m1
TC0900002624.mm.1	5.64	4.87	1.7	0.0155	0.0245			NonCoding						Mm05781952_s1
TC0M00000020.mm.1	7.01	6.24	1.7	0.0227	0.0345	mt-Tq	mitochondrially encoded tRNA glutamine [Source:MGI Symbol;Acc:MGI:102477]	tRNA						TaqMan Probe Unavailable
TC1600001024.mm.1	6.14	5.37	1.7	0.0067	0.0115	Kcne2	potassium voltage-gated channel, Isk-related subfamily, gene 2	Coding	246133	transport; ion transport; potassium ion transport; potassium ion import; cellular protein localization; regulation of ion transmembrane transport; cellular response to drug; regulation of membrane repolarization; regulation of ventricular cardiac muscle cell membrane repolarization; potassium ion export; potassium ion transmembrane transport; cardiac muscle cell action potential involved in contr…	inward rectifier potassium channel activity; voltage-gated ion channel activity; voltage-gated potassium channel activity; delayed rectifier potassium channel activity; potassium channel activity; protein binding; potassium channel regulator activity; protein homodimerization activity; ion channel binding; voltage-gated potassium channel activity involved in ventricular cardiac muscle cell action…			Mm00506492_m1
TC0900002891.mm.1	8.03	7.27	1.7	6.31e-07	3.68e-06			NonCoding						TaqMan Probe Unavailable
TC0600003503.mm.1	8.26	7.49	1.7	0.0198	0.0304	Herc6	hect domain and RLD 6	Multiple_Complex	67138	hematopoietic progenitor cell differentiation; immune system process; protein ubiquitination; innate immune response; protein ubiquitination involved in ubiquitin-dependent protein catabolic process	ubiquitin-protein transferase activity; UDP-N-acetylmuramoylalanyl-D-glutamyl-2,6-diaminopimelate-D-alanyl-D-alanine ligase activity; ligase activity; ribosomal S6-glutamic acid ligase activity; cyclin binding; coenzyme F420-0 gamma-glutamyl ligase activity; coenzyme F420-2 alpha-glutamyl ligase activity; ubiquitin protein ligase activity; protein-glycine ligase activity; protein-glycine ligase a…			Mm01341961_g1
TC0600003566.mm.1	4.74	3.98	1.7	0.2994	0.3535	Igkv4-59	immunoglobulin kappa variable 4-59	Coding	667683					TaqMan Probe Unavailable
TC0900000216.mm.1	12.99	12.23	1.7	0.2648	0.3171	Zfp809	zinc finger protein 809	Multiple_Complex	235047	transcription, DNA-templated; regulation of transcription, DNA-templated; biological_process	nucleic acid binding; transcription factor activity, sequence-specific DNA binding; metal ion binding; molecular_function			Mm00555253_m1
TC0600002106.mm.1	5.67	4.91	1.7	2.4e-09	5.17e-08	Klrg2	killer cell lectin-like receptor subfamily G, member 2	Coding	74253	biological_process	carbohydrate binding; molecular_function			Mm01168194_g1
TC0200000817.mm.1	5.99	5.23	1.7	4.39e-07	2.75e-06			NonCoding						Mm03985313_s1
TC1700001161.mm.1	5.67	4.9	1.7	0.0039	0.007			NonCoding						Mm05856045_s1
TC0400001339.mm.1	5.85	5.09	1.7	0.0007	0.0015			NonCoding						Mm05690877_s1
TC0200003478.mm.1	6.13	5.37	1.7	0.0273	0.0406			NonCoding						Mm05894129_sH
TC1400001288.mm.1	10.27	9.5	1.7	5.18e-05	0.0002	Cldn10	claudin 10	Coding	58187	transport; ion transport; calcium-independent cell-cell adhesion via plasma membrane cell-adhesion molecules; smoothened signaling pathway; cilium assembly; establishment of protein localization; cytoplasmic sequestering of protein	structural molecule activity; identical protein binding; protein binding			Mm01226326_g1
TC1300001896.mm.1	5.24	4.48	1.7	2.47e-10	1.1e-08			NonCoding						Mm05841407_m1
TC0X00002247.mm.1	6.03	5.27	1.69	0.1826	0.2273	Xlr	X-linked lymphocyte-regulated; X-linked lymphocyte-regulated complex	Coding	22441	spermatid development; biological_process	molecular_function			Mm00834288_m1
TC1200000213.mm.1	5.99	5.23	1.69	4.53e-05	0.0001			NonCoding						Mm03953759_s1
TC0100001602.mm.1	6.62	5.86	1.69	0.0862	0.1155	Cd84	CD84 antigen	Multiple_Complex	12523	cell adhesion	receptor activity			Mm01283361_m1
TC1100003296.mm.1	4.95	4.19	1.69	0.0064	0.0111	Slc13a2	solute carrier family 13 (sodium-dependent dicarboxylate transporter), member 2	Coding	20500	transport; ion transport; sodium ion transport; transmembrane transport; dicarboxylic acid transport; anion transmembrane transport	transporter activity; symporter activity; low-affinity sodium:dicarboxylate symporter activity			Mm00452090_m1
TC0400000037.mm.1	5.64	4.88	1.69	3.08e-05	9.71e-05			NonCoding						Mm05685202_m1
TC1100001761.mm.1	5.01	4.25	1.69	0.0119	0.0192			NonCoding						Mm05810199_g1
TC0300000439.mm.1	5.57	4.81	1.69	0.0086	0.0145			NonCoding						TaqMan Probe Unavailable
TC0600001731.mm.1	5.57	4.81	1.69	0.0086	0.0145			NonCoding						TaqMan Probe Unavailable
TC0600002537.mm.1	5.57	4.81	1.69	0.0086	0.0145			NonCoding						TaqMan Probe Unavailable
TC0600003306.mm.1	5.57	4.81	1.69	0.0086	0.0145			NonCoding						TaqMan Probe Unavailable
TC0900002567.mm.1	5.57	4.81	1.69	0.0086	0.0145			NonCoding						TaqMan Probe Unavailable
TC0X00000379.mm.1	5.57	4.81	1.69	0.0086	0.0145			NonCoding						TaqMan Probe Unavailable
TC0X00003344.mm.1	5.57	4.81	1.69	0.0086	0.0145			NonCoding						TaqMan Probe Unavailable
TC1400001128.mm.1	5.57	4.81	1.69	0.0086	0.0145			NonCoding						TaqMan Probe Unavailable
TC1400002705.mm.1	5.57	4.81	1.69	0.0086	0.0145			NonCoding						TaqMan Probe Unavailable
TC1500000481.mm.1	5.57	4.81	1.69	0.0086	0.0145			NonCoding						TaqMan Probe Unavailable
TC1800000768.mm.1	5.57	4.81	1.69	0.0086	0.0145			NonCoding						TaqMan Probe Unavailable
TC1800001570.mm.1	5.57	4.81	1.69	0.0086	0.0145			NonCoding						TaqMan Probe Unavailable
TC1900001634.mm.1	5.57	4.81	1.69	0.0086	0.0145			NonCoding						TaqMan Probe Unavailable
TC0900001917.mm.1	5.21	4.45	1.69	1.24e-06	6.44e-06			NonCoding						Mm05778775_m1
TC0600001188.mm.1	7.04	6.28	1.69	0.0038	0.0069	Gm22418	predicted gene, 22418 [Source:MGI Symbol;Acc:MGI:5452195]	Small_RNA						TaqMan Probe Unavailable
TC0200003053.mm.1	4.97	4.21	1.69	0.0006	0.0013	Gm20099	PREDICTED: predicted gene, 20099 (Gm20099), miscRNA.	NonCoding	100504170					Mm05892163_s1
TC0100003209.mm.1	6.23	5.48	1.69	0.0817	0.11	Gm23672	predicted gene, 23672 [Source:MGI Symbol;Acc:MGI:5453449]	Small_RNA						TaqMan Probe Unavailable
TC1700002713.mm.1	6.12	5.37	1.69	0.0013	0.0026	Gm23947	predicted gene, 23947 [Source:MGI Symbol;Acc:MGI:5453724]	Small_RNA						TaqMan Probe Unavailable
TC1600001914.mm.1	6.23	5.47	1.69	6.43e-05	0.0002			NonCoding						Mm05851824_m1
TC1000002186.mm.1	5.54	4.79	1.69	0.0003	0.0007			NonCoding						Mm05799871_s1
TC0900000022.mm.1	9.36	8.61	1.69	0.1624	0.2046			NonCoding						TaqMan Probe Unavailable
TC0400001228.mm.1	16.81	16.06	1.69	1.48e-08	1.94e-07			NonCoding						TaqMan Probe Unavailable
TC0600000230.mm.1	4.85	4.1	1.69	5.72e-08	5.42e-07			NonCoding						Mm05720231_s1
TC0800001740.mm.1	6.23	5.47	1.69	0.0145	0.0229	Rasa3	RAS p21 protein activator 3	Multiple_Complex	19414	signal transduction; cellular response to heat; intracellular signal transduction; regulation of GTPase activity; positive regulation of GTPase activity; negative regulation of Ras protein signal transduction; calcium ion transmembrane transport	GTPase activator activity; calcium-release channel activity; metal ion binding	GenMAPP	MAPK_Cascade	Mm04207667_g1
TC0700003943.mm.1	9.84	9.09	1.69	0.0226	0.0343	Trim30a	tripartite motif-containing 30A	Multiple_Complex	20128	transcription, DNA-templated; regulation of transcription, DNA-templated; negative regulation of interleukin-6 production; negative regulation of tumor necrosis factor production; negative regulation of toll-like receptor signaling pathway; positive regulation of protein catabolic process; positive regulation of viral entry into host cell; protein autoubiquitination; negative regulation of NLRP3 …	DNA binding; zinc ion binding; metal ion binding			Mm01274259_mH
TC1800001414.mm.1	5.78	5.02	1.68	4.45e-05	0.0001	Gm26403	predicted gene, 26403 [Source:MGI Symbol;Acc:MGI:5456180]	Small_RNA						TaqMan Probe Unavailable
TC0100002460.mm.1	5.94	5.19	1.68	0.8678	0.8894	Mir1958	microRNA 1958	Precursor_microRNA	100316708					TaqMan Probe Unavailable
TC1900000984.mm.1	14.84	14.09	1.68	0.0199	0.0306	Malat1; MALAT1	metastasis associated lung adenocarcinoma transcript 1 (non-coding RNA); Metastasis associated lung adenocarcinoma transcript 1	NonCoding	72289	regulation of alternative mRNA splicing, via spliceosome; nuclear speck organization; regulation of synapse organization; positive regulation of myoblast proliferation	protein complex binding			Mm03958568_s1
TC0600002897.mm.1	8.41	7.66	1.68	0.0885	0.1183	n-R5s165	nuclear encoded rRNA 5S 165 [Source:MGI Symbol;Acc:MGI:4422029]	Ribosomal						TaqMan Probe Unavailable
TC0200001006.mm.1	11.38	10.63	1.68	0.5676	0.6185	Dhrs9	dehydrogenase/reductase (SDR family) member 9	Coding	241452	metabolic process; androgen metabolic process; progesterone metabolic process; 9-cis-retinoic acid biosynthetic process; oxidation-reduction process; retinoic acid biosynthetic process	alcohol dehydrogenase (NAD) activity; retinol dehydrogenase activity; oxidoreductase activity; pinocarveol dehydrogenase activity; chloral hydrate dehydrogenase activity; hydroxymethylmethylsilanediol oxidase activity; 1-phenylethanol dehydrogenase activity; myrtenol dehydrogenase activity; cis-1,2-dihydroxy-1,2-dihydro-8-carboxynaphthalene dehydrogenase activity; 3-hydroxy-4-methyloctanoyl-CoA d…			Mm00615706_m1
TC0600003236.mm.1	9.3	8.55	1.68	0.2671	0.3196	Clec7a	C-type lectin domain family 7, member a	Multiple_Complex	56644	pattern recognition receptor signaling pathway; leukocyte activation involved in immune response; immune system process; phagocytosis, recognition; inflammatory response; cell recognition; innate immune response; cellular response to molecule of fungal origin; response to yeast; detection of yeast; response to molecule of fungal origin; cell surface pattern recognition receptor signaling pathway;…	protein binding; signaling pattern recognition receptor activity; carbohydrate binding; metal ion binding; opsonin binding; (1->3)-beta-D-glucan binding; (1->3)-beta-D-glucan receptor activity; polysaccharide binding			Mm01183351_m1
TC1700001732.mm.1	7.45	6.7	1.68	0.0492	0.0695			NonCoding						TaqMan Probe Unavailable
TC1000003100.mm.1	8.14	7.39	1.68	0.0021	0.0041			NonCoding						Mm05804306_m1
TC0100000345.mm.1	11.26	10.51	1.68	0.1615	0.2036			NonCoding						TaqMan Probe Unavailable
TC0400000515.mm.1	11.26	10.51	1.68	0.1615	0.2036			NonCoding						TaqMan Probe Unavailable
TC0X00001560.mm.1	11.26	10.51	1.68	0.1615	0.2036			NonCoding						TaqMan Probe Unavailable
TC1500002233.mm.1	18.19	17.44	1.68	0.0152	0.0239	Mir3473a	microRNA 3473a	Multiple_Complex	100499528					TaqMan Probe Unavailable
TC1100001474.mm.1	6.32	5.58	1.68	0.0033	0.006	Gngt2	guanine nucleotide binding protein (G protein), gamma transducing activity polypeptide 2	Coding	14710	signal transduction; G-protein coupled receptor signaling pathway; metabolic process	signal transducer activity; GTPase activity			Mm00517765_g1
TC1300001942.mm.1	5.47	4.73	1.68	0.0193	0.0298	Mirlet7f-1	microRNA let7f-1; microRNA let7f-1 (Mirlet7f-1), microRNA.	Multiple_Complex	387252	BMP signaling pathway; cellular response to amino acid stimulus				Mm04238181_s1
TC1800001180.mm.1	6.45	5.7	1.68	0.0095	0.0157	Ecscr	endothelial cell surface expressed chemotaxis and apoptosis regulator	Multiple_Complex	68545	angiogenesis; apoptotic process; chemotaxis; multicellular organismal development; negative regulation of angiogenesis; cell differentiation; positive regulation of proteasomal protein catabolic process; positive regulation of endothelial cell apoptotic process				Mm01158102_g1
TC0200004717.mm.1	6.47	5.73	1.68	0.0108	0.0176	Gm14060; RP23-181O3.2	predicted gene 14060; novel pseudogene	Pseudogene						TaqMan Probe Unavailable
TC0200001068.mm.1	9.32	8.57	1.68	6.9e-06	2.7e-05	Gm13665	predicted gene 13665 [Source:MGI Symbol;Acc:MGI:3651571]	Pseudogene						Mm01731136_gH
TC0100003244.mm.1	5.5	4.75	1.68	0.0002	0.0004			NonCoding						Mm05904624_s1
TC1600001008.mm.1	8.67	7.93	1.68	1.69e-09	4.06e-08	Son	Son DNA binding protein	Multiple_Complex	20658		nucleic acid binding; DNA binding; RNA binding; protein binding; poly(A) RNA binding; RS domain binding	GenMAPP	mRNA_processing_binding_Reactome	Mm00490915_m1
TC1400000767.mm.1	14.88	14.13	1.68	0.0252	0.0379	Gm17428	predicted gene, 17428 [Source:MGI Symbol;Acc:MGI:4937062]	Coding						TaqMan Probe Unavailable
TC1500001838.mm.1	6.64	5.9	1.68	0.1435	0.183	Rac2	RAS-related C3 botulinum substrate 2	Coding	19354	chemotaxis; actin filament organization; G-protein coupled receptor signaling pathway; small GTPase mediated signal transduction; positive regulation of cell proliferation; positive regulation of lamellipodium assembly; regulation of cell-substrate adhesion; cell projection assembly; actin cytoskeleton organization; regulation of T cell proliferation; regulation of mast cell degranulation; bone r…	nucleotide binding; GTPase activity; GTP binding; protein kinase regulator activity	GenMAPP	Integrin-mediated_cell_adhesion_KEGG	Mm00485472_m1
TC0X00001003.mm.1	6.65	5.91	1.68	0.003	0.0056	Gm25358	predicted gene, 25358 [Source:MGI Symbol;Acc:MGI:5455135]	Ribosomal						Mm05787971_g1
TC0X00001007.mm.1	6.65	5.91	1.68	0.003	0.0056	Gm24509	predicted gene, 24509 [Source:MGI Symbol;Acc:MGI:5454286]	Ribosomal						Mm05787971_g1
TC1600001958.mm.1	5.91	5.16	1.67	0.0025	0.0047			NonCoding						Mm05852005_m1
TC0200002637.mm.1	5.65	4.9	1.67	0.0036	0.0066			NonCoding						Mm03984179_s1
TC1600000890.mm.1	6.95	6.2	1.67	0.0123	0.0199	Gm17333; LOC100862299	predicted gene, 17333 [Source:MGI Symbol;Acc:MGI:4936967]; PREDICTED: uncharacterized LOC100862299 (LOC100862299), mRNA.	Coding						Mm05826655_m1
TC1200001028.mm.1	8	7.26	1.67	0.053	0.0744	Otub2	OTU domain, ubiquitin aldehyde binding 2	Multiple_Complex	68149	proteolysis; protein deubiquitination; protein K11-linked deubiquitination; protein K63-linked deubiquitination; protein K48-linked deubiquitination	ubiquitin-specific protease activity; peptidase activity; cysteine-type peptidase activity; hydrolase activity; NEDD8-specific protease activity; ubiquitin binding; protein binding			Mm00471648_m1
TC1400001893.mm.1	6.05	5.31	1.67	0.0414	0.0594	Mir327	microRNA 327 (Mir327), microRNA.	NonCoding	100124437					TaqMan Probe Unavailable
TSUnmapped00000128.mm.1	6.05	5.31	1.67	0.0414	0.0594	Mir327	microRNA 327	Precursor_microRNA	100124437
TC1300002167.mm.1	8.01	7.27	1.67	0.0005	0.0012	Gm24095	predicted gene, 24095 [Source:MGI Symbol;Acc:MGI:5453872]	Small_RNA						TaqMan Probe Unavailable
TC0900003126.mm.1	6.62	5.88	1.67	2.31e-06	1.08e-05	Rp31-ps19	ribosomal protein L31, pseudogene 19	Multiple_Complex	100039275					TaqMan Probe Unavailable
TC0100001662.mm.1	7.39	6.65	1.67	2.3e-08	2.71e-07	Gm25288	predicted gene, 25288	NonCoding						Mm05900443_sH
TC0100003502.mm.1	5.27	4.53	1.67	0.0041	0.0074	Rgs4	regulator of G-protein signaling 4	Multiple_Complex	19736	G-protein coupled receptor signaling pathway; negative regulation of signal transduction; positive regulation of GTPase activity; negative regulation of G-protein coupled receptor protein signaling pathway; termination of G-protein coupled receptor signaling pathway	G-protein alpha-subunit binding; GTPase activator activity	GenMAPP	Calcium_regulation_in_cardiac_cells; Smooth_muscle_contraction	Mm00501389_m1
TC0900002212.mm.1	8.6	7.85	1.67	0.1374	0.1762	Tagln	transgelin	Coding	21345	cytoskeleton organization; epithelial cell differentiation	actin filament binding			Mm00441660_m1
TC1200002251.mm.1	11.25	10.51	1.67	0.2004	0.247	Lgmn	legumain	Multiple_Complex	19141	renal system process; proteolysis; vacuolar protein processing; response to acidic pH; receptor catabolic process; negative regulation of multicellular organism growth; negative regulation of neuron apoptotic process; proteolysis involved in cellular protein catabolic process; negative regulation of ERBB signaling pathway	cysteine-type endopeptidase activity; peptidase activity; cysteine-type peptidase activity; hydrolase activity			Mm00522007_m1
TC1000002673.mm.1	5.53	4.79	1.67	0.0576	0.0803			NonCoding						Mm05802860_s1
TC0X00003099.mm.1	4.93	4.19	1.67	4.47e-07	2.79e-06			NonCoding						Mm05800557_s1
TC1200002632.mm.1	4.66	3.92	1.67	0.1247	0.1614	Ighv1-55	immunoglobulin heavy variable 1-55	Coding	780932					TaqMan Probe Unavailable
TC0100003331.mm.1	6.5	5.76	1.67	0.0047	0.0084			NonCoding						Mm05889543_s1
TC0700001258.mm.1	10.78	10.04	1.67	0.0942	0.1252	Ctsc	cathepsin C	Multiple_Complex	13032	T cell mediated cytotoxicity; proteolysis; response to organic substance; proteolysis involved in cellular protein catabolic process; positive regulation of proteolysis involved in cellular protein catabolic process; positive regulation of apoptotic signaling pathway; apoptotic process; activation of cysteine-type endopeptidase activity involved in apoptotic process; aging	cysteine-type endopeptidase activity; serine-type endopeptidase activity; peptidase activity; cysteine-type peptidase activity; cysteine-type endopeptidase activator activity involved in apoptotic process; peptidase activator activity involved in apoptotic process; hydrolase activity; phosphatase binding; chloride ion binding; identical protein binding; protein self-association; chaperone binding…			Mm01311035_m1
TC1700002043.mm.1	5.35	4.61	1.67	0.0114	0.0185	ZNRD1-AS1_2	ZNRD1 antisense RNA 1 conserved region 2	NonCoding						TaqMan Probe Unavailable
TC0700001841.mm.1	5.37	4.64	1.67	0.0136	0.0217	Itgal	integrin alpha L	Coding	16408		ICAM-3 receptor activity; protein complex binding; metal ion binding; protein heterodimerization activity; cell adhesion molecule binding; protein binding	GenMAPP	Integrin-mediated_cell_adhesion_KEGG	Mm00801786_m1
TC0200000651.mm.1	6.99	6.25	1.67	0.3008	0.3549	Ptgs1	prostaglandin-endoperoxide synthase 1	Multiple_Complex	19224		peroxidase activity; prostaglandin-endoperoxide synthase activity; lipid binding; oxidoreductase activity; heme binding; metal ion binding; dioxygenase activity	GenMAPP	Eicosanoid_Synthesis; Prostaglandin_synthesis_regulation	Mm01336808_g1
TC1800001050.mm.1	5.81	5.07	1.67	7.3e-05	0.0002	Gm24959	predicted gene, 24959 [Source:MGI Symbol;Acc:MGI:5454736]	Small_RNA						TaqMan Probe Unavailable
TC0100002525.mm.1	6.69	5.96	1.67	0.1038	0.1367			NonCoding						Mm03936690_s1
TC1100004253.mm.1	5.06	4.32	1.67	0.0004	0.0009	Gm11866	predicted gene 11866 [Source:MGI Symbol;Acc:MGI:3650240]	Multiple_Complex						Mm05818897_s1
TC0X00003300.mm.1	11.54	10.81	1.67	0.0117	0.019	Bc1	brain cytoplasmic RNA 1 (Bc1), long non-coding RNA.; brain cytoplasmic RNA 1	NonCoding	100568459					TaqMan Probe Unavailable
TC0700000266.mm.1	5.94	5.2	1.67	3.83e-06	1.65e-05	Gm26062	predicted gene, 26062 [Source:MGI Symbol;Acc:MGI:5455839]	Small_RNA						TaqMan Probe Unavailable
TC0200000050.mm.1	6.68	5.95	1.67	0.0003	0.0007	Gm13197	predicted gene 13197 [Source:MGI Symbol;Acc:MGI:3652146]	Multiple_Complex						Mm05878923_s1
TC0400002965.mm.1	5	4.26	1.66	4.92e-05	0.0001			NonCoding						Mm05696811_s1
TC0600000880.mm.1	4.79	4.05	1.66	1.75e-05	5.96e-05	Gm23727	predicted gene, 23727 [Source:MGI Symbol;Acc:MGI:5453504]	Small_RNA						TaqMan Probe Unavailable
TC1400001955.mm.1	6.1	5.37	1.66	0.0208	0.0318	Gm23470	predicted gene, 23470 [Source:MGI Symbol;Acc:MGI:5453247]	Small_RNA						TaqMan Probe Unavailable
TC1200001864.mm.1	17.51	16.78	1.66	0.012	0.0194	Metazoa_SRP	Metazoan signal recognition particle RNA	NonCoding						TaqMan Probe Unavailable
TC0400001522.mm.1	6.54	5.8	1.66	0.001	0.0021	Gm24621	predicted gene, 24621 [Source:MGI Symbol;Acc:MGI:5454398]	Small_RNA						TaqMan Probe Unavailable
TC0600001540.mm.1	15.78	15.05	1.66	0.0362	0.0526	Gm17631	predicted gene, 17631 [Source:MGI Symbol;Acc:MGI:4937265]	Coding						TaqMan Probe Unavailable
TC0100003503.mm.1	7.48	6.75	1.66	0.0012	0.0025	Gm22114	predicted gene, 22114 [Source:MGI Symbol;Acc:MGI:5451891]	Small_RNA						TaqMan Probe Unavailable
TC0600000014.mm.1	6.9	6.17	1.66	0.378	0.4345	Peg10	paternally expressed 10; Synthetic construct Mus musculus clone IMAGE:100062263, MGC:190439 paternally expressed 10 (Peg10) mRNA, encodes complete protein.	Coding	170676	placenta development; apoptotic process; cell differentiation; negative regulation of transforming growth factor beta receptor signaling pathway	nucleic acid binding; DNA binding; zinc ion binding; poly(A) RNA binding; metal ion binding			Mm01167724_m1
TC1800001716.mm.1	6.5	5.77	1.66	0.0004	0.0009	Gm25005	predicted gene, 25005 [Source:MGI Symbol;Acc:MGI:5454782]	Small_RNA						TaqMan Probe Unavailable
TC1200002653.mm.1	4.4	3.67	1.66	0.1247	0.1614	Ighv1-74; Gm16710	immunoglobulin heavy variable V1-74 [Source:MGI Symbol;Acc:MGI:4439634]; predicted gene, 16710	Coding						TaqMan Probe Unavailable
TC0900002320.mm.1	6.41	5.68	1.66	0.0613	0.0849	Dmxl2	Dmx-like 2	Multiple_Complex	235380	biological_process	Rab GTPase binding			Mm00555325_m1
TC0500001676.mm.1	8.05	7.32	1.66	0.1284	0.1658	Gm26285	predicted gene, 26285 [Source:MGI Symbol;Acc:MGI:5456062]	Small_RNA						TaqMan Probe Unavailable
TC0500001914.mm.1	8.4	7.67	1.66	0.0919	0.1225	Steap1	six transmembrane epithelial antigen of the prostate 1	Coding	70358	transport; ion transport; copper ion import; iron ion homeostasis; oxidation-reduction process; ferric iron import into cell	cupric reductase activity; oxidoreductase activity; oxidoreductase activity, oxidizing metal ions, NAD or NADP as acceptor; metal ion binding; ferric-chelate reductase (NADPH) activity			Mm00459096_m1
TC0X00003360.mm.1	6.7	5.97	1.66	0.1329	0.1709	Tlr7	toll-like receptor 7	Multiple_Complex	170743		double-stranded RNA binding; single-stranded RNA binding; transmembrane signaling receptor activity; protein binding; drug binding; siRNA binding			Mm00446590_m1
TC1700001387.mm.1	9.73	9	1.66	0.0906	0.1209			Pseudogene						TaqMan Probe Unavailable
TC0100001568.mm.1	6.28	5.55	1.66	0.0427	0.061	Sh2d1b1	SH2 domain containing 1B1; SH2 domain protein 1B1	Coding	26904	leukocyte activation involved in immune response; positive regulation of natural killer cell mediated immunity; natural killer cell inhibitory signaling pathway; positive regulation of signal transduction; peptidyl-tyrosine phosphorylation; negative regulation of interferon-gamma production; positive regulation of innate immune response; negative regulation of natural killer cell mediated cytotox…	phosphotyrosine binding; protein binding; signaling adaptor activity			Mm00468982_m1
TC0100003398.mm.1	5.69	4.96	1.66	0.1216	0.1578	Gm27616	predicted gene, 27616 [Source:MGI Symbol;Acc:MGI:5530998]	Precursor_microRNA						TaqMan Probe Unavailable
TC0600002211.mm.1	9.27	8.54	1.66	0.0912	0.1217	Rny1	RNA, Y1 small cytoplasmic, Ro-associated	NonCoding	19872					TaqMan Probe Unavailable
TC0900002844.mm.1	6.91	6.19	1.66	0.0347	0.0506	Mir6386	microRNA 6386	Precursor_microRNA	102465203					Mm04411250_s1
TC0400001642.mm.1	6.84	6.12	1.66	0.1705	0.2138	Aunip	aurora kinase A and ninein interacting protein	Coding	69885	spindle organization	molecular_function; protein binding			Mm01192965_m1
TC0100002685.mm.1	5.61	4.88	1.66	4.33e-06	1.83e-05	Sphkap	SPHK1 interactor, AKAP domain containing	Multiple_Complex	77629	regulation of protein kinase A signaling; biological_process	protein kinase A binding; protein binding			Mm00549784_m1
TC0200002828.mm.1	5.81	5.08	1.65	7.93e-05	0.0002			NonCoding						Mm05891068_s1
TC0300003078.mm.1	6.19	5.46	1.65	0.0012	0.0024			NonCoding						Mm05684371_s1
TC1000000955.mm.1	6.82	6.09	1.65	0.0241	0.0364			NonCoding						TaqMan Probe Unavailable
TC1800000051.mm.1	7.35	6.63	1.65	0.0111	0.0182	Gm24292	predicted gene, 24292 [Source:MGI Symbol;Acc:MGI:5454069]	Small_RNA						TaqMan Probe Unavailable
TC0100002072.mm.1	7.92	7.19	1.65	0.0262	0.0392			NonCoding						Mm05707177_s1
TC0500001012.mm.1	5.82	5.1	1.65	0.0004	0.001			NonCoding						Mm05705431_s1
TC0X00000239.mm.1	5.74	5.02	1.65	0.0741	0.1007			NonCoding						Mm05785301_s1
TC0900000843.mm.1	11.28	10.56	1.65	0.0316	0.0465			NonCoding						Mm05912950_s1
TC0M00000013.mm.1	15.58	14.85	1.65	0.0006	0.0013	ND4; ND4L	NADH dehydrogenase subunit 4; NADH dehydrogenase subunit 4L	Coding	17719; 17720	mitochondrial electron transport, NADH to ubiquinone; transport; aging; ATP synthesis coupled electron transport; oxidation-reduction process; response to hypoxia; in utero embryonic development; cerebellum development; response to nicotine; response to ethanol	NADH dehydrogenase (ubiquinone) activity; oxidoreductase activity; oxidoreductase activity, acting on NAD(P)H	GenMAPP	Electron_Transport_Chain	Mm04225306_g1
TC1100003311.mm.1	19.34	18.62	1.65	1.04e-10	6.12e-09	Gm23840	predicted gene, 23840 [Source:MGI Symbol;Acc:MGI:5453617]	Precursor_microRNA						TaqMan Probe Unavailable
TC1300001937.mm.1	6.98	6.25	1.65	0.0001	0.0004			NonCoding						Mm01968212_s1
TC1300002692.mm.1	4.96	4.24	1.65	1.85e-05	6.26e-05	Gzmk	granzyme K; Synthetic construct Mus musculus clone IMAGE:100016451, MGC:184581 granzyme K (Gzmk) mRNA, encodes complete protein.	Coding	14945	proteolysis	serine-type endopeptidase activity; peptidase activity; serine-type peptidase activity; hydrolase activity			Mm00492531_g1
TC1000000531.mm.1	8.02	7.3	1.65	0.0213	0.0325	P4ha1	procollagen-proline, 2-oxoglutarate 4-dioxygenase (proline 4-hydroxylase), alpha 1 polypeptide	Coding	18451	peptidyl-proline hydroxylation to 4-hydroxy-L-proline; collagen fibril organization; oxidation-reduction process	procollagen-proline 4-dioxygenase activity; iron ion binding; oxidoreductase activity; oxidoreductase activity, acting on single donors with incorporation of molecular oxygen, incorporation of two atoms of oxygen; oxidoreductase activity, acting on paired donors, with incorporation or reduction of molecular oxygen; L-ascorbic acid binding; metal ion binding; dioxygenase activity; oxidoreductase a…			Mm00803135_m1
TC0800000534.mm.1	6.72	6	1.65	1.53e-06	7.65e-06	Gm24669	predicted gene, 24669 [Source:MGI Symbol;Acc:MGI:5454446]	Small_RNA						TaqMan Probe Unavailable
TC1800001341.mm.1	5.12	4.4	1.65	0.0002	0.0005			NonCoding						Mm05871445_s1
TC0300001069.mm.1	5.73	5.01	1.65	0.009	0.015			NonCoding						Mm05674975_s1
TC0500003412.mm.1	6.05	5.33	1.65	7.07e-07	4.04e-06	Gm22214	predicted gene, 22214 [Source:MGI Symbol;Acc:MGI:5451991]	Small_RNA						Mm05717992_s1
TC0500000568.mm.1	5.34	4.62	1.65	0.0269	0.0402			NonCoding						Mm05703549_s1
TC0500002075.mm.1	5.33	4.61	1.65	5.24e-06	2.14e-05	Atg9b	autophagy related 9B; Synthetic construct Mus musculus clone IMAGE:100063494, MGC:191089 ATG9 autophagy related 9 homolog B (S. cerevisiae) (Atg9b) mRNA, encodes complete protein.	Multiple_Complex	213948	autophagosome assembly; mitophagy; autophagy; protein localization to pre-autophagosomal structure; piecemeal microautophagy of nucleus; late nucleophagy	molecular_function			Mm01157879_g1
TC0600002063.mm.1	5.83	5.11	1.65	0.0002	0.0005			NonCoding						Mm05728393_s1
TC1300001941.mm.1	7.1	6.39	1.65	8.52e-05	0.0002	Mirlet7d	microRNA let7d	Multiple_Complex	387247	embryo implantation; BMP signaling pathway; response to oxygen levels; cellular response to amino acid stimulus				Mm04335204_s1
TC1000000844.mm.1	7.35	6.63	1.65	8.15e-05	0.0002	1600002K03Rik	RIKEN cDNA 1600002K03 gene	Coding	69770	biological_process	molecular_function			Mm01169113_m1
TC0100001496.mm.1	5.85	5.14	1.65	0.0688	0.0942	Sell	selectin, lymphocyte	Coding	20343	cell adhesion; response to ATP; regulation of apoptotic process; positive regulation of neutrophil chemotaxis; response to oleic acid; response to hyperoxia; response to linoleic acid	protease binding; protein binding; carbohydrate binding; cell adhesion molecule binding; glycolipid binding			Mm01284451_m1
TC0500001237.mm.1	16.11	15.4	1.64	7.47e-06	2.89e-05	Mir6240	microRNA 6240 [Source:MGI Symbol;Acc:MGI:5531232]	Precursor_microRNA						Mm04416629_s1
TC0800000777.mm.1	10.29	9.57	1.64	0.0761	0.1031			NonCoding						TaqMan Probe Unavailable
TC0300002492.mm.1	7.38	6.66	1.64	0.0359	0.0522	Plekho1	pleckstrin homology domain containing, family O member 1	Multiple_Complex	67220	myoblast fusion; regulation of cell shape; myoblast migration; lamellipodium morphogenesis	protein binding			Mm00481038_m1
TC1_GL456211_random00000009.mm.1	9.07	8.35	1.64	0.293	0.3467			NonCoding						TaqMan Probe Unavailable
TC0100001283.mm.1	5.36	4.64	1.64	0.0115	0.0187			NonCoding						Mm05829661_s1
TC0700000071.mm.1	17.17	16.46	1.64	5.02e-10	1.75e-08	Gm19613	PREDICTED: predicted gene, 19613 (Gm19613), miscRNA.	NonCoding	100503253					Mm05733910_g1
TC0800001457.mm.1	5.09	4.37	1.64	1.72e-05	5.88e-05	Foxc2	forkhead box C2	Coding	14234	negative regulation of transcription from RNA polymerase II promoter; skeletal system development; ossification; blood vessel development; patterning of blood vessels; metanephros development; ureteric bud development; somitogenesis; kidney development; lymph vessel development; lymphangiogenesis; blood vessel remodeling; heart morphogenesis; transcription, DNA-templated; regulation of transcript…	transcriptional activator activity, RNA polymerase II core promoter proximal region sequence-specific binding; DNA binding; transcription factor activity, sequence-specific DNA binding; transcription factor activity, RNA polymerase II distal enhancer sequence-specific binding; chromatin DNA binding; sequence-specific DNA binding; transcription regulatory region DNA binding; protein binding			Mm00546194_s1
TC1100000105.mm.1	6.31	5.6	1.64	0.0029	0.0054			NonCoding						Mm05804690_s1
TC1100000968.mm.1	5.2	4.48	1.64	1.28e-06	6.58e-06			NonCoding						Mm05807830_s1
TC1400000534.mm.1	6.77	6.06	1.64	0.0623	0.0861			NonCoding						TaqMan Probe Unavailable
TC1300000573.mm.1	5.49	4.78	1.64	0.028	0.0417	Gm25394	predicted gene, 25394 [Source:MGI Symbol;Acc:MGI:5455171]	Small_RNA						TaqMan Probe Unavailable
TC0700002115.mm.1	13.9	13.18	1.64	0.2006	0.2472	Bc1	brain cytoplasmic RNA 1 (Bc1), non-coding RNA.	NonCoding	100568459					TaqMan Probe Unavailable
TC1400000847.mm.1	4.76	4.04	1.64	0.065	0.0895			NonCoding						Mm03455813_s1
TC1100002541.mm.1	8.41	7.69	1.64	0.0352	0.0513	Gm23520	predicted gene, 23520 [Source:MGI Symbol;Acc:MGI:5453297]	Small_RNA						TaqMan Probe Unavailable
TC0200003846.mm.1	5.46	4.75	1.64	0.0087	0.0145	Gm13701; RP23-202M10.1	predicted gene 13701; novel pseudogene	Multiple_Complex						TaqMan Probe Unavailable
TC0700003028.mm.1	7.53	6.81	1.64	0.1264	0.1634	Emp3	epithelial membrane protein 3	Coding	13732	cell death; cell growth; bleb assembly	protein binding			Mm00515680_g1
TC0100001338.mm.1	5.97	5.26	1.64	0.4039	0.4606	Ptgs2	prostaglandin-endoperoxide synthase 2	Coding	19225		peroxidase activity; prostaglandin-endoperoxide synthase activity; lipid binding; oxidoreductase activity; oxidoreductase activity, acting on single donors with incorporation of molecular oxygen, incorporation of two atoms of oxygen; enzyme binding; heme binding; protein homodimerization activity; metal ion binding; dioxygenase activity; protein binding	GenMAPP	Eicosanoid_Synthesis; Prostaglandin_synthesis_regulation	Mm00478372_m1
TC0400000999.mm.1	4.79	4.08	1.64	0.0003	0.0006			NonCoding						Mm05689547_m1
TC1700001892.mm.1	13.83	13.11	1.64	0.0018	0.0036	H2-K1	histocompatibility 2, K1, K region	Multiple_Complex	14972		receptor binding; protein binding; beta-2-microglobulin binding; peptide binding; peptide antigen binding; T cell receptor binding; poly(A) RNA binding; TAP binding; protein heterodimerization activity			Mm04208017_mH
TC1300000321.mm.1	10.17	9.46	1.64	0.1532	0.1941	Gm23729	predicted gene, 23729	Precursor_microRNA						Mm05834706_sH
TC0600000395.mm.1	9.78	9.07	1.64	4.64e-05	0.0001			NonCoding						Mm05721628_m1
TC1900000001.mm.1	6.77	6.06	1.64	0.0862	0.1154			NonCoding						Mm05873459_g1
TC1100004178.mm.1	8.82	8.11	1.64	0.1184	0.1541	Mir6934	microRNA 6934	Precursor_microRNA	102465563					TaqMan Probe Unavailable
TC1400001454.mm.1	7.84	7.13	1.64	0.0009	0.002	Gm24578	predicted gene, 24578 [Source:MGI Symbol;Acc:MGI:5454355]	Small_RNA						TaqMan Probe Unavailable
TC0100001117.mm.1	7.13	6.42	1.64	0.0083	0.014	Gm23370	predicted gene, 23370	Small_RNA						TaqMan Probe Unavailable
TC0700001487.mm.1	17.07	16.36	1.64	1.79e-08	2.24e-07	Gm23973	predicted gene, 23973	NonCoding						TaqMan Probe Unavailable
TC1800001070.mm.1	6.72	6.01	1.64	0.0015	0.0031	Gm23207	predicted gene, 23207 [Source:MGI Symbol;Acc:MGI:5452984]	Small_RNA						Mm05870429_s1
TC0100002063.mm.1	7.67	6.96	1.64	0.1007	0.1331	Ogfrl1	opioid growth factor receptor-like 1	Multiple_Complex	70155	biological_process	receptor activity; molecular_function			Mm01233701_m1
TC1400001234.mm.1	14.73	14.02	1.64	0.0094	0.0155	Gm22802	predicted gene, 22802 [Source:MGI Symbol;Acc:MGI:5452579]	Precursor_microRNA						TaqMan Probe Unavailable
TC1100003389.mm.1	6.66	5.95	1.64	0.0041	0.0074			NonCoding						Mm05900377_g1
TC0700001832.mm.1	8.35	7.64	1.63	0.001	0.0022	Gm22747	predicted gene, 22747 [Source:MGI Symbol;Acc:MGI:5452524]	Small_RNA						TaqMan Probe Unavailable
TC1100001426.mm.1	6.41	5.71	1.63	0.003	0.0055			NonCoding						Mm05809406_s1
TC0700000253.mm.1	12.88	12.17	1.63	0.1268	0.1638			NonCoding						Mm05727273_g1
TC1300001998.mm.1	9.31	8.6	1.63	0.1011	0.1335			NonCoding						TaqMan Probe Unavailable
TC0300000685.mm.1	6.07	5.36	1.63	0.0491	0.0694	Gm25039	predicted gene, 25039 [Source:MGI Symbol;Acc:MGI:5454816]	Small_RNA						TaqMan Probe Unavailable
TC1100000966.mm.1	5.7	5	1.63	1.43e-08	1.89e-07	Zfp3	zinc finger protein 3	Multiple_Complex	193043	transcription, DNA-templated; regulation of transcription, DNA-templated; biological_process	nucleic acid binding; DNA binding; transcription factor activity, sequence-specific DNA binding; metal ion binding; molecular_function			Mm01250469_m1
TC0900000470.mm.1	6.35	5.64	1.63	0.0067	0.0115	Mirlet7a-2	microRNA let7a-2	Precursor_microRNA	723965	embryo implantation; positive regulation of gene expression; negative regulation of gene expression; gene silencing by miRNA; regulation of gene silencing by miRNA; cellular response to lipopolysaccharide; cellular response to amino acid stimulus	protein binding			Mm04238176_s1
TC1800001578.mm.1	7.39	6.69	1.63	0.0252	0.0378			NonCoding						Mm05872658_s1
TC1000002475.mm.1	9.3	8.59	1.63	0.0123	0.0198	Bc1	brain cytoplasmic RNA 1	NonCoding	100568459	adult locomotory behavior; negative regulation of translation, ncRNA-mediated; negative regulation of translational initiation	translation repressor activity, non-nucleic acid binding; translation initiation factor binding			TaqMan Probe Unavailable
TC0500002446.mm.1	8.54	7.84	1.63	0.0042	0.0075	Gm22308	predicted gene, 22308 [Source:MGI Symbol;Acc:MGI:5452085]	Small_RNA						TaqMan Probe Unavailable
TC1000000759.mm.1	6.24	5.53	1.63	0.1224	0.1587	Itgb2	integrin beta 2	Coding	16414		glycoprotein binding; receptor activity; protein binding; protein kinase binding; ICAM-3 receptor activity; protein complex binding; metal ion binding; protein heterodimerization activity; cell adhesion molecule binding	GenMAPP	Integrin-mediated_cell_adhesion_KEGG	Mm00434513_m1
TC1600000191.mm.1	6.7	5.99	1.63	1.91e-05	6.44e-05			NonCoding						Mm05791446_s1
TC0200005123.mm.1	5.54	4.83	1.63	0.0467	0.0663	Wfdc16	WAP four-disulfide core domain 16	Coding	277345	biological_process; negative regulation of peptidase activity	molecular_function; peptidase inhibitor activity			Mm01244067_m1
TC0300001387.mm.1	6.09	5.39	1.63	0.0295	0.0436			NonCoding						Mm05676242_s1
TC1300000004.mm.1	5.68	4.97	1.63	0.0002	0.0004	Gm16505	predicted gene 16505 [Source:MGI Symbol;Acc:MGI:3642261]	Coding		regulation of cell cycle; protein phosphorylation; cell cycle; biological_process; regulation of cell proliferation; cell dedifferentiation	molecular_function; cyclin-dependent protein serine/threonine kinase activity; ATP binding; nucleotide binding; protein kinase activity			Mm05833682_g1
TC0500001038.mm.1	8.02	7.32	1.63	0.0392	0.0565	Lrrc8b	leucine rich repeat containing 8 family, member B	Coding	433926	transport; ion transport; biological_process	molecular_function			Mm01206933_m1
TC0M00000006.mm.1	19.34	18.64	1.63	1.28e-10	7.02e-09	COX1	cytochrome c oxidase subunit I	Coding	17708	transport; response to oxidative stress; aerobic respiration; oxidation-reduction process; oxidative phosphorylation; aging; cerebellum development; response to copper ion; response to electrical stimulus; hydrogen ion transmembrane transport	cytochrome-c oxidase activity; iron ion binding; electron carrier activity; oxidoreductase activity; heme binding; metal ion binding; protein binding	GenMAPP	Electron_Transport_Chain	Mm05892331_g1
TC0200002878.mm.1	6.26	5.56	1.63	0.0017	0.0034			NonCoding						Mm05891152_s1
TC0100003482.mm.1	17	16.3	1.63	0.0749	0.1017	Gm25911	predicted gene, 25911 [Source:MGI Symbol;Acc:MGI:5455688]	Precursor_microRNA						TaqMan Probe Unavailable
TSUnmapped00000115.mm.1	16.18	15.48	1.63	6.09e-06	2.43e-05	Mir6240	microRNA 6240	Precursor_microRNA	102466620
TC0900001265.mm.1	5.89	5.19	1.63	0.0124	0.0199			NonCoding						Mm05776430_s1
TC0400002262.mm.1	7.41	6.71	1.63	0.0021	0.004	Gm11860	predicted gene 11860 [Source:MGI Symbol;Acc:MGI:3649715]	Multiple_Complex						Mm05899900_s1
TC1700002453.mm.1	6.19	5.49	1.63	1.8e-05	6.13e-05			NonCoding						Mm05901019_g1
TC0500002242.mm.1	5.57	4.87	1.63	0.0017	0.0033	Mir467g	microRNA 467g [Source:MGI Symbol;Acc:MGI:3783380]	Precursor_microRNA						TaqMan Probe Unavailable
TC0200005386.mm.1	6.44	5.74	1.62	0.0124	0.02	Ppp1r3d	protein phosphatase 1, regulatory subunit 3D	Multiple_Complex	228966	regulation of glycogen biosynthetic process; regulation of glycogen catabolic process; protein dephosphorylation; carbohydrate metabolic process; glycogen metabolic process; dephosphorylation	phosphoprotein phosphatase activity; enzyme binding			Mm01221590_s1
TC0500001659.mm.1	5.45	4.75	1.62	0.0042	0.0076	Gm24082	predicted gene, 24082 [Source:MGI Symbol;Acc:MGI:5453859]	Precursor_microRNA						TaqMan Probe Unavailable
TC1600000122.mm.1	10.51	9.81	1.62	0.0721	0.0982	Gm11172	predicted gene 11172 [Source:MGI Symbol;Acc:MGI:3779427]	Coding						TaqMan Probe Unavailable
TC1100001766.mm.1	17.45	16.75	1.62	7.72e-11	5e-09			NonCoding						TaqMan Probe Unavailable
TC0400001739.mm.1	6.4	5.7	1.62	0.0002	0.0005	Hspe1-ps4	heat shock protein 1 (chaperonin 10), pseudogene 4	Multiple_Complex	93751					TaqMan Probe Unavailable
TC0200003040.mm.1	6.09	5.39	1.62	0.0069	0.0117			NonCoding						Mm05892129_s1
TC1600001247.mm.1	6.16	5.46	1.62	0.0671	0.092	Myh11	myosin, heavy polypeptide 11, smooth muscle	Coding	17880	smooth muscle contraction; elastic fiber assembly; cardiac muscle fiber development; mitophagy in response to mitochondrial depolarization; skeletal muscle myosin thick filament assembly; metabolic process	nucleotide binding; motor activity; actin binding; calmodulin binding; ATP binding; structural constituent of muscle			Mm00442999_m1
TC0X00000841.mm.1	6.69	6	1.62	0.0601	0.0833	Gm14763; RP23-311G7.2	predicted gene 14763; novel pseuodgene	Multiple_Complex						TaqMan Probe Unavailable
TC1800001301.mm.1	4.92	4.22	1.62	0.0002	0.0005	Mospd4	motile sperm domain containing 4	Multiple_Complex	72076	protein localization to endoplasmic reticulum	FFAT motif binding			Mm01267435_s1
TC1700000145.mm.1	5.28	4.58	1.62	1.46e-08	1.92e-07	Gm15946	predicted gene 15946	Multiple_Complex	100502686					Mm05900449_g1
TC1500002041.mm.1	5.95	5.25	1.62	1.99e-05	6.65e-05	Mir7118	microRNA 7118	Precursor_microRNA	102465672					TaqMan Probe Unavailable
TC1100003809.mm.1	6.85	6.15	1.62	0.007	0.0119			NonCoding						Mm05817470_s1
TC0400004162.mm.1	18.43	17.74	1.62	4.12e-09	7.59e-08			NonCoding						TaqMan Probe Unavailable
TC1700001952.mm.1	6.48	5.79	1.62	0.0055	0.0097	Aif1	allograft inflammatory factor 1	Multiple_Complex	11629		actin binding; calcium ion binding; protein binding; metal ion binding; actin filament binding			Mm00479862_g1
TC1800000625.mm.1	6.48	5.78	1.62	0.1459	0.1856	Csf1r	colony stimulating factor 1 receptor	Coding	12978		nucleotide binding; protein kinase activity; protein tyrosine kinase activity; transmembrane receptor protein tyrosine kinase activity; macrophage colony-stimulating factor receptor activity; protein binding; ATP binding; kinase activity; transferase activity; protein phosphatase binding; cytokine binding; protein homodimerization activity			Mm00432689_m1
TC0700003776.mm.1	5.96	5.27	1.62	0.024	0.0362			NonCoding						Mm05756288_s1
TC1100002312.mm.1	6.9	6.2	1.62	0.0002	0.0006			NonCoding						Mm05812533_s1
TC0300001446.mm.1	8.26	7.56	1.62	0.0521	0.0732	Gbp3	guanylate binding protein 3	Multiple_Complex	55932	cellular response to interferon-beta; defense response to protozoan; adhesion of symbiont to host; defense response to Gram-positive bacterium; cellular response to interferon-gamma; metabolic process	nucleotide binding; GTPase activity; GTP binding; hydrolase activity			Mm00497604_g1
TC1200001872.mm.1	7.43	6.73	1.62	0.1006	0.133			NonCoding						Mm05916765_g1
TC0300001322.mm.1	6.39	5.7	1.62	0.0457	0.0649	Etnppl	ethanolamine phosphate phospholyase	Multiple_Complex	71760	biological_process; metabolic process	catalytic activity; transaminase activity; transferase activity; lyase activity; pyridoxal phosphate binding; identical protein binding; ethanolamine-phosphate phospho-lyase activity			Mm00510840_m1
TC0800000150.mm.1	5.53	4.84	1.62	0.0015	0.0029	Kbtbd11	kelch repeat and BTB (POZ) domain containing 11	Multiple_Complex	74901	protein ubiquitination; biological_process	ubiquitin-protein transferase activity; molecular_function			Mm03809020_s1
TC0400002275.mm.1	5.54	4.85	1.62	0.1019	0.1345	Atp6v0d2	ATPase, H+ transporting, lysosomal V0 subunit D2	Coding	242341	transport; ion transport; ATP hydrolysis coupled proton transport; proton transport	hydrogen ion transmembrane transporter activity; protein binding			Mm00656638_m1
TC1700000413.mm.1	4.88	4.18	1.62	7.17e-05	0.0002	LOC100862171	PREDICTED: uncharacterized LOC100862171 (LOC100862171), miscRNA.	NonCoding						Mm05854205_s1
TC1100001417.mm.1	6.16	5.46	1.62	0.0002	0.0004	Gm11506	predicted gene 11506 [Source:MGI Symbol;Acc:MGI:3650724]	Multiple_Complex						Mm05809358_s1
TC1300002698.mm.1	5.64	4.94	1.62	6.56e-08	6.03e-07			NonCoding						Mm05844856_s1
TC1200002058.mm.1	5.8	5.1	1.62	0.0354	0.0515			NonCoding						Mm03937079_s1
TC0500003684.mm.1	5.27	4.58	1.62	2.78e-07	1.89e-06			NonCoding						Mm05718663_s1
TC0600002134.mm.1	6.68	5.99	1.61	0.0678	0.0929			NonCoding						Mm03957602_s1
TC0500000466.mm.1	5.48	4.79	1.61	0.039	0.0562	Bst1	bone marrow stromal cell antigen 1	Multiple_Complex	12182	metabolic process; positive regulation of B cell proliferation	NAD+ nucleosidase activity; transferase activity; hydrolase activity; phosphorus-oxygen lyase activity; NAD(P)+ nucleosidase activity			Mm01220909_g1
TC1000000712.mm.1	5.33	4.64	1.61	2.32e-10	1.05e-08	Gm5779	ribosomal protein, large, P0 pseudogene; predicted gene 5779 (Gm5779), non-coding RNA.	NonCoding	544707					Mm01613304_s1
TC0200000268.mm.1	6.66	5.97	1.61	9.98e-08	8.43e-07	Gm13368	predicted gene 13368 [Source:MGI Symbol;Acc:MGI:3651966]	Multiple_Complex						Mm01337818_s1
TC0300001606.mm.1	5.61	4.92	1.61	8.76e-08	7.61e-07	Gm5272	predicted gene 5272 [Source:MGI Symbol;Acc:MGI:3649019]	Pseudogene						Mm01291419_sH
TC0500001489.mm.1	11.98	11.29	1.61	0.1125	0.1471	Gm17132	predicted gene 17132 [Source:MGI Symbol;Acc:MGI:4937959]	Pseudogene						TaqMan Probe Unavailable
TC1300000915.mm.1	6.39	5.7	1.61	0.1293	0.1668			NonCoding						Mm05837141_s1
TC1100003981.mm.1	17.97	17.28	1.61	2.19e-05	7.22e-05			NonCoding						Mm01614617_s1
TC1900001171.mm.1	5.5	4.82	1.61	0.0072	0.0123			NonCoding						Mm03947065_s1
TC0M00000002.mm.1	19.27	18.59	1.61	7.44e-10	2.28e-08	mt-Rnr1	mitochondrially encoded 12S rRNA [Source:MGI Symbol;Acc:MGI:102493]	Ribosomal						Mm04260177_s1
TC0800001902.mm.1	5.89	5.2	1.61	0.028	0.0417	Htra4	HtrA serine peptidase 4	Multiple_Complex	330723	regulation of cell growth; proteolysis	endopeptidase activity; serine-type endopeptidase activity; insulin-like growth factor binding; peptidase activity; serine-type peptidase activity; hydrolase activity			Mm01210984_m1
TC0X00002740.mm.1	19.26	18.58	1.61	6.51e-10	2.08e-08	Gm26318	predicted gene, 26318 [Source:MGI Symbol;Acc:MGI:5456095]	Precursor_microRNA						TaqMan Probe Unavailable
TC1700001148.mm.1	7.01	6.32	1.61	0.004	0.0072	Gm23649	predicted gene, 23649 [Source:MGI Symbol;Acc:MGI:5453426]	Small_RNA						TaqMan Probe Unavailable
TC0X00001149.mm.1	5.59	4.9	1.61	4.22e-05	0.0001	Gm4914	predicted gene 4914 [Source:MGI Symbol;Acc:MGI:3646569]	Pseudogene						Mm01214934_s1
TC0900002277.mm.1	6.6	5.91	1.61	0.1516	0.1923	Hspb2	heat shock protein 2	Coding	69253	somatic muscle development; response to heat	structural constituent of eye lens			Mm00517908_m1
TC1800000713.mm.1	5.57	4.88	1.61	4.89e-05	0.0001			NonCoding						Mm05868663_s1
TC1400000171.mm.1	7.48	6.8	1.61	0.0149	0.0236	Mir6946	microRNA 6946	Precursor_microRNA	102465571					TaqMan Probe Unavailable
TC0600001512.mm.1	5.41	4.72	1.61	0.0018	0.0035			NonCoding						Mm05725973_s1
TC0700001441.mm.1	16.94	16.25	1.61	3.37e-05	0.0001	Gm22655	predicted gene, 22655 [Source:MGI Symbol;Acc:MGI:5452432]	Precursor_microRNA						TaqMan Probe Unavailable
TC1500001301.mm.1	4.25	3.56	1.61	3.38e-06	1.48e-05			NonCoding						Mm05710132_s1
TC0200000995.mm.1	4.81	4.12	1.61	0.0052	0.0091			NonCoding						Mm05884970_s1
TC0X00001676.mm.1	7.14	6.46	1.61	0.0018	0.0036	Gm15236	predicted gene 15236 [Source:MGI Symbol;Acc:MGI:3645927]	Pseudogene						Mm02344238_g1
TC0200005195.mm.1	18.36	17.68	1.61	1.72e-07	1.29e-06	Gm22355	predicted gene, 22355 [Source:MGI Symbol;Acc:MGI:5452132]	Precursor_microRNA						TaqMan Probe Unavailable
TC1900000899.mm.1	12.34	11.65	1.61	0.1623	0.2044			NonCoding						TaqMan Probe Unavailable
TC0X00000777.mm.1	5.5	4.82	1.6	0.009	0.015			NonCoding						Mm05787242_s1
TC0900003248.mm.1	8.66	7.98	1.6	0.1793	0.2237	Cx3cr1	chemokine (C-X3-C motif) receptor 1; chemokine (C-X3-C) receptor 1	Coding	13051	microglial cell activation; positive regulation of neuroblast proliferation; microglial cell activation involved in immune response; negative regulation of chronic inflammatory response to non-antigenic stimulus; chemotaxis; cell adhesion; signal transduction; G-protein coupled receptor signaling pathway; memory; negative regulation of angiogenesis; cytokine-mediated signaling pathway; cerebral c…	signal transducer activity; cytokine receptor activity; G-protein coupled receptor activity; chemokine receptor activity; C-X3-C chemokine receptor activity; protein binding	GenMAPP	GPCRDB_Class_A_Rhodopsin-like; Peptide_GPCRs	Mm02620111_s1
TC0100000221.mm.1	8.11	7.43	1.6	0.3501	0.4061	D630036G22Rik	RIKEN cDNA D630036G22 gene	NonCoding	442807					Mm05864665_s1
TC0100000965.mm.1	5.69	5.01	1.6	3.97e-07	2.53e-06	Gm26078	predicted gene, 26078 [Source:MGI Symbol;Acc:MGI:5455855]	Small_RNA						TaqMan Probe Unavailable
TC0500002996.mm.1	7.11	6.42	1.6	0.0116	0.0189	Gm22716	predicted gene, 22716 [Source:MGI Symbol;Acc:MGI:5452493]	Small_RNA						Mm05899983_gH
TC0500000132.mm.1	6.54	5.86	1.6	0.0017	0.0034			NonCoding						Mm03981286_s1
TC1100003383.mm.1	8.5	7.82	1.6	0.0043	0.0077			NonCoding						Mm05816329_g1
TC0600002142.mm.1	5.24	4.56	1.6	0.1263	0.1633	Clec5a	C-type lectin domain family 5, member a	Multiple_Complex	23845	osteoblast development; immune system process; myeloid cell differentiation; negative regulation of myeloid cell apoptotic process; negative regulation of apoptotic process; innate immune response; viral entry into host cell; positive regulation of cytokine secretion	virus receptor activity; protein binding; carbohydrate binding			Mm01131765_g1
TC1400002730.mm.1	7.03	6.35	1.6	0.001	0.0021	Gm19909	PREDICTED: predicted gene, 19909 (Gm19909), miscRNA.	NonCoding	100503814					Mm05905800_s1
TC1100003443.mm.1	10.01	9.33	1.6	0.0004	0.001			NonCoding						Mm03980691_s1
TC1300001755.mm.1	7.49	6.81	1.6	0.1857	0.2308			NonCoding						Mm05841048_s1
TC0700000419.mm.1	7.19	6.51	1.6	0.0206	0.0316	B3gnt8	UDP-GlcNAc:betaGal beta-1,3-N-acetylglucosaminyltransferase 8	Multiple_Complex	232984	protein glycosylation; poly-N-acetyllactosamine biosynthetic process	alpha-1,6-mannosyltransferase activity; alpha-1,2-mannosyltransferase activity; mannosyltransferase activity; alpha-1,3-mannosyltransferase activity; alpha-1,3-galactosyltransferase activity; UDP-glucose:glycoprotein glucosyltransferase activity; glycolipid mannosyltransferase activity; oligosaccharyl transferase activity; dolichyl-phosphate-glucose-glycolipid alpha-glucosyltransferase activity; …			Mm05911327_s1
TC0300000739.mm.1	6.17	5.5	1.6	0.0045	0.008	Gm23054	predicted gene, 23054 [Source:MGI Symbol;Acc:MGI:5452831]	Small_RNA						TaqMan Probe Unavailable
TC1500000770.mm.1	13.3	12.62	1.6	0.0862	0.1155			NonCoding						Mm05708348_mH
TC0200000690.mm.1	5.25	4.58	1.6	0.0299	0.0441			NonCoding						Mm05883284_s1
TC0800000072.mm.1	13.95	13.27	1.6	0.0103	0.0169	Gm10217	predicted gene 10217 [Source:MGI Symbol;Acc:MGI:3642099]	Coding		biological_process	molecular_function			TaqMan Probe Unavailable
TC0600002354.mm.1	9.36	8.68	1.6	0.0006	0.0013	Vopp1	vesicular, overexpressed in cancer, prosurvival protein 1	Multiple_Complex	232023	transcription, DNA-templated; regulation of transcription, DNA-templated; signal transduction	signal transducer activity			Mm01348179_m1
TC0200002434.mm.1	7.81	7.13	1.6	0.4133	0.4701	Gm24379	predicted gene, 24379	NonCoding						TaqMan Probe Unavailable
TC0100003599.mm.1	6.55	5.88	1.6	0.0198	0.0305	Ifi202b; Ifi205	interferon activated gene 202B; interferon activated gene 205	Coding	26388; 226695	cellular response to interferon-beta; immune system process; inflammatory response; negative regulation of cysteine-type endopeptidase activity involved in apoptotic process; innate immune response; negative regulation of innate immune response; transcription, DNA-templated; regulation of transcription, DNA-templated; negative regulation of transcription from RNA polymerase II promoter	DNA binding; double-stranded DNA binding; protein binding; RNA polymerase II core promoter proximal region sequence-specific DNA binding; core promoter binding; transcriptional repressor activity, RNA polymerase II core promoter proximal region sequence-specific binding; transcription factor binding; identical protein binding; poly(A) RNA binding			Mm04204353_mH
TC0600003527.mm.1	4.61	3.93	1.6	0.0371	0.0538	Igkv3-10	immunoglobulin kappa variable 3-10	Coding	667924					TaqMan Probe Unavailable
TC0600002855.mm.1	6.69	6.02	1.6	0.0058	0.0101			NonCoding						Mm05731902_s1
TC0X00002916.mm.1	6.56	5.88	1.6	0.4957	0.5505	Gm5648	predicted pseudogene 5648 [Source:MGI Symbol;Acc:MGI:3647868]	Pseudogene						Mm00477868_mH
TC1700002001.mm.1	6.69	6.01	1.6	5.85e-08	5.51e-07	Gm10499	predicted gene 10499	Multiple_Complex	69717					Mm01334423_g1
TC0200001300.mm.1	5.18	4.51	1.6	0.0008	0.0017	Olfr1140	olfactory receptor 1140	Coding	258635	G-protein coupled receptor signaling pathway; sensory perception of smell; signal transduction; response to stimulus; detection of chemical stimulus involved in sensory perception of smell	G-protein coupled receptor activity; olfactory receptor activity; odorant binding; signal transducer activity			Mm00730328_s1
TC0700001418.mm.1	5.75	5.07	1.59	0.3078	0.3623			NonCoding						Mm02022558_s1
TC0400002910.mm.1	6.29	5.61	1.59	0.02	0.0307	Gm11261; RP23-189G9.1	predicted gene 11261 [Source:MGI Symbol;Acc:MGI:3650239]; novel transcript	NonCoding						TaqMan Probe Unavailable
TC0600003461.mm.1	4.49	3.81	1.59	2.12e-06	1e-05			NonCoding						Mm05733646_s1
TC0400002195.mm.1	6.81	6.13	1.59	0.0054	0.0095	Gm11815; RP23-172G14.2	predicted gene 11815 [Source:MGI Symbol;Acc:MGI:3650511]; putative novel transcript	NonCoding						TaqMan Probe Unavailable
TC1100002033.mm.1	8.91	8.24	1.59	0.0252	0.0378	Gm20014	PREDICTED: predicted gene, 20014, transcript variant 1 (Gm20014), miscRNA.; PREDICTED: predicted gene, 20014, transcript variant 2 (Gm20014), miscRNA.	NonCoding	100504013					TaqMan Probe Unavailable
TC0700004207.mm.1	6.75	6.08	1.59	0.2421	0.2927	Igsf6	immunoglobulin superfamily, member 6	Coding	80719	biological_process	molecular_function			Mm00459510_m1
TC1700000808.mm.1	18.61	17.94	1.59	5.29e-12	1.07e-09	Rn45s; Yam1; Gm26917; RP23-81C12.1; RP23-81C12.3	45S pre-ribosomal RNA; YY1 associated myogenesis RNA 1 [Source:MGI Symbol;Acc:MGI:5504039]; predicted gene, 26917 [Source:MGI Symbol;Acc:MGI:5504032]; 45S pre-ribosomal RNA (Rn45s), ribosomal RNA.; novel transcript	Ribosomal	100861531					Mm03308278_pri
TC0700004433.mm.1	9.42	8.75	1.59	0.0007	0.0015	Gm23631	predicted gene, 23631 [Source:MGI Symbol;Acc:MGI:5453408]	Precursor_microRNA						TaqMan Probe Unavailable
TC0100000285.mm.1	8.02	7.35	1.59	0.0034	0.0062	Gm24826	predicted gene, 24826 [Source:MGI Symbol;Acc:MGI:5454603]	Multiple_Complex						TaqMan Probe Unavailable
TC1300002171.mm.1	5.83	5.16	1.59	0.0157	0.0248			NonCoding						Mm05842171_s1
TC1300001451.mm.1	7.56	6.89	1.59	0.0313	0.0461	Gpr137b-ps	G protein-coupled receptor 137B, pseudogene	Multiple_Complex	664862					Mm00652182_m1
TC0600002379.mm.1	6.27	5.6	1.59	0.0194	0.0298			NonCoding						Mm05729505_s1
TC0700004530.mm.1	8.95	8.29	1.59	0.092	0.1226	Irf7	interferon regulatory factor 7	Multiple_Complex	54123			GenMAPP	Apoptosis	Mm00516790_g1
TC0300001395.mm.1	12.78	12.11	1.59	0.0559	0.078	Gm21962	predicted gene, 21962 [Source:MGI Symbol;Acc:MGI:5439431]	Coding						TaqMan Probe Unavailable
TC0300003084.mm.1	19.23	18.56	1.59	0.886	0.9049	Clca1	chloride channel accessory 1	Coding	23844	proteolysis; transport; ion transport; calcium ion transport; chloride transport; chloride transmembrane transport	intracellular calcium activated chloride channel activity; chloride channel activity; peptidase activity; cysteine-type peptidase activity; metallopeptidase activity; hydrolase activity; metal ion binding			Mm00489958_g1
TC0700001259.mm.1	5.82	5.15	1.59	0.0009	0.0019			NonCoding						Mm02020740_s1
TC0100000761.mm.1	6.43	5.76	1.59	0.0006	0.0014	G530012D18Rik	RIKEN cDNA G530012D1 gene [Source:MGI Symbol;Acc:MGI:3642025]	Coding						TaqMan Probe Unavailable
TC0100000372.mm.1	6.31	5.64	1.59	0.4173	0.4741	Sdpr	serum deprivation response	Coding	20324	positive regulation of transcription from RNA polymerase II promoter	phosphatidylserine binding; protein kinase C binding; lipid binding; protein binding			Mm00507087_m1
TC0500002277.mm.1	7.54	6.87	1.59	0.0008	0.0018			NonCoding						Mm05713651_m1
TC0300000255.mm.1	18.92	18.25	1.59	1.47e-08	1.93e-07	Gm25442	predicted gene, 25442 [Source:MGI Symbol;Acc:MGI:5455219]	Precursor_microRNA						TaqMan Probe Unavailable
TC0X00000016.mm.1	5.5	4.84	1.59	3.79e-06	1.63e-05	Gm15249; RP23-22L6.7	predicted gene 15249; ubiquitin-conjugating enzyme E2D 3 (UBC4/5 homolog, yeast) (Ube2d3) pseudogene	Multiple_Complex						TaqMan Probe Unavailable
TC0300001885.mm.1	18.25	17.58	1.59	3.37e-06	1.48e-05	Gm25574	predicted gene, 25574	NonCoding						TaqMan Probe Unavailable
TC0800000334.mm.1	10.67	10	1.59	0.2094	0.2568			NonCoding						TaqMan Probe Unavailable
TC1200002651.mm.1	5.32	4.66	1.59	0.0114	0.0186	Ighv8-13	immunoglobulin heavy variable 8-13	Coding	100775172					TaqMan Probe Unavailable
TC1100001822.mm.1	13.62	12.96	1.59	0.045	0.064			NonCoding						TaqMan Probe Unavailable
TC0400001697.mm.1	5.33	4.67	1.59	0.0568	0.0792	LOC100862132	PREDICTED: uncharacterized LOC100862132 (LOC100862132), miscRNA.	NonCoding						TaqMan Probe Unavailable
TC0100003291.mm.1	6.68	6.01	1.59	0.004	0.0072			NonCoding						Mm05905167_s1
TC1200000561.mm.1	17.43	16.77	1.59	0.0114	0.0185	Metazoa_SRP	Metazoan signal recognition particle RNA	NonCoding						TaqMan Probe Unavailable
TC1900001689.mm.1	5.43	4.76	1.58	5.06e-06	2.08e-05			NonCoding						Mm05881969_m1
TC1800001003.mm.1	8.28	7.61	1.58	0.0004	0.001	Gm22251	predicted gene, 22251 [Source:MGI Symbol;Acc:MGI:5452028]	Small_RNA						TaqMan Probe Unavailable
TC0200003730.mm.1	5.23	4.56	1.58	1.92e-05	6.46e-05	Gm13739	predicted gene 13739 [Source:MGI Symbol;Acc:MGI:3649857]	Multiple_Complex						Mm05895350_s1
TC0100002879.mm.1	5.17	4.51	1.58	0.3088	0.3634			NonCoding						TaqMan Probe Unavailable
TC0900000720.mm.1	5.48	4.82	1.58	0.0506	0.0713	Sema7a	sema domain, immunoglobulin domain (Ig), and GPI membrane anchor, (semaphorin) 7A	Multiple_Complex	20361	osteoblast differentiation; neural crest cell migration; positive regulation of protein phosphorylation; inflammatory response; integrin-mediated signaling pathway; multicellular organismal development; nervous system development; olfactory lobe development; cell differentiation; positive regulation of cell migration; neuron projection development; positive regulation of axon extension; axon exte…	integrin binding; neuropilin binding; semaphorin receptor binding; chemorepellent activity			Mm00441361_m1
TC0700004363.mm.1	7.26	6.6	1.58	0.0188	0.0291	Rgs10	regulator of G-protein signalling 10	Multiple_Complex	67865	negative regulation of signal transduction; positive regulation of GTPase activity; termination of G-protein coupled receptor signaling pathway	GTPase activator activity; protein binding	GenMAPP	Calcium_regulation_in_cardiac_cells; Smooth_muscle_contraction	Mm00471336_m1
TC1400002371.mm.1	5.37	4.7	1.58	0.0184	0.0286			NonCoding						Mm05867154_s1
TC1400002315.mm.1	5.28	4.62	1.58	1.86e-05	6.3e-05	Gm20236	PREDICTED: predicted gene, 20236 (Gm20236), miscRNA.	NonCoding	100504453					Mm05866822_g1
TC0500000200.mm.1	6.8	6.14	1.58	0.0019	0.0038	Snord93	small nucleolar RNA, C/D box 93	Multiple_Complex	100217436					TaqMan Probe Unavailable
TC1900000861.mm.1	8.84	8.18	1.58	1.02e-05	3.77e-05	Gm25238	predicted gene, 25238 [Source:MGI Symbol;Acc:MGI:5455015]	Precursor_microRNA						TaqMan Probe Unavailable
TC1600000803.mm.1	5.48	4.82	1.58	1.32e-07	1.05e-06	Gm20469; RP24-76I6.1	predicted gene 20469; Retrovirus-related Pol polyprotein LINE-1 (Pol) pseudogene	Multiple_Complex						Mm05900189_g1
TC0X00003137.mm.1	5.87	5.21	1.58	3.2e-06	1.41e-05	Gm15058	predicted gene 15058 [Source:MGI Symbol;Acc:MGI:3705723]	Multiple_Complex						Mm05800766_s1
TC0100001760.mm.1	12.55	11.89	1.58	0.0274	0.0408			NonCoding						TaqMan Probe Unavailable
TC1300000973.mm.1	5.16	4.5	1.58	0.0133	0.0213			NonCoding						Mm03973899_s1
TC1900000497.mm.1	5.8	5.14	1.58	0.3196	0.3747	Fas	Fas (TNF receptor superfamily member 6)	Coding	14102		protease binding; transmembrane signaling receptor activity; tumor necrosis factor-activated receptor activity; protein binding; kinase binding; protein complex binding; identical protein binding	GenMAPP	Apoptosis; Apoptosis_GenMAPP; Apoptosis_KEGG	Mm00433237_m1
TC0600002270.mm.1	5.91	5.25	1.58	5.68e-05	0.0002			NonCoding						Mm05729262_s1
TC0200005112.mm.1	5.84	5.18	1.58	0.0443	0.0632	Slpi; Mir7678	secretory leukocyte peptidase inhibitor; microRNA 7678	Multiple_Complex	20568; 102465780	immune system process; immune response; negative regulation of peptidase activity; negative regulation of endopeptidase activity; antibacterial humoral response; negative regulation of protein binding; response to lipopolysaccharide; defense response to bacterium; negative regulation of viral genome replication; innate immune response; proteolysis	serine-type endopeptidase inhibitor activity; enzyme binding; peptidase inhibitor activity; endopeptidase inhibitor activity; peptidase activity; protein binding			Mm00441529_g1
TC0700004240.mm.1	4.85	4.19	1.58	0.0423	0.0606			NonCoding						Mm05757492_s1
TC0500003506.mm.1	6.4	5.74	1.58	4.27e-07	2.69e-06	Ftsj2	FtsJ homolog 2 (E. coli)	Coding	68017	enzyme-directed rRNA 2'-O-methylation; RNA methylation; rRNA processing; rRNA methylation; methylation	rRNA (adenine-N6,N6-)-dimethyltransferase activity; protein C-terminal carboxyl O-methyltransferase activity; tRNA (guanine-N2-)-methyltransferase activity; methyltransferase activity; C-methyltransferase activity; N-methyltransferase activity; O-methyltransferase activity; S-methyltransferase activity; RNA methyltransferase activity; mRNA methyltransferase activity; tRNA methyltransferase activi…			Mm00471509_m1
TC0500002105.mm.1	6.01	5.35	1.58	1.61e-05	5.56e-05			NonCoding						Mm05712510_s1
TC0200005034.mm.1	6.06	5.4	1.58	1.69e-06	8.3e-06	Gm14201	predicted gene 14201 [Source:MGI Symbol;Acc:MGI:3651330]	Multiple_Complex						Mm05899130_sH
TC1100003966.mm.1	7.78	7.12	1.58	0.1551	0.1963	Prkca	protein kinase C, alpha	Multiple_Complex	18750		nucleotide binding; protein kinase activity; protein serine/threonine kinase activity; protein kinase C activity; calcium-dependent protein kinase C activity; protein binding; ATP binding; zinc ion binding; kinase activity; transferase activity; enzyme binding; histone kinase activity (H3-T6 specific); metal ion binding	GenMAPP	G_Protein_Signaling; Wnt_Signaling; Calcium_regulation_in_cardiac_cells; Smooth_muscle_contraction	Mm00440850_m1
TC1500001498.mm.1	5.45	4.79	1.58	0.0129	0.0207			NonCoding						Mm05753175_s1
TC0600002926.mm.1	14.12	13.47	1.58	3.88e-10	1.49e-08			NonCoding						TaqMan Probe Unavailable
TC1000001557.mm.1	7.54	6.88	1.57	0.0138	0.0219	Ddit3	DNA-damage inducible transcript 3	Multiple_Complex	13198		transcription regulatory region sequence-specific DNA binding; RNA polymerase II core promoter proximal region sequence-specific DNA binding; transcriptional activator activity, RNA polymerase II core promoter proximal region sequence-specific binding; DNA binding; transcription factor activity, sequence-specific DNA binding; transcription corepressor activity; protein binding; transcription fact…			Mm01135937_g1
TC1000000055.mm.1	5.79	5.13	1.57	0.0001	0.0003			NonCoding						Mm05692801_s1
TC0700002624.mm.1	5.24	4.59	1.57	0.0039	0.0071	Gm19780	PREDICTED: predicted gene, 19780 (Gm19780), miscRNA.	NonCoding	100503578					Mm05740640_s1
TC0200000129.mm.1	5.03	4.38	1.57	1.31e-07	1.05e-06	Gm25680	predicted gene, 25680 [Source:MGI Symbol;Acc:MGI:5455457]	Precursor_microRNA						TaqMan Probe Unavailable
TC0200000147.mm.1	5.03	4.38	1.57	1.31e-07	1.05e-06	Gm22635	predicted gene, 22635 [Source:MGI Symbol;Acc:MGI:5452412]	Precursor_microRNA						TaqMan Probe Unavailable
TC0600002780.mm.1	7.81	7.15	1.57	0.1143	0.1493	Gm26501	predicted gene, 26501 [Source:MGI Symbol;Acc:MGI:5456278]	Small_RNA						TaqMan Probe Unavailable
TC1200000959.mm.1	5.26	4.61	1.57	0.0712	0.0972	Gpr65	G-protein coupled receptor 65	Coding	14744	apoptotic process; signal transduction; G-protein coupled receptor signaling pathway; response to acidic pH; positive regulation of cAMP biosynthetic process; actin cytoskeleton reorganization; positive regulation of stress fiber assembly; activation of GTPase activity	signal transducer activity; G-protein coupled receptor activity	GenMAPP	GPCRDB_Class_A_Rhodopsin-like	Mm02619732_s1
TC0500000351.mm.1	6.2	5.54	1.57	0.0001	0.0004			NonCoding						Mm05908461_gH
TC0X00002263.mm.1	18.99	18.33	1.57	7.91e-07	4.43e-06	Gm14633	predicted gene 14633 [Source:MGI Symbol;Acc:MGI:3705509]	Pseudogene						TaqMan Probe Unavailable
TC1800001355.mm.1	9.79	9.13	1.57	0.0608	0.0842	Gm24514	predicted gene, 24514	NonCoding						Mm05871523_s1
TC0400003062.mm.1	5.83	5.18	1.57	0.0102	0.0168	Gm12651; RP23-3E2.2	predicted gene 12651; novel pseudogene	Pseudogene						TaqMan Probe Unavailable
TC1100002623.mm.1	5.75	5.09	1.57	0.1584	0.2	Mir6380	microRNA 6380	Precursor_microRNA	102466638					TaqMan Probe Unavailable
TC0400001746.mm.1	18.82	18.17	1.57	0.0212	0.0324	Gm24245	predicted gene, 24245 [Source:MGI Symbol;Acc:MGI:5454022]	Precursor_microRNA						TaqMan Probe Unavailable
TC0900002348.mm.1	18.82	18.17	1.57	0.0212	0.0324	Gm24270	predicted gene, 24270 [Source:MGI Symbol;Acc:MGI:5454047]	Precursor_microRNA						TaqMan Probe Unavailable
TC0200001419.mm.1	6.9	6.25	1.57	0.0119	0.0193			NonCoding						TaqMan Probe Unavailable
TC0800002310.mm.1	7.99	7.34	1.57	0.6988	0.7404	Cpe	carboxypeptidase E	Multiple_Complex	12876	cardiac left ventricle morphogenesis; proteolysis; peptide metabolic process; Wnt signaling pathway; protein processing; insulin processing; enkephalin processing; peptide catabolic process; protein localization to membrane; negative regulation of branching morphogenesis of a nerve	carboxypeptidase activity; metallocarboxypeptidase activity; peptidase activity; metallopeptidase activity; zinc ion binding; hydrolase activity; protein domain specific binding; neurexin family protein binding; metal ion binding; cell adhesion molecule binding; cobalt ion binding; serine-type carboxypeptidase activity			Mm00516341_m1
TC0500002760.mm.1	11.6	10.95	1.57	0.0077	0.013	Scarb2	scavenger receptor class B, member 2	Coding	12492	protein targeting to lysosome; cell adhesion	receptor activity; enzyme binding; protein binding			Mm00446977_m1
TC0M00000009.mm.1	18.9	18.25	1.57	1.61e-07	1.23e-06	ATP8; ATP6; COX3	ATP synthase F0 subunit 8; ATP synthase F0 subunit 6; cytochrome c oxidase subunit III	Coding	17706; 17705; 17710	ATP biosynthetic process; transport; ion transport; ATP synthesis coupled proton transport; proton transport; response to hyperoxia; oxidation-reduction process; aging; aerobic electron transport chain; respiratory electron transport chain; respiratory chain complex IV assembly; hydrogen ion transmembrane transport	hydrogen ion transmembrane transporter activity; oxidoreductase activity; hydrolase activity; ATPase activity; cytochrome-c oxidase activity; heme-copper terminal oxidase activity; protein binding	GenMAPP	Electron_Transport_Chain	Mm03649417_g1
TC0600001434.mm.1	5.42	4.77	1.57	0.001	0.0021			NonCoding						Mm05909840_s1
TC1900001343.mm.1	5.65	5	1.57	0.1289	0.1664			NonCoding						Mm05878670_s1
TC1900001378.mm.1	5.47	4.82	1.57	0.153	0.1938			NonCoding						Mm05880474_s1
TC1300002307.mm.1	18.31	17.66	1.57	0.0004	0.0009	Gm25197	predicted gene, 25197 [Source:MGI Symbol;Acc:MGI:5454974]	Precursor_microRNA						TaqMan Probe Unavailable
TC0600000327.mm.1	5.91	5.26	1.57	0.1691	0.2121	Akr1b7	aldo-keto reductase family 1, member B7	Multiple_Complex	11997	cellular lipid metabolic process; oxidation-reduction process	alditol:NADP+ 1-oxidoreductase activity; oxidoreductase activity			Mm00477600_mH
TC1000002179.mm.1	6.39	5.75	1.57	0.001	0.0022			NonCoding						Mm05799845_s1
TC0400002627.mm.1	4.84	4.19	1.57	0.0019	0.0037			NonCoding						Mm05695343_m1
TC0X00000589.mm.1	5.92	5.27	1.57	0.0035	0.0064	Gm14675; RP23-322K21.4	predicted gene 14675; novel pseudogene	Pseudogene						TaqMan Probe Unavailable
TC1700000856.mm.1	10.04	9.39	1.57	0.1116	0.146			NonCoding						TaqMan Probe Unavailable
TC1500000724.mm.1	6.41	5.76	1.57	0.0714	0.0974	Gm22067	predicted gene, 22067 [Source:MGI Symbol;Acc:MGI:5451844]	Small_RNA						Mm05708210_s1
TC0800002746.mm.1	5.1	4.46	1.57	0.0007	0.0016			NonCoding						Mm05769706_s1
TC0600000001.mm.1	18.29	17.64	1.57	1.74e-07	1.3e-06	Rn18s	18S ribosomal RNA (Rn18s), ribosomal RNA.	NonCoding	19791					TaqMan Probe Unavailable
TC0500000675.mm.1	5.07	4.42	1.57	0.0008	0.0017	Nipal1	NIPA-like domain containing 1	Coding	70701	transport; ion transport; magnesium ion transport; magnesium ion transmembrane transport	magnesium ion transmembrane transporter activity; molecular_function			Mm01213053_m1
TC0300000559.mm.1	5.57	4.93	1.57	8.54e-06	3.24e-05	Gm10292	predicted gene 10292 [Source:MGI Symbol;Acc:MGI:3642851]	Pseudogene						TaqMan Probe Unavailable
TC0300002248.mm.1	6.16	5.51	1.57	0.0103	0.017	Gm8813	predicted gene 8813 [Source:MGI Symbol;Acc:MGI:3645282]	Multiple_Complex						Mm01712289_gH
TC0200000098.mm.1	5.65	5	1.57	0.0048	0.0085	Mir669l	microRNA 669l [Source:MGI Symbol;Acc:MGI:3837025]	Precursor_microRNA						TaqMan Probe Unavailable
TC0800001585.mm.1	6.79	6.14	1.57	0.0676	0.0926	Gm22730	predicted gene, 22730 [Source:MGI Symbol;Acc:MGI:5452507]	Small_RNA						Mm05764332_s1
TC1700000528.mm.1	6.02	5.37	1.57	0.0508	0.0716	Abcg1	ATP-binding cassette, sub-family G (WHITE), member 1	Multiple_Complex	11307	regulation of transcription, DNA-templated; transport; lipid transport; cholesterol metabolic process; response to organic substance; negative regulation of macrophage derived foam cell differentiation; regulation of cholesterol esterification; positive regulation of cholesterol efflux; negative regulation of lipid storage; cholesterol transport; intracellular cholesterol transport; cholesterol e…	nucleotide binding; ATP binding; phospholipid transporter activity; ATPase activity; cholesterol transporter activity; toxin transporter activity; sterol-transporting ATPase activity; glycoprotein transporter activity; protein homodimerization activity; ADP binding; protein heterodimerization activity; protein binding			Mm00437390_m1
TC0900000861.mm.1	5.21	4.56	1.57	0.0005	0.0012			NonCoding						Mm05774566_s1
TC0500000288.mm.1	6.34	5.7	1.57	0.0004	0.0009			NonCoding						Mm03931451_s1
TC0400001114.mm.1	8.02	7.37	1.57	0.0413	0.0593			NonCoding						Mm05697662_g1
TC0100001122.mm.1	5.2	4.55	1.56	0.0113	0.0184			NonCoding						TaqMan Probe Unavailable
TC0100001930.mm.1	5.2	4.55	1.56	0.0113	0.0184			NonCoding						TaqMan Probe Unavailable
TC0200002991.mm.1	5.2	4.55	1.56	0.0113	0.0184			NonCoding						TaqMan Probe Unavailable
TC0300000093.mm.1	5.2	4.55	1.56	0.0113	0.0184			NonCoding						TaqMan Probe Unavailable
TC0300001918.mm.1	5.2	4.55	1.56	0.0113	0.0184			NonCoding						TaqMan Probe Unavailable
TC0500002430.mm.1	5.2	4.55	1.56	0.0113	0.0184			NonCoding						TaqMan Probe Unavailable
TC0500002431.mm.1	5.2	4.55	1.56	0.0113	0.0184			NonCoding						TaqMan Probe Unavailable
TC0600000209.mm.1	5.2	4.55	1.56	0.0113	0.0184			NonCoding						TaqMan Probe Unavailable
TC0600002387.mm.1	5.2	4.55	1.56	0.0113	0.0184			NonCoding						TaqMan Probe Unavailable
TC0700004091.mm.1	5.2	4.55	1.56	0.0113	0.0184			NonCoding						TaqMan Probe Unavailable
TC0800000500.mm.1	5.2	4.55	1.56	0.0113	0.0184			NonCoding						TaqMan Probe Unavailable
TC0800001136.mm.1	5.2	4.55	1.56	0.0113	0.0184			NonCoding						TaqMan Probe Unavailable
TC0800002239.mm.1	5.2	4.55	1.56	0.0113	0.0184			NonCoding						TaqMan Probe Unavailable
TC0900000012.mm.1	5.2	4.55	1.56	0.0113	0.0184			NonCoding						TaqMan Probe Unavailable
TC0900000039.mm.1	5.2	4.55	1.56	0.0113	0.0184			NonCoding						TaqMan Probe Unavailable
TC0900001177.mm.1	5.2	4.55	1.56	0.0113	0.0184			NonCoding						TaqMan Probe Unavailable
TC0X00002104.mm.1	5.2	4.55	1.56	0.0113	0.0184			NonCoding						TaqMan Probe Unavailable
TC0X00002594.mm.1	5.2	4.55	1.56	0.0113	0.0184			NonCoding						TaqMan Probe Unavailable
TC0X00002870.mm.1	5.2	4.55	1.56	0.0113	0.0184			NonCoding						TaqMan Probe Unavailable
TC0X00003262.mm.1	5.2	4.55	1.56	0.0113	0.0184			NonCoding						TaqMan Probe Unavailable
TC1000002362.mm.1	5.2	4.55	1.56	0.0113	0.0184			NonCoding						TaqMan Probe Unavailable
TC1200000401.mm.1	5.2	4.55	1.56	0.0113	0.0184			NonCoding						TaqMan Probe Unavailable
TC1300002385.mm.1	5.2	4.55	1.56	0.0113	0.0184			NonCoding						TaqMan Probe Unavailable
TC1300002612.mm.1	5.2	4.55	1.56	0.0113	0.0184			NonCoding						TaqMan Probe Unavailable
TC1400001079.mm.1	5.2	4.55	1.56	0.0113	0.0184			NonCoding						TaqMan Probe Unavailable
TC1500000343.mm.1	5.2	4.55	1.56	0.0113	0.0184			NonCoding						TaqMan Probe Unavailable
TC1500000476.mm.1	5.2	4.55	1.56	0.0113	0.0184			NonCoding						TaqMan Probe Unavailable
TC1500001604.mm.1	5.2	4.55	1.56	0.0113	0.0184			NonCoding						TaqMan Probe Unavailable
TC1600000815.mm.1	5.2	4.55	1.56	0.0113	0.0184			NonCoding						TaqMan Probe Unavailable
TC1600000908.mm.1	5.2	4.55	1.56	0.0113	0.0184			NonCoding						TaqMan Probe Unavailable
TC1700000889.mm.1	5.2	4.55	1.56	0.0113	0.0184			NonCoding						TaqMan Probe Unavailable
TC1700001176.mm.1	5.2	4.55	1.56	0.0113	0.0184			NonCoding						TaqMan Probe Unavailable
TC1700002716.mm.1	5.2	4.55	1.56	0.0113	0.0184			NonCoding						TaqMan Probe Unavailable
TC1800000926.mm.1	5.2	4.55	1.56	0.0113	0.0184			NonCoding						TaqMan Probe Unavailable
TC1800001019.mm.1	5.2	4.55	1.56	0.0113	0.0184			NonCoding						TaqMan Probe Unavailable
TC0600001937.mm.1	5.17	4.53	1.56	0.01	0.0164			NonCoding						Mm05727366_s1
TC1600002178.mm.1	8.15	7.5	1.56	0.0116	0.0189	Litaf; Gm19955	LPS-induced TN factor; PREDICTED: predicted gene, 19955 (Gm19955), miscRNA.	Multiple_Complex	56722; 100503907	regulation of cytokine production; transcription, DNA-templated; regulation of transcription, DNA-templated; apoptotic process; signal transduction; response to lipopolysaccharide; negative regulation of NF-kappaB import into nucleus; positive regulation of I-kappaB kinase/NF-kappaB signaling; cellular response to lipopolysaccharide; aging	signal transducer activity; protein binding; WW domain binding			Mm00772072_m1
TC0100001321.mm.1	5.29	4.65	1.56	0.0161	0.0253			NonCoding						TaqMan Probe Unavailable
TC0300001517.mm.1	5.29	4.65	1.56	0.0161	0.0253			NonCoding						TaqMan Probe Unavailable
TC0800000071.mm.1	5.29	4.65	1.56	0.0161	0.0253			NonCoding						TaqMan Probe Unavailable
TC0800000165.mm.1	5.29	4.65	1.56	0.0161	0.0253			NonCoding						TaqMan Probe Unavailable
TC1000001265.mm.1	5.29	4.65	1.56	0.0161	0.0253			NonCoding						TaqMan Probe Unavailable
TC1100002198.mm.1	5.29	4.65	1.56	0.0161	0.0253			NonCoding						TaqMan Probe Unavailable
TC1300001262.mm.1	5.29	4.65	1.56	0.0161	0.0253			NonCoding						TaqMan Probe Unavailable
TC1400001168.mm.1	5.29	4.65	1.56	0.0161	0.0253			NonCoding						TaqMan Probe Unavailable
TC1500001159.mm.1	5.29	4.65	1.56	0.0161	0.0253			NonCoding						TaqMan Probe Unavailable
TC1600001649.mm.1	5.29	4.65	1.56	0.0161	0.0253			NonCoding						TaqMan Probe Unavailable
TC0900000471.mm.1	6.52	5.87	1.56	0.0181	0.0281			NonCoding						Mm05773288_g1
TC0800000506.mm.1	5.34	4.69	1.56	0.0005	0.0012	Gm24591	predicted gene, 24591 [Source:MGI Symbol;Acc:MGI:5454368]	Precursor_microRNA						TaqMan Probe Unavailable
TC0200004511.mm.1	6.75	6.11	1.56	0.3633	0.4196	Gatm	glycine amidinotransferase (L-arginine:glycine amidinotransferase)	Multiple_Complex	67092	creatine biosynthetic process; response to nutrient; response to organic substance; response to peptide hormone; response to mercury ion; response to oxidative stress; tissue regeneration; embryonic liver development	amidinotransferase activity; glycine amidinotransferase activity; transferase activity; hydrolase activity, acting on carbon-nitrogen (but not peptide) bonds, in linear amidines			Mm00491882_m1
TC0300002283.mm.1	5.42	4.78	1.56	0.0941	0.1251			NonCoding						Mm05681564_s1
TC0700003845.mm.1	4.77	4.12	1.56	0.078	0.1054	Folr2	folate receptor 2 (fetal)	Coding	14276	posttranslational protein targeting to membrane; transport; positive regulation of cell proliferation; folic acid transport	folic acid binding; drug binding; folic acid transporter activity; methotrexate binding			Mm00433357_m1
TC1300002276.mm.1	7.45	6.8	1.56	0.3078	0.3623	Srd5a1	steroid 5 alpha-reductase 1	Multiple_Complex	78925	lipid metabolic process; steroid biosynthetic process; androgen biosynthetic process; sex differentiation; steroid metabolic process; androgen metabolic process; cell differentiation; progesterone metabolic process; response to drug; oxidation-reduction process	3-oxo-5-alpha-steroid 4-dehydrogenase activity; oxidoreductase activity; oxidoreductase activity, acting on the CH-CH group of donors; amide binding; cholestenone 5-alpha-reductase activity; NADPH binding			Mm00614213_m1
TC1100001285.mm.1	5.2	4.55	1.56	0.1805	0.2251	Car4	carbonic anhydrase 4	Multiple_Complex	12351	one-carbon metabolic process; regulation of pH; carbon dioxide transport; bicarbonate transport; response to drug; organ development; response to steroid hormone; metabolic process	carbonate dehydratase activity; protein binding; zinc ion binding; lyase activity; metal ion binding			Mm00483022_m1
TC1300001428.mm.1	18.82	18.18	1.56	0.0228	0.0345	Gm24187	predicted gene, 24187 [Source:MGI Symbol;Acc:MGI:5453964]	Precursor_microRNA						TaqMan Probe Unavailable
TC1700002649.mm.1	8.24	7.6	1.56	0.0355	0.0517	Gm24492	predicted gene, 24492 [Source:MGI Symbol;Acc:MGI:5454269]	Small_RNA						TaqMan Probe Unavailable
TC0600001368.mm.1	6.3	5.66	1.56	1.28e-06	6.58e-06	Tuba8	tubulin, alpha 8	Coding	53857	microtubule cytoskeleton organization; microtubule-based process; protein polymerization; metabolic process	nucleotide binding; GTPase activity; structural constituent of cytoskeleton; GTP binding			Mm00502040_m1
TC1000000977.mm.1	6.09	5.45	1.56	0.0961	0.1275			NonCoding						TaqMan Probe Unavailable
TC0900001852.mm.1	5.93	5.29	1.56	0.0057	0.0099	Mir7081	microRNA 7081	Precursor_microRNA	102466802					TaqMan Probe Unavailable
TC1000001828.mm.1	4.32	3.68	1.56	1.05e-05	3.87e-05	Mir6413	microRNA 6413	Precursor_microRNA	102466647					Mm04411266_s1
TC0600001595.mm.1	8.75	8.1	1.56	0.0966	0.1281	Cdkn1b	cyclin-dependent kinase inhibitor 1B	Coding	12576		protein kinase inhibitor activity; cyclin-dependent protein serine/threonine kinase inhibitor activity; protein binding; cysteine-type endopeptidase activator activity involved in apoptotic process; protein phosphatase binding; Hsp70 protein binding; protein complex binding; chaperone binding	GenMAPP	Cell_Cycle_KEGG; G1_to_S_cell_cycle_Reactome; Ovarian_Infertility_Genes	Mm00438167_g1
TC1300001923.mm.1	7.04	6.4	1.56	0.1831	0.2279	Gm24620	predicted gene, 24620 [Source:MGI Symbol;Acc:MGI:5454397]	Small_RNA						TaqMan Probe Unavailable
TC1000001252.mm.1	15.82	15.18	1.56	0.007	0.0119	Gm15662	predicted gene 15662 [Source:MGI Symbol;Acc:MGI:3783104]	Pseudogene						TaqMan Probe Unavailable
TC1100004235.mm.1	5.69	5.05	1.56	0.0001	0.0003			NonCoding						Mm05900387_g1
TC0400003153.mm.1	5.35	4.71	1.56	0.0007	0.0016	Gm12785	predicted gene 12785 [Source:MGI Symbol;Acc:MGI:3650357]	Pseudogene						TaqMan Probe Unavailable
TC1500000734.mm.1	18.66	18.02	1.56	0.0175	0.0272	Gm5805	predicted gene 5805 [Source:MGI Symbol;Acc:MGI:3644633]	Pseudogene						TaqMan Probe Unavailable
TC0600000898.mm.1	10.37	9.73	1.56	0.0142	0.0225	Gm26264	predicted gene, 26264 [Source:MGI Symbol;Acc:MGI:5456041]	Small_RNA						TaqMan Probe Unavailable
TC1100001236.mm.1	7.93	7.29	1.56	0.0031	0.0058	Slfn5	schlafen 5	Multiple_Complex	327978	cell differentiation	nucleotide binding; ATP binding			Mm01309642_m1
TC0700000987.mm.1	5.38	4.74	1.56	1.27e-06	6.56e-06	1810008I18Rik	RIKEN cDNA 1810008I18 gene; RIKEN cDNA 1810008I18 gene (1810008I18Rik), non-coding RNA.	NonCoding	100503969					Mm03929924_m1
TC1000001881.mm.1	8.59	7.95	1.56	7.66e-08	6.83e-07	Rps12; Snora33; Snord100	ribosomal protein S12; small nucleolar RNA, H/ACA box 33; small nucleolar RNA, C/D box 100	Multiple_Complex	20042; 100529074; 100529075	translation	poly(A) RNA binding; structural constituent of ribosome	GenMAPP	Ribosomal_Proteins	Mm03030276_g1
TC0700003630.mm.1	19.38	18.74	1.56	1.22e-09	3.22e-08			NonCoding						TaqMan Probe Unavailable
TC0700000383.mm.1	7.22	6.58	1.56	0.0489	0.0691	Plaur	plasminogen activator, urokinase receptor; Synthetic construct Mus musculus clone IMAGE:100063874, MGC:193341 plasminogen activator, urokinase receptor (Plaur) mRNA, encodes complete protein.	Coding	18793	positive regulation of protein phosphorylation; positive regulation of gene expression; urokinase plasminogen activator signaling pathway; negative regulation of apoptotic process; positive regulation of DNA binding; positive regulation of epidermal growth factor receptor signaling pathway; mesenchymal cell differentiation; epithelial cell differentiation involved in prostate gland development; p…	receptor binding; protein binding; enzyme binding; protein domain specific binding; urokinase plasminogen activator receptor activity; kinase activity			Mm00440911_m1
TC0200001368.mm.1	5.02	4.38	1.56	0.0382	0.0552	Spi1	spleen focus forming virus (SFFV) proviral integration oncogene	Multiple_Complex	20375		RNA polymerase II core promoter proximal region sequence-specific DNA binding; RNA polymerase II core promoter sequence-specific DNA binding; RNA polymerase II distal enhancer sequence-specific DNA binding; transcription factor activity, RNA polymerase II core promoter proximal region sequence-specific binding; core promoter binding; transcriptional activator activity, RNA polymerase II core prom…			Mm01270605_g1
TC0200002840.mm.1	6.51	5.88	1.55	9.78e-05	0.0003			NonCoding						Mm05891087_s1
TC0500001423.mm.1	5.36	4.73	1.55	0.0002	0.0005	B3gnt4	UDP-GlcNAc:betaGal beta-1,3-N-acetylglucosaminyltransferase 4	Coding	231727	protein glycosylation; poly-N-acetyllactosamine biosynthetic process	alpha-1,6-mannosyltransferase activity; alpha-1,2-mannosyltransferase activity; mannosyltransferase activity; alpha-1,3-mannosyltransferase activity; alpha-1,3-galactosyltransferase activity; UDP-glucose:glycoprotein glucosyltransferase activity; glycolipid mannosyltransferase activity; oligosaccharyl transferase activity; dolichyl-phosphate-glucose-glycolipid alpha-glucosyltransferase activity; …			Mm01206928_s1
TC1000001960.mm.1	7.78	7.14	1.55	0.4946	0.5495			NonCoding						Mm05783652_s1
TC0900002515.mm.1	6.63	5.99	1.55	1.63e-05	5.61e-05	Gm10144	PREDICTED: predicted pseudogene 10144 (Gm10144), mRNA.	Coding	100041121					TaqMan Probe Unavailable
TC1100001405.mm.1	15.94	15.3	1.55	5.55e-05	0.0002			NonCoding						TaqMan Probe Unavailable
TC0700000424.mm.1	6.5	5.87	1.55	0.0649	0.0893	Tgfb1	transforming growth factor, beta 1	Multiple_Complex	21803		glycoprotein binding; antigen binding; type II transforming growth factor beta receptor binding; cytokine activity; transforming growth factor beta receptor binding; protein binding; growth factor activity; enzyme binding; type I transforming growth factor beta receptor binding; type III transforming growth factor beta receptor binding; protein homodimerization activity; protein serine/threonine …	GenMAPP	Cell_Cycle_KEGG; TGF_Beta_Signaling_Pathway	Mm00441726_m1
TC0400000615.mm.1	5.34	4.7	1.55	0.0002	0.0004	Gm12507	predicted gene 12507 [Source:MGI Symbol;Acc:MGI:3651171]	Multiple_Complex						Mm05687907_s1
TC1200002257.mm.1	4.95	4.32	1.55	0.0119	0.0192			NonCoding						Mm05832894_s1
TC0200004385.mm.1	4.68	4.04	1.55	0.0476	0.0675			NonCoding						Mm05897111_s1
TC1400000942.mm.1	12.54	11.91	1.55	0.4848	0.5401	Clu	clusterin	Multiple_Complex	12759		protein binding; ubiquitin protein ligase binding; protein N-terminus binding; misfolded protein binding; ATPase activity			Mm01197002_m1
TC0800001283.mm.1	7.96	7.32	1.55	0.0596	0.0827			NonCoding						Mm05763255_m1
TC0900002573.mm.1	5.61	4.98	1.55	0.0002	0.0005			NonCoding						Mm00622843_s1
TC0400003643.mm.1	5.14	4.51	1.55	6.14e-06	2.44e-05			NonCoding						Mm05908158_g1
TC0X00003221.mm.1	5.62	4.98	1.55	0.0012	0.0025	Gm5060	predicted gene 5060 [Source:MGI Symbol;Acc:MGI:3646911]	Multiple_Complex						Mm05900293_s1
TC1300000028.mm.1	10.78	10.15	1.55	0.0509	0.0716	Klf6	Kruppel-like factor 6	Coding	23849	transcription, DNA-templated; regulation of transcription, DNA-templated; cytokine-mediated signaling pathway; positive regulation of transcription from RNA polymerase II promoter; wound healing; cellular response to hydrogen peroxide; cellular response to organic cyclic compound; cellular response to cycloheximide; cellular response to peptide	nucleic acid binding; DNA binding; double-stranded DNA binding; transcription factor activity, sequence-specific DNA binding; metal ion binding; protein binding			Mm00516184_m1
TC0600002845.mm.1	17.16	16.53	1.55	2.36e-06	1.1e-05	Tpt1-ps3	tumor protein, translationally-controlled, pseudogene 3	Pseudogene	100043703					Mm03009502_g1
TC0800001318.mm.1	7.1	6.47	1.55	0.0075	0.0128	Gm22701	predicted gene, 22701	NonCoding						Mm05763396_s1
TC0200000568.mm.1	13.4	12.76	1.55	0.1357	0.1743	Gm27805	predicted gene, 27805 [Source:MGI Symbol;Acc:MGI:5531187]	Precursor_microRNA						TaqMan Probe Unavailable
TC0900002738.mm.1	10.82	10.19	1.55	2.27e-05	7.46e-05	Tmem30a	transmembrane protein 30A	Multiple_Complex	69981	transport; drug transmembrane transport; lipid transport; positive regulation of neuron projection development; phospholipid transport; neuron projection development; protein localization to endosome; phospholipid translocation; positive regulation of protein exit from endoplasmic reticulum	protein binding	GenMAPP	Electron_Transport_Chain	Mm00505138_m1
TC0800001797.mm.1	6.76	6.13	1.55	0.0349	0.0509	Angpt2	angiopoietin 2	Multiple_Complex	11601	angiogenesis; blood vessel remodeling; transmembrane receptor protein tyrosine kinase signaling pathway; multicellular organismal development; endoderm development; negative regulation of cell-substrate adhesion; negative regulation of angiogenesis; hemopoiesis; cell differentiation; negative regulation of blood vessel endothelial cell migration; regulation of angiogenesis; positive regulation of…	vascular endothelial growth factor receptor binding; protein binding; receptor tyrosine kinase binding; metal ion binding			Mm00545826_m1
TC1900000998.mm.1	5.48	4.85	1.55	2.24e-05	7.37e-05			NonCoding						Mm05873560_s1
TC1000001672.mm.1	7.66	7.03	1.55	0.0039	0.0071	Gm16148	predicted gene 16148 [Source:MGI Symbol;Acc:MGI:3801829]	Pseudogene						Mm05900164_gH
TC1800000400.mm.1	6.75	6.12	1.55	0.0525	0.0737	Gm24690	predicted gene, 24690 [Source:MGI Symbol;Acc:MGI:5454467]	Ribosomal						TaqMan Probe Unavailable
TC0100001499.mm.1	7.53	6.9	1.55	0.0239	0.0361	Gm16588	predicted gene 16588 [Source:MGI Symbol;Acc:MGI:4415008]	Multiple_Complex						TaqMan Probe Unavailable
TC0900000960.mm.1	5.77	5.14	1.55	0.0143	0.0228			NonCoding						TaqMan Probe Unavailable
TC0200002866.mm.1	4.91	4.28	1.55	0.0034	0.0063	LOC100861976	PREDICTED: uncharacterized LOC100861976, transcript variant 1 (LOC100861976), miscRNA.; PREDICTED: uncharacterized LOC100861976, transcript variant 2 (LOC100861976), miscRNA.	NonCoding						Mm05905195_s1
TC1000000990.mm.1	6.72	6.09	1.55	0.9467	0.9555			NonCoding						TaqMan Probe Unavailable
TC0100001693.mm.1	9.29	8.66	1.55	0.0561	0.0782	Gm24405	predicted gene, 24405 [Source:MGI Symbol;Acc:MGI:5454182]	Small_RNA						TaqMan Probe Unavailable
TC1100002330.mm.1	10.01	9.38	1.55	0.002	0.0039	Gm22990	predicted gene, 22990 [Source:MGI Symbol;Acc:MGI:5452767]	Precursor_microRNA						TaqMan Probe Unavailable
TC0100003631.mm.1	4.46	3.83	1.55	0.0012	0.0025			NonCoding						Mm05665737_s1
TC0200004454.mm.1	8.82	8.19	1.55	0.0085	0.0143	Ehd4	EH-domain containing 4	Multiple_Complex	98878	pinocytosis; regulation of endocytosis; endocytic recycling; positive regulation of peptidyl-tyrosine phosphorylation; protein homooligomerization; cellular response to growth factor stimulus	nucleotide binding; calcium ion binding; protein binding; ATP binding; GTP binding; metal ion binding			Mm00505587_m1
TC0200001463.mm.1	5.6	4.97	1.54	0.0169	0.0264			NonCoding						Mm05886176_s1
TC0700004572.mm.1	11.09	10.46	1.54	0.0088	0.0146	Mir483	microRNA 483	Precursor_microRNA	723874	response to oxygen levels				Mm04238288_s1
TC1700002349.mm.1	6.45	5.82	1.54	7.13e-08	6.43e-07	Gm11110	predicted gene 11110	Multiple_Complex	100169874					Mm04239718_m1
TC1600000184.mm.1	6.16	5.53	1.54	0.3425	0.3984	Snai2	snail family zinc finger 2; snail homolog 2 (Drosophila)	Coding	20583		transcriptional repressor activity, RNA polymerase II core promoter proximal region sequence-specific binding; nucleic acid binding; DNA binding; chromatin binding; transcription factor activity, RNA polymerase II distal enhancer sequence-specific binding; protein binding; sequence-specific DNA binding; metal ion binding			Mm00441531_m1
TC0800001694.mm.1	7.38	6.75	1.54	0.1433	0.1827	Irs2	insulin receptor substrate 2	Coding	384783	positive regulation of mesenchymal cell proliferation; negative regulation of B cell apoptotic process; signal transduction; brain development; cell proliferation; positive regulation of cell proliferation; insulin receptor signaling pathway; response to glucose; negative regulation of plasma membrane long-chain fatty acid transport; positive regulation of glucose metabolic process; regulation of…	signal transducer activity; insulin receptor binding; protein binding; protein kinase binding; protein phosphatase binding; protein domain specific binding; phosphatidylinositol 3-kinase binding; 14-3-3 protein binding			Mm03038438_m1
TC0200003785.mm.1	5.26	4.64	1.54	1.49e-05	5.2e-05	Gm13660	predicted gene 13660	NonCoding	100504729					Mm03962214_m1
TC0400001609.mm.1	6.01	5.39	1.54	0.0277	0.0413			NonCoding						Mm05691708_s1
TC0700000920.mm.1	6.74	6.11	1.54	0.0316	0.0465	Gm22444	predicted gene, 22444 [Source:MGI Symbol;Acc:MGI:5452221]	Small_RNA						TaqMan Probe Unavailable
TC1500000645.mm.1	5.18	4.56	1.54	0.0068	0.0117			NonCoding						Mm05707995_g1
TC0100002912.mm.1	8.56	7.93	1.54	0.1103	0.1445	Gm24267	predicted gene, 24267 [Source:MGI Symbol;Acc:MGI:5454044]	Small_RNA						TaqMan Probe Unavailable
TC0X00001069.mm.1	5.16	4.53	1.54	0.143	0.1824	Tlr13	toll-like receptor 13	Multiple_Complex	279572	immune system process; MyD88-dependent toll-like receptor signaling pathway; inflammatory response; signal transduction; response to virus; toll-like receptor 13 signaling pathway; regulation of MAPK cascade; innate immune response	RNA binding; protein binding; rRNA binding; protein homodimerization activity			Mm01233819_m1
TC0400003538.mm.1	5.95	5.32	1.54	0.0048	0.0085			NonCoding						Mm05698500_s1
TC1500000426.mm.1	5.31	4.69	1.54	0.0002	0.0005			NonCoding						Mm05672501_m1
TC0900000001.mm.1	18.98	18.36	1.54	0.0134	0.0215	Gm10718; Gm10722	predicted gene 10718 [Source:MGI Symbol;Acc:MGI:3642028]; predicted gene 10722 [Source:MGI Symbol;Acc:MGI:3642024]	Multiple_Complex		biological_process	molecular_function			TaqMan Probe Unavailable
TC0100003755.mm.1	4.54	3.92	1.54	0.07	0.0957			NonCoding						Mm05677880_s1
TC0100002195.mm.1	13.02	12.4	1.54	8.82e-11	5.42e-09			NonCoding						Mm03980374_s1
TC1300002216.mm.1	5.42	4.79	1.54	9.27e-05	0.0003			NonCoding						TaqMan Probe Unavailable
TC1800001197.mm.1	9.11	8.49	1.54	0.1797	0.2241	Cd14	CD14 antigen	Coding	12475	response to molecule of bacterial origin; immune system process; receptor-mediated endocytosis; inflammatory response; response to bacterium; lipopolysaccharide-mediated signaling pathway; positive regulation of type I interferon production; positive regulation of interferon-gamma production; positive regulation of tumor necrosis factor production; toll-like receptor 4 signaling pathway; response…	lipopolysaccharide binding; lipoteichoic acid binding; protein binding			Mm00438094_g1
TC0600000446.mm.1	4.79	4.17	1.54	0.2064	0.2535	Pip	prolactin induced protein	Coding	18716	detection of chemical stimulus involved in sensory perception of bitter taste; regulation of immune system process; proteolysis; positive regulation of gene expression; negative regulation of T cell apoptotic process	glycoprotein binding; aspartic-type endopeptidase activity; protein binding; IgG binding; protein dimerization activity			Mm00476799_m1
TC1900000644.mm.1	11.93	11.31	1.54	0.008	0.0135			NonCoding						TaqMan Probe Unavailable
TC0300000421.mm.1	4.85	4.23	1.54	2.07e-05	6.89e-05			NonCoding						Mm03972551_s1
TC0700003521.mm.1	5.33	4.71	1.54	0.0895	0.1195	Gm20115	PREDICTED: predicted gene, 20115 (Gm20115), miscRNA.	NonCoding	100504215					Mm05752231_s1
TC0600000986.mm.1	6.94	6.32	1.54	5.82e-05	0.0002	Snrpg	small nuclear ribonucleoprotein polypeptide G	Coding	68011	mRNA splicing, via spliceosome; histone mRNA metabolic process; mRNA 3'-end processing; spliceosomal snRNP assembly; mRNA processing; RNA splicing	RNA binding; poly(A) RNA binding			Mm01183645_g1
TC0500002885.mm.1	7.97	7.34	1.54	0.0315	0.0463	LOC432823	similar to hypothetical protein MGC37588, mRNA (cDNA clone MGC:28125 IMAGE:3980327), complete cds.	Multiple_Complex						TaqMan Probe Unavailable
TC0700002949.mm.1	5.63	5.01	1.54	0.1232	0.1596			NonCoding						Mm05751089_s1
TC0800000676.mm.1	6.59	5.97	1.54	0.0355	0.0517	Gm10663	predicted gene 10663 [Source:MGI Symbol;Acc:MGI:3642419]	Coding		biological_process	molecular_function			TaqMan Probe Unavailable
TC1300001633.mm.1	5.91	5.29	1.54	0.1225	0.1588	Hist1h3e	histone cluster 1, H3e; Synthetic construct Mus musculus clone IMAGE:100062267, MGC:190441 histone cluster 1, H3e (Hist1h3e) mRNA, encodes complete protein.	Coding	319151	positive regulation of defense response to virus by host; nucleosome assembly; DNA replication-dependent nucleosome assembly; protein heterotetramerization; regulation of gene silencing; chromatin silencing at rDNA	histone binding; DNA binding; protein heterodimerization activity			Mm03017763_gH
TC0700001277.mm.1	5.87	5.25	1.54	0.0023	0.0045			NonCoding						Mm02020779_s1
TC1100000868.mm.1	5.78	5.16	1.54	0.0268	0.0399			NonCoding						Mm05807663_s1
TC0500000336.mm.1	5.7	5.08	1.54	7.66e-05	0.0002	Gm26335	predicted gene, 26335 [Source:MGI Symbol;Acc:MGI:5456112]	Small_RNA						Mm05702349_gH
TC1900001166.mm.1	5.81	5.19	1.54	0.1218	0.158			NonCoding						Mm05877767_s1
TC1000001388.mm.1	5.71	5.09	1.54	0.0579	0.0806			NonCoding						TaqMan Probe Unavailable
TC1000002970.mm.1	5.71	5.09	1.54	0.0579	0.0806			NonCoding						TaqMan Probe Unavailable
TC0400002226.mm.1	5.91	5.29	1.54	0.0007	0.0015			NonCoding						Mm05693964_m1
TC0300002269.mm.1	18.7	18.08	1.54	0.0288	0.0428	Gm3788	predicted gene 3788 [Source:MGI Symbol;Acc:MGI:3781961]	Pseudogene						Mm02017439_g1
TC1700000967.mm.1	4.2	3.58	1.53	2.64e-05	8.5e-05			NonCoding						Mm05855337_s1
TC0400003379.mm.1	10.3	9.69	1.53	0.036	0.0523	Atp6v0b	ATPase, H+ transporting, lysosomal V0 subunit B	Multiple_Complex	114143	transport; ion transport; vacuolar acidification; ATP hydrolysis coupled proton transport; proton transport	hydrogen-exporting ATPase activity, phosphorylative mechanism; hydrogen ion transmembrane transporter activity; proton-transporting ATPase activity, rotational mechanism			Mm01193846_g1
TC0500003524.mm.1	5.32	4.7	1.53	0.0008	0.0016	Gm24131	predicted gene, 24131 [Source:MGI Symbol;Acc:MGI:5453908]	Small_RNA						TaqMan Probe Unavailable
TC1800001256.mm.1	5.99	5.38	1.53	0.0057	0.0099			NonCoding						Mm01975302_s1
TC0X00000615.mm.1	9.35	8.73	1.53	0.0012	0.0025	Gm14698	predicted gene 14698	Multiple_Complex	100040244	spermatogenesis; MAPK export from nucleus; regulation of ERK1 and ERK2 cascade; protein dephosphorylation; dephosphorylation	protein binding; protein tyrosine/serine/threonine phosphatase activity; hydrolase activity; phosphatase activity			Mm01316370_g1
TC0100002846.mm.1	4.73	4.11	1.53	0.0009	0.0019			NonCoding						Mm05867970_s1
TC0500003436.mm.1	5.87	5.26	1.53	0.0142	0.0226	Muc3a; A630081J09Rik	mucin 3A, cell surface associated [Source:MGI Symbol;Acc:MGI:3588263]; RIKEN cDNA A630081J09 gene	Coding		biological_process	molecular_function			Mm01207069_m1
TC0Y00000551.mm.1	4.87	4.25	1.53	0.0329	0.0482	Gm21860	predicted gene, 21860 [Source:MGI Symbol;Acc:MGI:5434024]	Coding						TaqMan Probe Unavailable
TC0Y00000552.mm.1	4.87	4.25	1.53	0.0329	0.0482	Gm21748	predicted gene, 21748 [Source:MGI Symbol;Acc:MGI:5433912]	Coding						TaqMan Probe Unavailable
TC0300001363.mm.1	6.55	5.94	1.53	4.04e-06	1.72e-05	Gm24048	predicted gene, 24048 [Source:MGI Symbol;Acc:MGI:5453825]	Precursor_microRNA						TaqMan Probe Unavailable
TC0700000143.mm.1	5.1	4.49	1.53	7.72e-06	2.97e-05	Gm6946	predicted gene 6946 [Source:MGI Symbol;Acc:MGI:3647908]	Multiple_Complex						Mm01723559_g1
TC0700001842.mm.1	4.65	4.03	1.53	0.0001	0.0003			NonCoding						Mm05739148_g1
TC0X00002759.mm.1	7.89	7.28	1.53	0.0096	0.0159	Gm26152	predicted gene, 26152 [Source:MGI Symbol;Acc:MGI:5455929]	Ribosomal						Mm05787971_g1
TC1700002591.mm.1	5.46	4.85	1.53	0.0002	0.0006			NonCoding						Mm05860841_m1
TC1900000211.mm.1	6.25	5.63	1.53	0.0321	0.0471	Slc15a3	solute carrier family 15, member 3	Multiple_Complex	65221	transport; oligopeptide transport; protein transport; peptide transport; transmembrane transport	transporter activity; symporter activity			Mm00491666_m1
TC1100000373.mm.1	6.28	5.66	1.53	0.0337	0.0493	Gm25799	predicted gene, 25799 [Source:MGI Symbol;Acc:MGI:5455576]	Small_RNA						TaqMan Probe Unavailable
TC1800000335.mm.1	6.34	5.73	1.53	0.0311	0.0458			NonCoding						Mm05863223_s1
TC0600001771.mm.1	6.83	6.21	1.53	1.52e-05	5.3e-05			NonCoding						Mm05726753_s1
TC1500000689.mm.1	4.21	3.6	1.53	0.164	0.2063			NonCoding						TaqMan Probe Unavailable
TC0700002036.mm.1	5.39	4.78	1.53	0.024	0.0361	Gm17387	predicted gene, 17387 [Source:MGI Symbol;Acc:MGI:4937021]	Coding						TaqMan Probe Unavailable
TC0700004008.mm.1	5.94	5.32	1.53	0.4285	0.4851	Gm4759	GTPase, very large interferon inducible 1 pseudogene; predicted gene 4759	Multiple_Complex	209380					Mm01960624_s1
TC0400003338.mm.1	5.6	4.99	1.53	0.0083	0.014			NonCoding						Mm05698035_s1
TC1000000694.mm.1	6.61	5.99	1.53	0.0002	0.0005			NonCoding						Mm03952940_s1
TC1600000403.mm.1	6.76	6.14	1.53	0.0021	0.004			NonCoding						TaqMan Probe Unavailable
TC0200003640.mm.1	6.04	5.43	1.53	0.0008	0.0018	Gm23503	predicted gene, 23503 [Source:MGI Symbol;Acc:MGI:5453280]	Small_RNA						TaqMan Probe Unavailable
TC1100000047.mm.1	18.57	17.96	1.53	0.0025	0.0048	Gm11032	predicted gene 11032 [Source:MGI Symbol;Acc:MGI:3779255]	Coding		biological_process	molecular_function			TaqMan Probe Unavailable
TC0900003179.mm.1	16.84	16.22	1.53	0.0032	0.0059	Rps27rt	ribosomal protein S27, retrogene	Coding	100043813	translation	structural constituent of ribosome; metal ion binding			Mm00850051_g1
TC0100003259.mm.1	6.44	5.83	1.53	1.21e-05	4.37e-05	Gm25279	predicted gene, 25279 [Source:MGI Symbol;Acc:MGI:5455056]	Small_RNA						TaqMan Probe Unavailable
TC0600000549.mm.1	5.94	5.32	1.53	0.0102	0.0168			NonCoding						Mm05722440_m1
TC0100000955.mm.1	5	4.39	1.53	0.1842	0.229			NonCoding						TaqMan Probe Unavailable
TC0100003008.mm.1	5	4.39	1.53	0.1842	0.229			NonCoding						TaqMan Probe Unavailable
TC0200000779.mm.1	5	4.39	1.53	0.1842	0.229			NonCoding						TaqMan Probe Unavailable
TC0300001930.mm.1	5	4.39	1.53	0.1842	0.229			NonCoding						TaqMan Probe Unavailable
TC0400001623.mm.1	5	4.39	1.53	0.1842	0.229			NonCoding						TaqMan Probe Unavailable
TC0700000686.mm.1	5	4.39	1.53	0.1842	0.229			NonCoding						TaqMan Probe Unavailable
TC0800000310.mm.1	5	4.39	1.53	0.1842	0.229			NonCoding						TaqMan Probe Unavailable
TC0800000375.mm.1	5	4.39	1.53	0.1842	0.229			NonCoding						TaqMan Probe Unavailable
TC0800000455.mm.1	5	4.39	1.53	0.1842	0.229			NonCoding						TaqMan Probe Unavailable
TC0Y00000037.mm.1	5	4.39	1.53	0.1842	0.229			NonCoding						TaqMan Probe Unavailable
TC0Y00000052.mm.1	5	4.39	1.53	0.1842	0.229			NonCoding						TaqMan Probe Unavailable
TC0Y00000329.mm.1	5	4.39	1.53	0.1842	0.229			NonCoding						TaqMan Probe Unavailable
TC0Y00000340.mm.1	5	4.39	1.53	0.1842	0.229			NonCoding						TaqMan Probe Unavailable
TC1000000649.mm.1	5	4.39	1.53	0.1842	0.229			NonCoding						TaqMan Probe Unavailable
TC1000002769.mm.1	5	4.39	1.53	0.1842	0.229			NonCoding						TaqMan Probe Unavailable
TC1100002460.mm.1	5	4.39	1.53	0.1842	0.229			NonCoding						TaqMan Probe Unavailable
TC1200000193.mm.1	5	4.39	1.53	0.1842	0.229			NonCoding						TaqMan Probe Unavailable
TC1200002284.mm.1	5	4.39	1.53	0.1842	0.229			NonCoding						TaqMan Probe Unavailable
TC1200002482.mm.1	5	4.39	1.53	0.1842	0.229			NonCoding						TaqMan Probe Unavailable
TC1300000801.mm.1	5	4.39	1.53	0.1842	0.229			NonCoding						TaqMan Probe Unavailable
TC1300001460.mm.1	5	4.39	1.53	0.1842	0.229			NonCoding						TaqMan Probe Unavailable
TC1300002215.mm.1	5	4.39	1.53	0.1842	0.229			NonCoding						TaqMan Probe Unavailable
TC1400000516.mm.1	5	4.39	1.53	0.1842	0.229			NonCoding						TaqMan Probe Unavailable
TC1400000638.mm.1	5	4.39	1.53	0.1842	0.229			NonCoding						TaqMan Probe Unavailable
TC1400000668.mm.1	5	4.39	1.53	0.1842	0.229			NonCoding						TaqMan Probe Unavailable
TC1400001133.mm.1	5	4.39	1.53	0.1842	0.229			NonCoding						TaqMan Probe Unavailable
TC1400001140.mm.1	5	4.39	1.53	0.1842	0.229			NonCoding						TaqMan Probe Unavailable
TC1400002519.mm.1	5	4.39	1.53	0.1842	0.229			NonCoding						TaqMan Probe Unavailable
TC1500001888.mm.1	5	4.39	1.53	0.1842	0.229			NonCoding						TaqMan Probe Unavailable
TC1700001321.mm.1	5	4.39	1.53	0.1842	0.229			NonCoding						TaqMan Probe Unavailable
TC1300001155.mm.1	5.98	5.37	1.53	0.1002	0.1325	Cd180	CD180 antigen; Synthetic construct Mus musculus clone IMAGE:100014949, MGC:180317 CD180 antigen (Cd180) mRNA, encodes complete protein.	Coding	17079	B cell proliferation involved in immune response; immune system process; inflammatory response; positive regulation of lipopolysaccharide-mediated signaling pathway; innate immune response; cellular response to lipopolysaccharide				Mm01282795_m1
TC1700000854.mm.1	18.45	17.84	1.53	0.0015	0.0029	Gm24979	predicted gene, 24979 [Source:MGI Symbol;Acc:MGI:5454756]	Precursor_microRNA						TaqMan Probe Unavailable
TC1800000489.mm.1	8.47	7.86	1.53	0.0703	0.096	Gm23610	predicted gene, 23610 [Source:MGI Symbol;Acc:MGI:5453387]	Small_RNA						TaqMan Probe Unavailable
TC0200005207.mm.1	7.52	6.91	1.53	0.0039	0.007	Gm24327	predicted gene, 24327 [Source:MGI Symbol;Acc:MGI:5454104]	Precursor_microRNA						TaqMan Probe Unavailable
TC0200000784.mm.1	5.03	4.42	1.53	0.0118	0.0191			NonCoding						Mm05883823_s1
TC1100001223.mm.1	7.61	6.99	1.53	0.7505	0.7868	Ccl8	chemokine (C-C motif) ligand 8	Coding	20307	chemotaxis; inflammatory response; immune response; positive regulation of myoblast differentiation; positive regulation of myoblast fusion; monocyte chemotaxis; G-protein coupled receptor signaling pathway; neutrophil chemotaxis; positive regulation of GTPase activity; eosinophil chemotaxis; lymphocyte chemotaxis; chemokine-mediated signaling pathway; positive regulation of ERK1 and ERK2 cascade…	cytokine activity; chemokine activity; heparin binding; CCR chemokine receptor binding			Mm01297183_m1
TC1600000743.mm.1	5.92	5.31	1.53	2.42e-05	7.88e-05			NonCoding						Mm05793954_s1
TC0700003993.mm.1	5.54	4.93	1.53	0.0759	0.1029	9130208D14Rik	RIKEN cDNA 9130208D14 gene	Multiple_Complex	77700					Mm05756863_g1
TC1900000210.mm.1	6.06	5.45	1.53	3.68e-05	0.0001			NonCoding						Mm03978904_m1
TC1600000634.mm.1	5.64	5.03	1.53	0.0071	0.0121			NonCoding						Mm05793425_s1
TC0100002105.mm.1	8.24	7.63	1.53	0.0153	0.0242	Gm7846	predicted gene 7846 [Source:MGI Symbol;Acc:MGI:3645212]	Multiple_Complex						Mm00835142_g1
TC0300003024.mm.1	5.62	5.01	1.53	1.09e-05	3.98e-05			NonCoding						Mm05684020_s1
TC0100002527.mm.1	5.79	5.18	1.53	0.1087	0.1426			NonCoding						Mm03974474_s1
TC0800000845.mm.1	5.69	5.09	1.52	0.0038	0.007	Hmox1	heme oxygenase 1; heme oxygenase (decycling) 1	Multiple_Complex	15368		heme oxygenase (decyclizing) activity; phospholipase D activity; signal transducer activity; oxidoreductase activity; enzyme binding; heme binding; protein homodimerization activity; metal ion binding; protein binding			Mm00516004_m1
TC1300000527.mm.1	5.01	4.4	1.52	0.0003	0.0006	5033430I15Rik	RIKEN cDNA 5033430I15 gene	Coding	76000					Mm01721949_g1
TC1900001324.mm.1	7.04	6.43	1.52	0.3355	0.3912			NonCoding						Mm05878583_s1
TC0300003171.mm.1	6.12	5.51	1.52	0.0198	0.0304	Snord45b	small nucleolar RNA, C/D box 45B	Small_RNA	100217468					TaqMan Probe Unavailable
TC1100002641.mm.1	9.53	8.92	1.52	0.0225	0.0342	Irgm1	immunity-related GTPase family M member 1	Multiple_Complex	15944	immune system process; autophagy; defense response; innate immune response; metabolic process	nucleotide binding; GTP binding; hydrolase activity			Mm00492595_m1
TC0200002361.mm.1	5.74	5.14	1.52	0.7432	0.7803			NonCoding						Mm05889991_s1
TC0500001992.mm.1	5.47	4.86	1.52	0.0295	0.0437	Cd36	CD36 antigen	Multiple_Complex	12491		low-density lipoprotein receptor activity; protein binding; high-density lipoprotein particle binding; lipid binding; low-density lipoprotein particle binding; transforming growth factor beta binding; thrombospondin receptor activity; oleic acid binding; lipoteichoic acid receptor activity; lipoprotein particle binding			Mm00432398_m1
TC0100000765.mm.1	8.09	7.48	1.52	0.0549	0.0768	Sp140	Sp140 nuclear body protein	Multiple_Complex	434484	chromatin remodeling; regulation of transcription, DNA-templated; biological_process	chromatin binding; DNA binding; zinc ion binding; metal ion binding; molecular_function			Mm01285037_g1
TC0200000220.mm.1	5.32	4.71	1.52	0.0179	0.0278	Il2ra	interleukin 2 receptor, alpha chain	Multiple_Complex	16184	inflammatory response to antigenic stimulus; activation-induced cell death of T cells; inflammatory response; immune response; Notch signaling pathway; positive regulation of T cell proliferation; positive regulation of activated T cell proliferation; negative regulation of T cell proliferation; T cell homeostasis; positive regulation of T cell differentiation; regulation of T cell homeostatic pr…	interleukin-2 receptor activity; protein binding; drug binding; interleukin-2 binding	GenMAPP	Inflammatory_Response_Pathway	Mm00434260_m1
TC0X00002945.mm.1	6.02	5.41	1.52	0.0371	0.0537	Gm14969; RP23-318H22.2	predicted gene 14969; novel pseudogene	Multiple_Complex						TaqMan Probe Unavailable
TC0700004233.mm.1	17.19	16.59	1.52	0.0032	0.0059	Gm14423; AC016522.2	predicted gene 14423 [Source:MGI Symbol;Acc:MGI:3652023]; novel pseudogene	Pseudogene						TaqMan Probe Unavailable
TC1700001077.mm.1	10.4	9.79	1.52	0.0112	0.0183			NonCoding						Mm05900533_s1
TC0500002687.mm.1	9.31	8.71	1.52	0.3699	0.4263	Tmprss11e	transmembrane protease, serine 11e	Coding	243084	proteolysis; cognition	serine-type endopeptidase activity; protein binding; peptidase activity; serine-type peptidase activity; hydrolase activity			Mm00556362_m1
TC0600001558.mm.1	5.17	4.56	1.52	0.0013	0.0026	n-R5s167	nuclear encoded rRNA 5S 167 [Source:MGI Symbol;Acc:MGI:4422031]	Ribosomal						TaqMan Probe Unavailable
TC0200004320.mm.1	4.48	3.88	1.52	1.74e-05	5.95e-05	Olfr1277	olfactory receptor 1277	Coding	258391	G-protein coupled receptor signaling pathway; sensory perception of smell; detection of chemical stimulus involved in sensory perception; signal transduction; response to stimulus; detection of chemical stimulus involved in sensory perception of smell	transmembrane signaling receptor activity; olfactory receptor activity; signal transducer activity; G-protein coupled receptor activity			Mm00728896_s1
TC0300001357.mm.1	5.23	4.63	1.52	0.0003	0.0007			NonCoding						Mm05675993_g1
TC0100000537.mm.1	5.39	4.79	1.52	0.0005	0.001			NonCoding						Mm03973867_s1
TC0200001589.mm.1	18.29	17.69	1.52	0.0019	0.0038	Gm22002	predicted gene, 22002 [Source:MGI Symbol;Acc:MGI:5451779]	Precursor_microRNA						TaqMan Probe Unavailable
TC1600001888.mm.1	4.96	4.36	1.52	0.001	0.0021			NonCoding						Mm03952686_s1
TC1100004009.mm.1	6.23	5.62	1.52	1.44e-05	5.06e-05			NonCoding						Mm05916186_s1
TC1500000675.mm.1	5.29	4.69	1.52	6.03e-07	3.55e-06			NonCoding						Mm05708058_s1
TC1300000531.mm.1	4.79	4.19	1.52	2.44e-06	1.13e-05			NonCoding						Mm05835617_g1
TC0500000463.mm.1	4.83	4.23	1.52	2.37e-05	7.74e-05			NonCoding						Mm05702778_s1
TC0400002015.mm.1	5.32	4.72	1.52	0.0001	0.0003			NonCoding						Mm05693449_g1
TC1000000939.mm.1	4.7	4.1	1.52	0.0035	0.0064			NonCoding						Mm05909890_s1
TC0X00001615.mm.1	7.36	6.76	1.52	0.1703	0.2134			NonCoding						Mm05794956_s1
TC1100001383.mm.1	8.01	7.41	1.52	0.0105	0.0173	Gm23507	predicted gene, 23507 [Source:MGI Symbol;Acc:MGI:5453284]	Small_RNA						TaqMan Probe Unavailable
TC1600002109.mm.1	9.77	9.17	1.52	0.5331	0.586	2310043M15Rik	RIKEN cDNA 2310043M15 gene [Source:MGI Symbol;Acc:MGI:1919180]	NonCoding						Mm03930592_m1
TC1100003271.mm.1	7.56	6.96	1.52	0.0016	0.0031	Gm12733	predicted gene 12733 [Source:MGI Symbol;Acc:MGI:3650214]	Pseudogene						Mm01251984_gH
TC0300001556.mm.1	5.57	4.97	1.52	0.0129	0.0207	Erich3	glutamate rich 3	Coding	209601	biological_process	molecular_function			Mm01317273_s1
TC1300001753.mm.1	5.97	5.37	1.52	0.1304	0.1681			NonCoding						Mm05841013_s1
TC0700001733.mm.1	8.38	7.78	1.52	0.0007	0.0016	BC030336	cDNA sequence BC030336	Multiple_Complex	233812	biological_process	molecular_function			Mm01108493_m1
TC0400003119.mm.1	18.46	17.86	1.52	0.0012	0.0024	Gm22625	predicted gene, 22625 [Source:MGI Symbol;Acc:MGI:5452402]	Precursor_microRNA						TaqMan Probe Unavailable
TC0500003179.mm.1	18.46	17.86	1.52	0.0012	0.0024	Gm22907	predicted gene, 22907 [Source:MGI Symbol;Acc:MGI:5452684]	Precursor_microRNA						TaqMan Probe Unavailable
TC1600000127.mm.1	18.46	17.86	1.52	0.0012	0.0024	Gm26268	predicted gene, 26268 [Source:MGI Symbol;Acc:MGI:5456045]	Precursor_microRNA						TaqMan Probe Unavailable
TC0400000202.mm.1	6.84	6.24	1.52	0.0216	0.033	Gm11886; RP23-335F19.1	predicted gene 11886; novel pseudogene	Multiple_Complex						TaqMan Probe Unavailable
TC1000000081.mm.1	5.82	5.22	1.51	0.0004	0.0009			NonCoding						Mm05692863_s1
TC1200000699.mm.1	6.13	5.53	1.51	0.0117	0.019			NonCoding						Mm05822833_m1
TC0700000788.mm.1	5.48	4.88	1.51	0.4502	0.5061	Klk1b27	kallikrein 1-related peptidase b27	Coding	16619	proteolysis; acute inflammatory response; regulation of systemic arterial blood pressure; zymogen activation	endopeptidase activity; serine-type endopeptidase activity; peptidase activity; serine-type peptidase activity; hydrolase activity; hydrolase activity, acting on carbon-nitrogen (but not peptide) bonds, in linear amides			Mm00834759_gH
TC1900000121.mm.1	18.41	17.81	1.51	0.001	0.0021	Gm26460	predicted gene, 26460 [Source:MGI Symbol;Acc:MGI:5456237]	Precursor_microRNA						TaqMan Probe Unavailable
TC1200002407.mm.1	5.82	5.22	1.51	5.62e-07	3.35e-06			NonCoding						Mm05833372_m1
TC1900000660.mm.1	5.6	5	1.51	0.0131	0.021	Sema4g	sema domain, immunoglobulin domain (Ig), transmembrane domain (TM) and short cytoplasmic domain, (semaphorin) 4G	Coding	26456	neural crest cell migration; multicellular organismal development; nervous system development; cell differentiation; positive regulation of cell migration; negative regulation of axon extension involved in axon guidance; negative chemotaxis; semaphorin-plexin signaling pathway	protein binding; semaphorin receptor binding; chemorepellent activity; neuropilin binding			Mm00442518_m1
TC1900000986.mm.1	6.5	5.9	1.51	0.0739	0.1004	Neat1	nuclear paraspeckle assembly transcript 1 (non-protein coding)	NonCoding	66961	nuclear body organization; cellular component maintenance	protein binding			Mm03942186_s1
TC0500000027.mm.1	9.08	8.48	1.51	0.0002	0.0004	Gm15750	predicted gene 15750 [Source:MGI Symbol;Acc:MGI:3783192]	Pseudogene						TaqMan Probe Unavailable
TC0400004058.mm.1	9.24	8.64	1.51	0.0225	0.0342	H6pd	hexose-6-phosphate dehydrogenase (glucose 1-dehydrogenase)	Multiple_Complex	100198	carbohydrate metabolic process; glucose metabolic process; pentose-phosphate shunt; NADP metabolic process; metabolic process; oxidation-reduction process; response to alcohol	catalytic activity; glucose-6-phosphate dehydrogenase activity; oxidoreductase activity; hydrolase activity; 6-phosphogluconolactonase activity; carbohydrate binding; glucose 1-dehydrogenase [NAD(P)] activity; NADP binding			Mm00557617_m1
TC0700004570.mm.1	6	5.4	1.51	0.26	0.3119			NonCoding						TaqMan Probe Unavailable
TC1100000448.mm.1	5.42	4.82	1.51	6.95e-06	2.72e-05			NonCoding						Mm05806567_s1
TC1200002042.mm.1	5.72	5.12	1.51	0.0002	0.0004			NonCoding						Mm01716763_m1
TC0100002724.mm.1	4.77	4.17	1.51	0.0008	0.0016			NonCoding						Mm05858032_m1
TC1700000133.mm.1	6.81	6.22	1.51	0.0365	0.053			NonCoding						Mm03456590_s1
TC0900001037.mm.1	7.61	7.02	1.51	0.5942	0.6434	Klhl31	kelch-like 31	Multiple_Complex	244923	transcription, DNA-templated; regulation of transcription, DNA-templated; protein ubiquitination; skeletal muscle tissue development; biological_process	ubiquitin-protein transferase activity; molecular_function			Mm00623658_s1
TC0X00000617.mm.1	5.01	4.41	1.51	0.0105	0.0172	Gm14700	predicted gene 14700	Pseudogene	100040255					TaqMan Probe Unavailable
TC1000002166.mm.1	4.67	4.07	1.51	0.0003	0.0008			NonCoding						Mm05799735_s1
TC0600001274.mm.1	9.83	9.23	1.51	0.0164	0.0257	Gm24767	predicted gene, 24767 [Source:MGI Symbol;Acc:MGI:5454544]	Precursor_microRNA						TaqMan Probe Unavailable
TC1400000752.mm.1	5.79	5.19	1.51	0.0035	0.0063	Gm24705	predicted gene, 24705 [Source:MGI Symbol;Acc:MGI:5454482]	Small_RNA						TaqMan Probe Unavailable
TC1200001583.mm.1	5.61	5.01	1.51	2.82e-05	8.99e-05	Sntg2	syntrophin, gamma 2	Multiple_Complex	268534		actin binding; structural molecule activity; PDZ domain binding; neuroligin family protein binding			Mm00505265_m1
TC0800001602.mm.1	5.72	5.12	1.51	0.0082	0.0138	Gm22545	predicted gene, 22545 [Source:MGI Symbol;Acc:MGI:5452322]	Small_RNA						TaqMan Probe Unavailable
TC1100004106.mm.1	5.18	4.59	1.51	0.0007	0.0015	Gm26413	predicted gene, 26413	Small_RNA						TaqMan Probe Unavailable
TC0300003207.mm.1	5.17	4.57	1.51	0.0008	0.0017	Bbs12	Bardet-Biedl syndrome 12 (human)	Coding	241950	intraciliary transport; eating behavior; photoreceptor cell maintenance; negative regulation of fat cell differentiation; chaperone-mediated protein complex assembly	ATP binding; molecular_function; protein binding; nucleotide binding			Mm02524015_s1
TC1000001967.mm.1	5.94	5.35	1.51	0.1433	0.1828	Nkain2	Na+/K+ transporting ATPase interacting 2	Multiple_Complex	432450					Mm02581311_m1
TC0700003915.mm.1	4.96	4.37	1.51	5.22e-08	5.07e-07	Olfr66	olfactory receptor 66; Synthetic construct Mus musculus clone IMAGE:100016541, MGC:184560 olfactory receptor 66 (Olfr66) mRNA, encodes complete protein.	Coding	18367	signal transduction; G-protein coupled receptor signaling pathway; sensory perception of smell; detection of chemical stimulus involved in sensory perception of smell; response to stimulus	olfactory receptor activity; signal transducer activity; G-protein coupled receptor activity			Mm03039470_s1
TC0300003141.mm.1	4.26	3.66	1.51	6.82e-06	2.67e-05			NonCoding						Mm05684698_s1
TC0100002472.mm.1	18.97	18.38	1.51	3.61e-05	0.0001	Rpl10a-ps1	ribosomal protein L10A, pseudogene 1	Pseudogene	100043141					Mm01300991_g1
TC0300003233.mm.1	6.49	5.9	1.51	0.1439	0.1835	Lrrc71	leucine rich repeat containing 71	Multiple_Complex	74485	biological_process	molecular_function			Mm01218152_g1
TC1500000352.mm.1	7.57	6.97	1.51	0.0323	0.0474	Gm22392	predicted gene, 22392 [Source:MGI Symbol;Acc:MGI:5452169]	Small_RNA						TaqMan Probe Unavailable
TC0300001743.mm.1	5.52	4.93	1.51	0.012	0.0194			NonCoding						Mm03945431_s1
TC1000001836.mm.1	7.52	6.92	1.51	0.5135	0.5675			NonCoding						Mm05779729_s1
TC1800001372.mm.1	5.57	4.98	1.51	0.0002	0.0005			NonCoding						Mm05871630_s1
TC1800000085.mm.1	5.53	4.93	1.51	0.0015	0.0029			NonCoding						Mm03955387_s1
TC1400001942.mm.1	11.58	10.99	1.51	0.2629	0.315	Gm6055	predicted gene 6055	Pseudogene	606520					TaqMan Probe Unavailable
TC0900001847.mm.1	4.39	3.8	1.51	0.0006	0.0013			NonCoding						Mm05913216_s1
TC1200000609.mm.1	4.68	4.09	1.51	0.0002	0.0005			NonCoding						Mm05822311_m1
TC0400002089.mm.1	18.46	17.86	1.51	0.0018	0.0035	Gm27743	predicted gene, 27743 [Source:MGI Symbol;Acc:MGI:5531125]	Precursor_microRNA						TaqMan Probe Unavailable
TC0700002598.mm.1	18.46	17.86	1.51	0.0018	0.0035	Gm27592	predicted gene, 27592 [Source:MGI Symbol;Acc:MGI:5530974]	Precursor_microRNA						TaqMan Probe Unavailable
TC0M00000019.mm.1	17.82	17.22	1.51	0.0067	0.0115			NonCoding						Mm03975671_s1
TC1400000759.mm.1	5.35	4.75	1.51	6.25e-06	2.48e-05			NonCoding						Mm05847138_m1
TC0300000259.mm.1	7.61	7.02	1.51	0.1453	0.185			NonCoding						TaqMan Probe Unavailable
TC1800000513.mm.1	6.05	5.45	1.51	7.61e-05	0.0002			NonCoding						Mm05864056_m1
TC0400000564.mm.1	5.71	5.12	1.51	0.0046	0.0082			NonCoding						TaqMan Probe Unavailable
TC0400000173.mm.1	5.54	4.95	1.51	0.0582	0.081	Gm22817	predicted gene, 22817 [Source:MGI Symbol;Acc:MGI:5452594]	NonCoding						Mm05685808_s1
TC1300001652.mm.1	7.84	7.25	1.51	0.1868	0.2319	Hist1h2ba	histone cluster 1, H2ba	Coding	319177	chromatin organization; nucleosome assembly; nucleosome disassembly; inflammatory response; plasminogen activation; spermatogenesis, exchange of chromosomal proteins; positive regulation of binding; cellular response to acid chemical; mononuclear cell migration	DNA binding; protein heterodimerization activity			Mm03059288_gH
TC1700000524.mm.1	5.21	4.62	1.51	0.1433	0.1827			NonCoding						Mm03930004_s1
TC0600000771.mm.1	7.06	6.47	1.5	0.0247	0.0372			NonCoding						Mm01186161_m1
TC0M00000014.mm.1	9.83	9.24	1.5	0.1906	0.2362	mt-Th	mitochondrially encoded tRNA histidine [Source:MGI Symbol;Acc:MGI:102485]	tRNA						TaqMan Probe Unavailable
TC1200002635.mm.1	4.57	3.98	1.5	0.0005	0.0012	Ighv1-58	immunoglobulin heavy variable 1-58	Coding	780939					TaqMan Probe Unavailable
TC0700004531.mm.1	5.67	5.08	1.5	0.0426	0.0609	Cdhr5	cadherin-related family member 5	Coding	72040	cell adhesion; homophilic cell adhesion via plasma membrane adhesion molecules	calcium ion binding; beta-catenin binding; protein binding			Mm00511181_g1
TC1000003133.mm.1	6.55	5.96	1.5	3.93e-05	0.0001	Gm26847	predicted gene, 26847 [Source:MGI Symbol;Acc:MGI:5477341]	NonCoding						Mm03959212_g1
TC0300001487.mm.1	4.85	4.26	1.5	2.25e-05	7.4e-05			NonCoding						Mm05678218_s1
TC0X00002686.mm.1	6.88	6.29	1.5	0.0617	0.0853	Gm14801; RP23-418O17.1	predicted gene 14801; novel pseudogene	Pseudogene						TaqMan Probe Unavailable
TC0200000881.mm.1	5.51	4.93	1.5	0.0725	0.0987			NonCoding						Mm05884432_s1
TC1700002226.mm.1	9.72	9.13	1.5	0.9527	0.9603	Apobec2	apolipoprotein B mRNA editing enzyme, catalytic polypeptide 2	Coding	11811	mRNA processing; mRNA modification; DNA demethylation	catalytic activity; zinc ion binding; hydrolase activity; hydrolase activity, acting on carbon-nitrogen (but not peptide) bonds, in cyclic amidines; metal ion binding			Mm00477588_m1
TC1700000775.mm.1	4.78	4.19	1.5	0.0017	0.0033	Olfr110	olfactory receptor 110	Coding	258325	G-protein coupled receptor signaling pathway; sensory perception of smell; signal transduction; response to stimulus; detection of chemical stimulus involved in sensory perception of smell	olfactory receptor activity; signal transducer activity; G-protein coupled receptor activity			Mm00526098_s1
TC1900001470.mm.1	6.85	6.26	1.5	0.2307	0.2802	Gm24930	predicted gene, 24930	NonCoding						Mm05881051_s1
TC1500000767.mm.1	7.51	6.92	1.5	0.0003	0.0007	Rnu12	RNA U12, small nuclear	Small_RNA	104307					TaqMan Probe Unavailable
TC0700001881.mm.1	6.66	6.08	1.5	0.0001	0.0003			NonCoding						Mm00850357_g1
TC0700002719.mm.1	7.74	7.15	1.5	0.0048	0.0085	2200002D01Rik	RIKEN cDNA 2200002D01 gene	Multiple_Complex	72275	biological_process	molecular_function			Mm04209064_gH
TC0100002828.mm.1	5.95	5.36	1.5	0.0651	0.0895			NonCoding						Mm05867889_m1
TC0600001383.mm.1	18.91	18.32	1.5	2.97e-08	3.3e-07	Gm8430	predicted pseudogene 8430	Multiple_Complex	667035					Mm01180369_g1
TC0300001445.mm.1	9.24	8.65	1.5	0.2142	0.2623	Gbp7	guanylate binding protein 7	Multiple_Complex	229900	defense response to protozoan; adhesion of symbiont to host; defense response to Gram-positive bacterium; cellular response to interferon-gamma; metabolic process	nucleotide binding; molecular_function; GTPase activity; GTP binding			Mm00523797_m1
TC0100003230.mm.1	4.36	3.77	1.5	3.99e-05	0.0001			NonCoding						Mm05882753_s1
TC0100001359.mm.1	4.98	4.4	1.5	0.0162	0.0254			NonCoding						Mm05830046_s1
TC1200001716.mm.1	5.89	5.31	1.5	0.0057	0.01			NonCoding						Mm05830732_s1
TC0100001717.mm.1	6.25	5.66	1.5	0.0011	0.0023	Gm17275	predicted gene, 17275	NonCoding	100504581					Mm03985669_s1
TC0300002708.mm.1	5.07	4.48	1.5	0.0001	0.0003	Gm24383	predicted gene, 24383	NonCoding						Mm05682709_s1
TC1400002161.mm.1	6.66	6.07	1.5	0.0681	0.0933	Phf11a	PHD finger protein 11A	Coding	219131	regulation of immune response; biological_process	metal ion binding; molecular_function; zinc ion binding			Mm00553764_m1
TC1500002250.mm.1	8.42	7.84	1.5	0.314	0.3687	Galnt6	UDP-N-acetyl-alpha-D-galactosamine:polypeptide N-acetylgalactosaminyltransferase 6	Coding	207839	protein glycosylation	polypeptide N-acetylgalactosaminyltransferase activity; transferase activity; transferase activity, transferring glycosyl groups; carbohydrate binding; metal ion binding			Mm00552578_m1
TC1000003135.mm.1	6.72	6.13	1.5	0.0121	0.0196	Il23a	interleukin 23, alpha subunit p19	Coding	83430	positive regulation of T cell mediated cytotoxicity; positive regulation of defense response to virus by host; immune system process; positive regulation of T-helper 1 type immune response; inflammatory response; immune response; positive regulation of activation of JAK2 kinase activity; negative regulation of interleukin-10 production; positive regulation of granulocyte macrophage colony-stimula…	cytokine activity; protein binding; interleukin-23 receptor binding			Mm00518984_m1
TC1100000209.mm.1	7.29	6.71	1.5	0.1282	0.1656			NonCoding						Mm05805057_s1
TC0200005347.mm.1	10.72	10.14	1.5	2.65e-05	8.53e-05	Gm11009	predicted gene 11009 [Source:MGI Symbol;Acc:MGI:3779227]	Coding		regulation of transcription, DNA-templated; biological_process	molecular_function; nucleic acid binding; metal ion binding			TaqMan Probe Unavailable
TC0X00001281.mm.1	6.82	6.23	1.5	0.0004	0.0009	Gm15154	predicted gene 15154 [Source:MGI Symbol;Acc:MGI:3705516]	Multiple_Complex						Mm05788831_s1
TC0200004758.mm.1	4.94	4.36	1.5	2.53e-05	8.2e-05	Gm26165	predicted gene, 26165 [Source:MGI Symbol;Acc:MGI:5455942]	Small_RNA						TaqMan Probe Unavailable
TC1400001630.mm.1	6.28	5.7	1.5	0.0041	0.0074	Gm23633	predicted gene, 23633 [Source:MGI Symbol;Acc:MGI:5453410]	Precursor_microRNA						TaqMan Probe Unavailable
TC1000003009.mm.1	4.93	4.35	1.5	0.0027	0.0052			NonCoding						Mm05804000_s1
TC0X00000868.mm.1	8.02	7.43	1.5	0.1293	0.1669	Gm14789; RP23-57I15.2	predicted gene 14789; novel pseudogene	Multiple_Complex						TaqMan Probe Unavailable
TC0400002322.mm.1	6.74	6.16	1.5	0.4461	0.5021			NonCoding						Mm05694302_s1
TC1500000853.mm.1	7.88	7.29	1.5	0.2625	0.3146	Gm23144	predicted gene, 23144 [Source:MGI Symbol;Acc:MGI:5452921]	Small_RNA						TaqMan Probe Unavailable
TC0700003620.mm.1	15.56	14.98	1.5	1.27e-09	3.31e-08	Gm10160	predicted gene 10160 [Source:MGI Symbol;Acc:MGI:3642884]	Coding		biological_process	molecular_function			TaqMan Probe Unavailable
TC1200002103.mm.1	9.42	8.84	1.5	0.2197	0.2684	Tgfb3	transforming growth factor, beta 3	Coding	21809		type II transforming growth factor beta receptor binding; cytokine activity; transforming growth factor beta receptor binding; growth factor activity; type I transforming growth factor beta receptor binding; type III transforming growth factor beta receptor binding; identical protein binding; protein heterodimerization activity; transforming growth factor beta binding; protein binding			Mm00436960_m1
TC0X00001952.mm.1	5.77	5.19	1.5	1.12e-05	4.09e-05	Gm14562	predicted gene 14562	Multiple_Complex	100416191					Mm01347973_s1
TC1000000956.mm.1	9.97	9.38	1.5	0.2826	0.336			NonCoding						TaqMan Probe Unavailable
TC1000001001.mm.1	4.4	3.82	1.5	0.2144	0.2624			NonCoding						TaqMan Probe Unavailable
TC1300000182.mm.1	5.73	5.15	1.5	0.0169	0.0264	Hist1h4m; Hist1h4n	histone cluster 1, H4m; histone cluster 1, H4n	Coding	100041230; 319161	nucleosome assembly; DNA replication-dependent nucleosome assembly; DNA replication-independent nucleosome assembly; negative regulation of megakaryocyte differentiation; protein heterotetramerization; chromatin silencing at rDNA	histone binding; poly(A) RNA binding; DNA binding; protein binding; protein heterodimerization activity			Mm04212300_gH
TC0600001969.mm.1	4.81	4.23	1.5	0.0001	0.0003	Gm25589	predicted gene, 25589 [Source:MGI Symbol;Acc:MGI:5455366]	Small_RNA						Mm05727556_s1
TC1200000601.mm.1	5.36	4.78	1.5	0.0029	0.0055			NonCoding						Mm05822296_s1
TC0200002402.mm.1	16.73	16.15	1.5	2.08e-06	9.88e-06	Metazoa_SRP	Metazoan signal recognition particle RNA	NonCoding						TaqMan Probe Unavailable
TC1400002294.mm.1	4.75	4.17	1.49	0.0005	0.0011	Mir6539	microRNA 6539	Precursor_microRNA	102465310					Mm04416442_s1
TC0200000352.mm.1	6.66	6.08	1.49	0.0698	0.0954	Apbb1ip	amyloid beta (A4) precursor protein-binding, family B, member 1 interacting protein	Multiple_Complex	54519	T cell activation via T cell receptor contact with antigen bound to MHC molecule on antigen presenting cell; signal transduction; positive regulation of cell adhesion	protein binding			Mm00834620_m1
TC1600001880.mm.1	8.5	7.92	1.49	0.0416	0.0596	Gm24968	predicted gene, 24968 [Source:MGI Symbol;Acc:MGI:5454745]	Small_RNA						TaqMan Probe Unavailable
TC1100000454.mm.1	6.76	6.18	1.49	0.0004	0.0009	Gm22284	predicted gene, 22284 [Source:MGI Symbol;Acc:MGI:5452061]	Small_RNA						TaqMan Probe Unavailable
TC1700001071.mm.1	9.25	8.67	1.49	0.1069	0.1405	LOC100861810	PREDICTED: uncharacterized LOC100861810 (LOC100861810), miscRNA.	NonCoding						TaqMan Probe Unavailable
TC0500001803.mm.1	4.95	4.37	1.49	0.0003	0.0007	Gm27033; RP24-510G5.4	predicted gene, 27033 [Source:MGI Symbol;Acc:MGI:5504148]; novel transcript	NonCoding						Mm05711157_s1
TC0100003596.mm.1	5.9	5.32	1.49	0.0165	0.0259			NonCoding						Mm05665523_m1
TC1100003643.mm.1	5.91	5.33	1.49	0.0049	0.0086	Gm11594	predicted gene 11594 [Source:MGI Symbol;Acc:MGI:3650496]	Pseudogene						TaqMan Probe Unavailable
TC0700000527.mm.1	6.25	5.67	1.49	0.4346	0.491	Ppp1r14a	protein phosphatase 1, regulatory (inhibitor) subunit 14A	Coding	68458	cellular response to drug; regulation of phosphorylation; negative regulation of catalytic activity	protein phosphatase inhibitor activity			Mm00471820_m1
TC1200000989.mm.1	5.48	4.91	1.49	3.1e-09	6.2e-08	Kcnk13	potassium channel, subfamily K, member 13	Coding	217826	transport; ion transport; potassium ion transport; stabilization of membrane potential; regulation of ion transmembrane transport; potassium ion transmembrane transport	voltage-gated ion channel activity; potassium channel activity; potassium ion leak channel activity			Mm00524725_m1
TC1900001574.mm.1	5.37	4.79	1.49	6.71e-06	2.63e-05			NonCoding						Mm05881376_m1
TC0100002075.mm.1	12.4	11.82	1.49	0.0261	0.0391	Gm10222	predicted gene 10222 [Source:MGI Symbol;Acc:MGI:3642643]	Coding						Mm04225306_g1
TC0200003409.mm.1	5.75	5.17	1.49	0.0018	0.0036			NonCoding						Mm05893547_s1
TC0X00003121.mm.1	4.98	4.4	1.49	0.0006	0.0013	Gm8202	predicted gene 8202 [Source:MGI Symbol;Acc:MGI:3646496]	Multiple_Complex						Mm01331902_s1
TC1500001913.mm.1	5.28	4.7	1.49	0.0007	0.0014			NonCoding						Mm01976101_s1
TC1800000832.mm.1	5.34	4.76	1.49	0.0032	0.0059			NonCoding						Mm05869463_g1
TC1200001773.mm.1	5.39	4.81	1.49	0.0243	0.0366			NonCoding						Mm05830913_s1
TC0200000956.mm.1	4.82	4.25	1.49	1.31e-06	6.7e-06			NonCoding						Mm05884749_s1
TC0700003444.mm.1	5.4	4.83	1.49	0.0002	0.0005			NonCoding						Mm02020851_s1
TC0200000125.mm.1	6.35	5.77	1.49	0.0211	0.0322	Mir467a-3	microRNA 467a-3	Precursor_microRNA	100124642					TaqMan Probe Unavailable
TC0200000143.mm.1	6.35	5.77	1.49	0.0211	0.0322	Mir467a-6	microRNA 467a-6	Precursor_microRNA	100124627					TaqMan Probe Unavailable
TC0200000173.mm.1	6.35	5.77	1.49	0.0211	0.0322	Mir467a-10	microRNA 467a-10	Precursor_microRNA	100526539					TaqMan Probe Unavailable
TC0X00002285.mm.1	5.87	5.29	1.49	0.0006	0.0014	Gm14645	predicted gene 14645 [Source:MGI Symbol;Acc:MGI:3705691]	Multiple_Complex						Mm05797020_s1
TC1700002351.mm.1	6.81	6.23	1.49	1.55e-07	1.19e-06	Tnfsf14	tumor necrosis factor (ligand) superfamily, member 14	Coding	50930	immune response; release of cytoplasmic sequestered NF-kappaB; positive regulation of T cell chemotaxis; T cell costimulation; negative regulation of cysteine-type endopeptidase activity involved in apoptotic process; positive regulation of myoblast differentiation; positive regulation of myoblast fusion; cellular response to mechanical stimulus	receptor binding; cytokine activity; tumor necrosis factor receptor binding; cysteine-type endopeptidase inhibitor activity involved in apoptotic process			Mm00444567_m1
TC1100003639.mm.1	7.27	6.69	1.49	0.1325	0.1705	Mir7235	microRNA 7235	Precursor_microRNA	102466822					TaqMan Probe Unavailable
TC0200004609.mm.1	8.19	7.61	1.49	0.081	0.1091	Gm14043; RP23-358G23.3	predicted gene 14043; novel pseudogene	Multiple_Complex						TaqMan Probe Unavailable
TC1800001637.mm.1	11.56	10.98	1.49	0.6396	0.6862	Slc14a1	solute carrier family 14 (urea transporter), member 1	Multiple_Complex	108052	transport; water transport; urea transport; urea transmembrane transport	water transmembrane transporter activity; urea transmembrane transporter activity; urea channel activity			Mm00472193_g1
TC1600001593.mm.1	8.66	8.08	1.49	4.8e-06	1.99e-05	Ndufb4	NADH dehydrogenase (ubiquinone) 1 beta subcomplex 4	Multiple_Complex	68194	response to oxidative stress; oxidation-reduction process	NADH dehydrogenase (ubiquinone) activity	GenMAPP	Electron_Transport_Chain	Mm00503268_m1
TC1400001749.mm.1	5.19	4.61	1.49	5.69e-05	0.0002			Multiple_Complex						Mm05748520_s1
TC0200001234.mm.1	6.37	5.79	1.49	0.0427	0.061	Aplnr	apelin receptor	Coding	23796	signal transduction; G-protein coupled receptor signaling pathway; multicellular organismal development; gastrulation; regulation of body fluid levels; heart development	signal transducer activity; G-protein coupled receptor activity	GenMAPP	GPCRDB_Class_A_Rhodopsin-like	Mm00442191_s1
TC0900002641.mm.1	18.44	17.87	1.49	0.0036	0.0065	Gm28010	predicted gene, 28010 [Source:MGI Symbol;Acc:MGI:5531392]	Precursor_microRNA						TaqMan Probe Unavailable
TC1000001367.mm.1	7.78	7.21	1.49	0.0419	0.06	LOC100862040	PREDICTED: uncharacterized LOC100862040, transcript variant 1 (LOC100862040), miscRNA.; PREDICTED: uncharacterized LOC100862040, transcript variant 2 (LOC100862040), miscRNA.	NonCoding						Mm05911819_s1
TC0200003738.mm.1	5.45	4.88	1.49	0.1717	0.2151	LOC100861846	PREDICTED: uncharacterized LOC100861846 (LOC100861846), miscRNA.	NonCoding						TaqMan Probe Unavailable
TC1200001978.mm.1	5.34	4.77	1.49	0.0006	0.0012			NonCoding						Mm05831741_s1
TC0600002381.mm.1	6.07	5.5	1.49	0.1744	0.2181	Fam13a	family with sequence similarity 13, member A	Multiple_Complex	58909	biological_process	molecular_function			Mm00467908_m1
TC1700002790.mm.1	13.55	12.98	1.49	0.0003	0.0008	H2-L; H2-D1	histocompatibility 2, D region locus L; histocompatibility 2, D region locus 1	Multiple_Complex	14980; 14964	immune system process; antigen processing and presentation of peptide antigen via MHC class I; defense response; immune response; antigen processing and presentation; positive regulation of T cell mediated cytotoxicity; antigen processing and presentation of endogenous peptide antigen via MHC class I via ER pathway, TAP-dependent; negative regulation of neuron projection development; antigen proc…	receptor binding; peptide antigen binding; protein binding; beta-2-microglobulin binding; T cell receptor binding; poly(A) RNA binding; TAP binding; peptide binding; protein heterodimerization activity			Mm04208017_mH
TC1100003335.mm.1	5.31	4.74	1.49	0.0297	0.0439			NonCoding						Mm03957584_s1
TC1700001228.mm.1	5.73	5.16	1.49	0.0272	0.0406			NonCoding						Mm05856308_m1
TC1900000311.mm.1	6.12	5.55	1.49	9.61e-10	2.74e-08	Gm9806	predicted gene 9806 [Source:MGI Symbol;Acc:MGI:3708646]	Multiple_Complex						Mm05873945_s1
TC0600003421.mm.1	7.7	7.13	1.49	0.1084	0.1423			NonCoding						Mm05733499_g1
TC0600001630.mm.1	4.86	4.29	1.49	0.0003	0.0007			NonCoding						Mm05726335_m1
TC1100004053.mm.1	6.09	5.52	1.49	0.0587	0.0816	Cd300ld	CD300 molecule-like family member d	Coding	217305	immune system process; regulation of interleukin-6 production; regulation of tumor necrosis factor production	protein binding			Mm00520728_m1
TC0700004367.mm.1	18.31	17.74	1.49	0.0029	0.0054	Gm24365	predicted gene, 24365 [Source:MGI Symbol;Acc:MGI:5454142]	Precursor_microRNA						TaqMan Probe Unavailable
TC1300000952.mm.1	13.61	13.03	1.49	0.0065	0.0111	Gm23019	predicted gene, 23019	Precursor_microRNA						TaqMan Probe Unavailable
TC1500001803.mm.1	6.33	5.76	1.49	6.1e-07	3.58e-06	Gm24056	predicted gene, 24056 [Source:MGI Symbol;Acc:MGI:5453833]	Small_RNA						TaqMan Probe Unavailable
TC0100003816.mm.1	4.55	3.98	1.49	2.48e-05	8.04e-05	Gm22446	predicted gene, 22446 [Source:MGI Symbol;Acc:MGI:5452223]	Small_RNA						TaqMan Probe Unavailable
TC1500002069.mm.1	19.05	18.48	1.48	3.35e-07	2.21e-06	Rpl31-ps8	ribosomal protein L31, pseudogene 8	Pseudogene	667682					TaqMan Probe Unavailable
TC1300002442.mm.1	4.84	4.27	1.48	2.73e-06	1.24e-05	Gm26527	predicted gene, 26527 [Source:MGI Symbol;Acc:MGI:5477021]	NonCoding						Mm00503655_s1
TC1400000190.mm.1	4.45	3.88	1.48	0.0006	0.0014			NonCoding						Mm05845856_s1
TC1200001079.mm.1	4.69	4.12	1.48	0.0065	0.0112			NonCoding						Mm05824162_m1
TC0700001276.mm.1	6.59	6.02	1.48	0.017	0.0266			NonCoding						Mm05737092_s1
TC0X00002854.mm.1	7.73	7.16	1.48	0.0468	0.0664	Gm23322	predicted gene, 23322 [Source:MGI Symbol;Acc:MGI:5453099]	Small_RNA						Mm05799180_s1
TC0600001908.mm.1	5.93	5.36	1.48	0.1634	0.2057			NonCoding						Mm05727229_s1
TC1800000337.mm.1	6.5	5.93	1.48	0.016	0.0251			NonCoding						Mm05863252_s1
TC0400000489.mm.1	4.96	4.39	1.48	2.41e-07	1.68e-06			NonCoding						Mm05687570_m1
TC0400000299.mm.1	10.55	9.98	1.48	3.85e-05	0.0001	Gm12751	predicted gene 12751	Multiple_Complex	100039220					Mm00725188_m1
TC0600000189.mm.1	5.49	4.92	1.48	0.0631	0.087			NonCoding						Mm05720033_s1
TC0500002841.mm.1	5.11	4.54	1.48	0.2248	0.2738			NonCoding						Mm05716200_s1
TC0200003775.mm.1	4.52	3.96	1.48	9.16e-07	4.99e-06			NonCoding						Mm05895506_m1
TC1500001781.mm.1	8.87	8.3	1.48	0.0027	0.0051			NonCoding						Mm05910595_s1
TC0100000736.mm.1	7.76	7.19	1.48	0.3848	0.4414	Gm10553	predicted gene 10553 [Source:MGI Symbol;Acc:MGI:3642178]	Coding						Mm02765383_g1
TC0300003121.mm.1	5.69	5.12	1.48	0.0018	0.0035			NonCoding						Mm05684572_s1
TC0800000579.mm.1	5.56	5	1.48	0.0018	0.0036	Gm24929	predicted gene, 24929 [Source:MGI Symbol;Acc:MGI:5454706]	Small_RNA						TaqMan Probe Unavailable
TC1900000487.mm.1	8.27	7.7	1.48	0.1724	0.2158	Gm23095	predicted gene, 23095 [Source:MGI Symbol;Acc:MGI:5452872]	Small_RNA						TaqMan Probe Unavailable
TC1100003038.mm.1	5.97	5.4	1.48	0.0012	0.0025	Gm22442	predicted gene, 22442 [Source:MGI Symbol;Acc:MGI:5452219]	Small_RNA						TaqMan Probe Unavailable
TC0500003729.mm.1	6.89	6.33	1.48	0.1553	0.1965	Gbp8	guanylate-binding protein 8	Coding	76074	cellular response to interferon-gamma; metabolic process	nucleotide binding; molecular_function; GTPase activity; GTP binding			Mm01201328_m1
TC1100002976.mm.1	7.06	6.49	1.48	0.0576	0.0801	Gm12294	predicted gene 12294 [Source:MGI Symbol;Acc:MGI:3649526]	Multiple_Complex						Mm05815209_s1
TC0X00000834.mm.1	4.82	4.25	1.48	0.0002	0.0005	Gm14764; RP23-467O2.2	predicted gene 14764 [Source:MGI Symbol;Acc:MGI:3705248]; putative novel transcript	NonCoding						Mm05787484_m1
TC0200002480.mm.1	18.44	17.88	1.48	0.0012	0.0024	Gm22174	predicted gene, 22174 [Source:MGI Symbol;Acc:MGI:5451951]	Precursor_microRNA						TaqMan Probe Unavailable
TC0900000991.mm.1	5.59	5.02	1.48	0.1969	0.2431			NonCoding						Mm05775326_s1
TC1000001734.mm.1	6.03	5.46	1.48	0.0003	0.0007			NonCoding						Mm03941607_s1
TC0900001125.mm.1	5.07	4.5	1.48	1.14e-06	6e-06	Gm24649	predicted gene, 24649 [Source:MGI Symbol;Acc:MGI:5454426]	Ribosomal						TaqMan Probe Unavailable
TC0800003056.mm.1	17.76	17.19	1.48	2.26e-05	7.42e-05			NonCoding						TaqMan Probe Unavailable
TC1100003939.mm.1	5.06	4.49	1.48	8.35e-06	3.18e-05			NonCoding						Mm03974268_s1
TC1100000089.mm.1	7.44	6.87	1.48	0.0143	0.0227	Gm11402; RP23-198N14.4	predicted gene 11402; novel pseudogene	Multiple_Complex						TaqMan Probe Unavailable
TC1700000388.mm.1	5.21	4.65	1.48	0.0018	0.0034			NonCoding						Mm05900451_m1
TC0400000132.mm.1	5.01	4.44	1.48	2.75e-05	8.79e-05	Gm11845	predicted gene 11845 [Source:MGI Symbol;Acc:MGI:3651557]	Multiple_Complex						Mm05685626_s1
TC0X00000459.mm.1	6.14	5.58	1.48	0.0029	0.0053	Gm22539	predicted gene, 22539 [Source:MGI Symbol;Acc:MGI:5452316]	Small_RNA						TaqMan Probe Unavailable
TC1900000472.mm.1	7.21	6.64	1.48	0.0265	0.0395	Pten	phosphatase and tensin homolog	Multiple_Complex	19211	angiogenesis; negative regulation of protein phosphorylation; regulation of B cell apoptotic process; protein dephosphorylation; lipid metabolic process; apoptotic process; activation of APC-Cdc20 complex activity; neuron-neuron synaptic transmission; nervous system development; synapse assembly; central nervous system development; heart development; learning or memory; memory; locomotory behavio…	magnesium ion binding; phosphatidylinositol-3-phosphatase activity; phosphoprotein phosphatase activity; protein serine/threonine phosphatase activity; protein tyrosine phosphatase activity; platelet-derived growth factor receptor binding; protein binding; protein tyrosine/serine/threonine phosphatase activity; anaphase-promoting complex binding; phosphatidylinositol-3,4,5-trisphosphate 3-phospha…			Mm05875706_s1
TC1500001798.mm.1	5.69	5.13	1.48	4.61e-08	4.6e-07	Mb	myoglobin	Coding	17189	response to hypoxia; transport; heart development; response to hormone; oxygen transport; response to hydrogen peroxide; enucleate erythrocyte differentiation; brown fat cell differentiation; slow-twitch skeletal muscle fiber contraction	oxygen transporter activity; oxygen binding; heme binding; metal ion binding; iron ion binding			Mm00442968_m1
TC0300002238.mm.1	4.44	3.87	1.48	0.0111	0.0181			NonCoding						Mm05681322_s1
TC0700003464.mm.1	9.86	9.3	1.48	0.1564	0.1977	Arrdc4	arrestin domain containing 4	Multiple_Complex	66412	positive regulation of ubiquitin-protein transferase activity	molecular_function	GenMAPP	Statin_Pathway_PharmGKB	Mm00508442_m1
TC0X00003124.mm.1	17.75	17.18	1.48	7.18e-07	4.09e-06			NonCoding						TaqMan Probe Unavailable
TC0Y00000362.mm.1	4.63	4.07	1.48	2.61e-05	8.42e-05	Gm20884	predicted gene, 20884	Coding	100041714					TaqMan Probe Unavailable
TC0Y00000421.mm.1	4.63	4.07	1.48	2.61e-05	8.42e-05	Gm21654	predicted gene, 21654	Coding	100862336					TaqMan Probe Unavailable
TC0100002528.mm.1	5.06	4.49	1.48	0.0329	0.0482			NonCoding						Mm03970830_s1
TC0900002933.mm.1	5	4.44	1.48	0.0225	0.0342			NonCoding						Mm05783217_m1
TC0X00000428.mm.1	5.62	5.05	1.48	0.094	0.125	Gm24038	predicted gene, 24038 [Source:MGI Symbol;Acc:MGI:5453815]	Small_RNA						TaqMan Probe Unavailable
TC0300002866.mm.1	5.32	4.76	1.48	2.31e-06	1.08e-05	4933405D12Rik	RIKEN cDNA 4933405D12 gene	NonCoding	74057					Mm01718314_m1
TC0600002925.mm.1	18.46	17.9	1.48	0.0007	0.0016	Gm23365	predicted gene, 23365 [Source:MGI Symbol;Acc:MGI:5453142]	Precursor_microRNA						TaqMan Probe Unavailable
TC1200002597.mm.1	4.7	4.14	1.48	0.0084	0.0142	Ighv6-7	Ighv6-7 immunoglobulin heavy variable V6-7	NonCoding	432701					Mm01618084_g1
TC0100000173.mm.1	13.92	13.36	1.48	0.0401	0.0577			NonCoding						TaqMan Probe Unavailable
TC1100000681.mm.1	7.58	7.01	1.48	0.1207	0.1568	Gm12250	predicted gene 12250	Multiple_Complex	631323		GTP binding			Mm01352113_m1
TC1200002082.mm.1	6.67	6.11	1.48	0.0766	0.1038	Ltbp2	latent transforming growth factor beta binding protein 2	Multiple_Complex	16997	extracellular fibril organization	calcium ion binding; heparin binding; growth factor binding			Mm00522058_m1
TC0800001345.mm.1	18.41	17.85	1.48	0.006	0.0104			Precursor_microRNA						TaqMan Probe Unavailable
TC1100001462.mm.1	6.99	6.43	1.48	5.94e-05	0.0002			NonCoding						Mm05809558_s1
TC0X00001866.mm.1	5.32	4.76	1.48	0.0009	0.0019	n-R5s3	nuclear encoded rRNA 5S 3 [Source:MGI Symbol;Acc:MGI:4421737]	Ribosomal						TaqMan Probe Unavailable
TC0100003330.mm.1	5.27	4.71	1.48	0.0334	0.0489			NonCoding						Mm05889531_s1
TC0200001665.mm.1	4.68	4.12	1.48	0.0486	0.0687			NonCoding						Mm05904819_s1
TC1300001376.mm.1	18.41	17.85	1.47	0.0036	0.0066	Gm22460	predicted gene, 22460 [Source:MGI Symbol;Acc:MGI:5452237]	Precursor_microRNA						TaqMan Probe Unavailable
TC0900000529.mm.1	5.59	5.03	1.47	0.0017	0.0034	Cd3d	CD3 antigen, delta polypeptide	Coding	12500	protein complex assembly; cell surface receptor signaling pathway; T cell activation; positive thymic T cell selection; T cell differentiation; positive regulation of transcription from RNA polymerase II promoter	transmembrane signaling receptor activity; protein binding; protein heterodimerization activity; transcription coactivator activity			Mm00442746_m1
TC1600000931.mm.1	6	5.44	1.47	0.0413	0.0592	Gm24508	predicted gene, 24508 [Source:MGI Symbol;Acc:MGI:5454285]	Small_RNA						TaqMan Probe Unavailable
TC0500002914.mm.1	5.25	4.69	1.47	0.0029	0.0055			NonCoding						Mm05716456_s1
TC1400000725.mm.1	5.78	5.22	1.47	0.0007	0.0015	Traj59	T cell receptor alpha joining 59	Multiple_Complex	100124293					TaqMan Probe Unavailable
TC0700001237.mm.1	5.78	5.22	1.47	0.0386	0.0557			NonCoding						Mm05911023_s1
TC1_GL456211_random00000003.mm.1	8.44	7.88	1.47	0.1001	0.1324			Coding						TaqMan Probe Unavailable
TC0500001558.mm.1	7.42	6.86	1.47	0.2271	0.2764			NonCoding						TaqMan Probe Unavailable
TC1400001567.mm.1	5.16	4.6	1.47	0.0227	0.0344	Kcnma1	potassium large conductance calcium-activated channel, subfamily M, alpha member 1	Multiple_Complex	16531					Mm01268584_m1
TC1700000570.mm.1	4.98	4.42	1.47	0.0013	0.0027			NonCoding						Mm05854473_m1
TC0900002770.mm.1	10.29	9.73	1.47	0.0956	0.1269	Fam46a	family with sequence similarity 46, member A	Multiple_Complex	212943	regulation of gene expression; regulation of blood coagulation	poly(A) RNA binding; protein binding			Mm01171570_m1
TC1900000648.mm.1	4.21	3.65	1.47	0.0296	0.0437			NonCoding						Mm05876307_s1
TC1500001695.mm.1	5.02	4.46	1.47	0.0087	0.0146			NonCoding						Mm03979244_s1
TC1000001560.mm.1	5.93	5.38	1.47	0.0002	0.0005	Arhgap9	Rho GTPase activating protein 9; Rho GTPase activating protein 9 (Arhgap9), mRNA.	Coding	216445	positive regulation of GTPase activity; signal transduction	GTPase activator activity; phosphatidylinositol-3,4,5-trisphosphate binding			Mm00524568_g1
TC1000003019.mm.1	5.72	5.16	1.47	0.0053	0.0093	Irak3	interleukin-1 receptor-associated kinase 3	Multiple_Complex	73914		nucleotide binding; magnesium ion binding; protein kinase activity; protein serine/threonine kinase activity; protein binding; ATP binding; kinase activity; transferase activity; protein homodimerization activity; protein heterodimerization activity			Mm01164307_m1
TC1600000102.mm.1	4.88	4.33	1.47	0.0003	0.0007			NonCoding						Mm03972047_m1
TSUnmapped00000097.mm.1	18.71	18.15	1.47	1.62e-06	8.03e-06	Rn28s1	28S ribosomal RNA	Ribosomal	236598
TC0400003616.mm.1	18.37	17.81	1.47	0.0013	0.0027	Gm28017	predicted gene, 28017 [Source:MGI Symbol;Acc:MGI:5531399]	Precursor_microRNA						TaqMan Probe Unavailable
TC0200003031.mm.1	18.45	17.89	1.47	0.0024	0.0046	Gm23638	predicted gene, 23638 [Source:MGI Symbol;Acc:MGI:5453415]	Precursor_microRNA						TaqMan Probe Unavailable
TC1100002318.mm.1	18.45	17.89	1.47	0.0024	0.0046	Gm23681	predicted gene, 23681 [Source:MGI Symbol;Acc:MGI:5453458]	Precursor_microRNA						TaqMan Probe Unavailable
TC1400002492.mm.1	18.45	17.89	1.47	0.0024	0.0046	Gm27857	predicted gene, 27857 [Source:MGI Symbol;Acc:MGI:5531239]	Precursor_microRNA						TaqMan Probe Unavailable
TC1300001559.mm.1	13.05	12.5	1.47	0.0582	0.081			NonCoding						Mm05727273_g1
TC0700004517.mm.1	8.57	8.01	1.47	0.0141	0.0224			NonCoding						Mm05911906_s1
TC1100002363.mm.1	7.37	6.81	1.47	0.0027	0.0051	Gm22753	predicted gene, 22753 [Source:MGI Symbol;Acc:MGI:5452530]	Small_RNA						TaqMan Probe Unavailable
TC0200001289.mm.1	5.84	5.29	1.47	0.02	0.0307	Olfr1122	olfactory receptor 1122	Coding	259033	G-protein coupled receptor signaling pathway; sensory perception of smell; signal transduction; response to stimulus; detection of chemical stimulus involved in sensory perception of smell	olfactory receptor activity; signal transducer activity; G-protein coupled receptor activity			Mm00529743_s1
TC1600000739.mm.1	4.84	4.28	1.47	2.16e-05	7.14e-05			NonCoding						Mm05793940_s1
TC0100001139.mm.1	6.6	6.05	1.47	0.4482	0.5042			NonCoding						Mm05819232_s1
TC1700002198.mm.1	8.44	7.89	1.47	5.98e-06	2.39e-05			NonCoding						TaqMan Probe Unavailable
TC0200002910.mm.1	6.7	6.15	1.47	0.2446	0.2954	5031426D15Rik	RIKEN cDNA 5031426D15 gene; RIKEN cDNA 5031426D15 gene (5031426D15Rik), non-coding RNA.	NonCoding	68144					Mm00509675_s1
TC1400000997.mm.1	8.58	8.03	1.47	0.4385	0.495	Mir320	microRNA 320	Precursor_microRNA	723838	negative regulation of gene expression; cellular response to glucose stimulus; positive regulation of stem cell proliferation				Mm04238234_s1
TC0800000039.mm.1	9.38	8.82	1.47	0.0233	0.0353	Zfp958	zinc finger protein 958	Coding	233987	regulation of transcription, DNA-templated; biological_process	molecular_function; nucleic acid binding; metal ion binding			Mm01221618_mH
TC0100003242.mm.1	8.14	7.58	1.47	0.1913	0.2369	Gm22756	predicted gene, 22756 [Source:MGI Symbol;Acc:MGI:5452533]	Small_RNA						TaqMan Probe Unavailable
TC1200000031.mm.1	8.14	7.58	1.47	0.1913	0.2369	Gm22003	predicted gene, 22003 [Source:MGI Symbol;Acc:MGI:5451780]	Small_RNA						TaqMan Probe Unavailable
TC1400002824.mm.1	7.05	6.49	1.47	0.0023	0.0045	Trav4n-4	Trav4n-4 T cell receptor alpha variable 4N-4; T cell receptor alpha variable 4N-4	Multiple_Complex	100042607					TaqMan Probe Unavailable
TC0400003365.mm.1	18.42	17.87	1.47	0.0017	0.0033	Gm22398	predicted gene, 22398 [Source:MGI Symbol;Acc:MGI:5452175]	Precursor_microRNA						TaqMan Probe Unavailable
TC1700001069.mm.1	18.42	17.87	1.47	0.0017	0.0033	Gm25731	predicted gene, 25731 [Source:MGI Symbol;Acc:MGI:5455508]	Precursor_microRNA						TaqMan Probe Unavailable
TC1100001242.mm.1	5.39	4.83	1.47	0.0158	0.0248	Slfn3	schlafen 3	Multiple_Complex	20557	negative regulation of cell proliferation	ATP binding			Mm00488309_g1
TC0X00000218.mm.1	4.83	4.28	1.47	0.0994	0.1315	Timp1	tissue inhibitor of metalloproteinase 1	Coding	21857		protease binding; enzyme inhibitor activity; cytokine activity; growth factor activity; metalloendopeptidase inhibitor activity; peptidase inhibitor activity; metal ion binding	GenMAPP	Matrix_Metalloproteinases	Mm00441818_m1
TC0M00000004.mm.1	18.74	18.18	1.47	1.13e-09	3.07e-08	ND1	NADH dehydrogenase subunit 1	Multiple_Complex	17716	transport; response to hydroperoxide; oxidation-reduction process; response to drug; response to organic cyclic compound	NADH dehydrogenase (ubiquinone) activity; oxidoreductase activity; protein binding	GenMAPP	Electron_Transport_Chain	Mm03975671_s1
TC0500002271.mm.1	7.24	6.69	1.47	0.0077	0.013			NonCoding						Mm05712996_g1
TC0700001866.mm.1	18.3	17.75	1.47	1.29e-06	6.61e-06			NonCoding						TaqMan Probe Unavailable
TC0900001362.mm.1	5.52	4.96	1.47	0.0121	0.0196	Gm23595	predicted gene, 23595 [Source:MGI Symbol;Acc:MGI:5453372]	Small_RNA						TaqMan Probe Unavailable
TC0100003116.mm.1	4.75	4.2	1.47	0.0086	0.0144			NonCoding						Mm03984487_s1
TC1100000820.mm.1	6.27	5.72	1.47	0.0295	0.0437	Cdrt4	CMT1A duplicated region transcript 4	Coding	66338	biological_process	molecular_function; protein binding			Mm00481472_m1
TC0400003706.mm.1	17.79	17.24	1.47	0.0093	0.0154	Gm23158	predicted gene, 23158 [Source:MGI Symbol;Acc:MGI:5452935]	Precursor_microRNA						TaqMan Probe Unavailable
TC0400001414.mm.1	6.56	6.01	1.47	0.0664	0.0911	Gm12902	predicted gene 12902 [Source:MGI Symbol;Acc:MGI:3650399]	Multiple_Complex						Mm05899885_s1
TC0200003746.mm.1	18.41	17.85	1.47	0.0026	0.005	Gm25960	predicted gene, 25960 [Source:MGI Symbol;Acc:MGI:5455737]	Precursor_microRNA						TaqMan Probe Unavailable
TCUn_GL45638200000001.mm.1	19.33	18.78	1.47	8.89e-07	4.87e-06			NonCoding						TaqMan Probe Unavailable
TC0500002895.mm.1	7.42	6.87	1.47	0.1063	0.1398	Gbp10; Gbp6	guanylate-binding protein 10; guanylate binding protein 6	Coding	626578; 100702	defense response to protozoan; defense response to Gram-positive bacterium; cellular response to lipopolysaccharide; cellular response to interferon-gamma; metabolic process; cellular response to interferon-beta; adhesion of symbiont to host; immune response; defense response to bacterium	nucleotide binding; GTPase activity; GTP binding			Mm00843395_m1
TC1000000038.mm.1	5.18	4.62	1.47	0.0014	0.0028			NonCoding						Mm05907202_s1
TC0200000730.mm.1	19.36	18.81	1.47	5.22e-09	9.01e-08	Gm13456	predicted gene 13456 [Source:MGI Symbol;Acc:MGI:3651389]	Multiple_Complex						Mm05878651_g1
TC0100003549.mm.1	5.45	4.89	1.47	0.0145	0.023	Ly9	lymphocyte antigen 9	Multiple_Complex	17085	cell adhesion	receptor activity			Mm00500514_m1
TC0900001361.mm.1	6.49	5.94	1.47	5.88e-06	2.35e-05	Gm17117	predicted gene 17117 [Source:MGI Symbol;Acc:MGI:4937944]	Multiple_Complex						TaqMan Probe Unavailable
TC1000001695.mm.1	5.53	4.98	1.47	0.2181	0.2665			NonCoding						Mm05771704_s1
TC1600000426.mm.1	18.46	17.91	1.46	0.0006	0.0014	Gm26269	predicted gene, 26269 [Source:MGI Symbol;Acc:MGI:5456046]	Precursor_microRNA						TaqMan Probe Unavailable
TC0600003065.mm.1	5.99	5.44	1.46	0.031	0.0457			NonCoding						Mm05732741_m1
TC1600001152.mm.1	4.91	4.36	1.46	0.0054	0.0095			NonCoding						Mm05827286_s1
TC0400000398.mm.1	5.27	4.72	1.46	7.8e-06	3e-05	1700045I11Rik	RIKEN cDNA 1700045I11 gene	Coding	73350					Mm05686953_g1
TC0800000891.mm.1	18.38	17.83	1.46	0.0028	0.0052			Precursor_microRNA						TaqMan Probe Unavailable
TC0600003113.mm.1	5.28	4.73	1.46	0.341	0.3969	Mir200c	microRNA 200c	Precursor_microRNA	723944	olfactory bulb interneuron differentiation; cellular response to lipopolysaccharide; cellular response to amino acid stimulus				Mm04238226_s1
TC1700001954.mm.1	5.22	4.67	1.46	0.0064	0.0111	Tnf	tumor necrosis factor; tumor necrosis factor (Tnf), mRNA.	Coding	21926		protease binding; cytokine activity; tumor necrosis factor receptor binding; protein binding; identical protein binding; transcription regulatory region DNA binding	GenMAPP	Prostaglandin_synthesis_regulation; Apoptosis; Apoptosis_GenMAPP; Apoptosis_KEGG; TGF_Beta_Signaling_Pathway; Matrix_Metalloproteinases; Inflammatory_Response_Pathway	Mm00443258_m1
TC0600002294.mm.1	5.56	5.01	1.46	0.0199	0.0305			NonCoding						Mm05729313_s1
TC0X00002359.mm.1	5.2	4.65	1.46	0.0006	0.0012	Mir465	microRNA 465	Precursor_microRNA	723888					TaqMan Probe Unavailable
TC1400001139.mm.1	5.15	4.6	1.46	0.2813	0.3347			NonCoding						TaqMan Probe Unavailable
TC1700002617.mm.1	5.15	4.6	1.46	0.2813	0.3347			NonCoding						TaqMan Probe Unavailable
TC0600001381.mm.1	4.84	4.29	1.46	1.12e-06	5.89e-06	1700063H04Rik	RIKEN cDNA 1700063H04 gene	Coding	74269	biological_process	molecular_function			Mm03929688_g1
TC0200005007.mm.1	5.79	5.24	1.46	0.0947	0.1258	Gm27653	predicted gene, 27653 [Source:MGI Symbol;Acc:MGI:5531035]	Small_RNA						TaqMan Probe Unavailable
TC0200002622.mm.1	12.2	11.65	1.46	0.0002	0.0005			NonCoding						Mm05890620_g1
TC1700000621.mm.1	7.96	7.41	1.46	0.0114	0.0185	Tap1	transporter 1, ATP-binding cassette, sub-family B (MDR/TAP)	Multiple_Complex	21354					Mm01278978_m1
TC0600002252.mm.1	4.96	4.42	1.46	1.14e-06	5.98e-06	Gm26289	predicted gene, 26289 [Source:MGI Symbol;Acc:MGI:5456066]	Small_RNA						TaqMan Probe Unavailable
TC0600001971.mm.1	18.45	17.9	1.46	0.0014	0.0028	Gm24303	predicted gene, 24303 [Source:MGI Symbol;Acc:MGI:5454080]	Precursor_microRNA						TaqMan Probe Unavailable
TC1200001352.mm.1	5.58	5.03	1.46	0.0312	0.0459			NonCoding						Mm05825052_s1
TC1700002200.mm.1	5.18	4.63	1.46	0.0025	0.0048	Gm23657	predicted gene, 23657	NonCoding						Mm05859343_s1
TC1300000153.mm.1	5.22	4.68	1.46	0.0016	0.0032			NonCoding						Mm05834475_s1
TC0400002824.mm.1	4.57	4.02	1.46	2.44e-07	1.71e-06			NonCoding						Mm05695899_s1
TC0X00002491.mm.1	5.22	4.68	1.46	0.0003	0.0008	Gm14717; RP23-226J17.4	predicted gene 14717 [Source:MGI Symbol;Acc:MGI:3705148]; novel transcript	NonCoding						Mm05797631_g1
TC1000001336.mm.1	5.71	5.17	1.46	0.1086	0.1425	Ptprb	protein tyrosine phosphatase, receptor type, B	Multiple_Complex	19263	angiogenesis; protein dephosphorylation; dephosphorylation; peptidyl-tyrosine dephosphorylation	phosphoprotein phosphatase activity; protein tyrosine phosphatase activity; protein binding; hydrolase activity; phosphatase activity			Mm00459448_m1
TC1600001482.mm.1	5	4.46	1.46	7.08e-06	2.76e-05	1700007E05Rik	PREDICTED: RIKEN cDNA 1700007E05 gene (1700007E05Rik), miscRNA.	NonCoding	114672					Mm04209807_gH
TC0200000910.mm.1	8.21	7.67	1.46	0.1619	0.204			NonCoding						Mm03954565_s1
TC0100002057.mm.1	4.54	4	1.46	4.45e-05	0.0001			NonCoding						Mm03967235_s1
TC1200001634.mm.1	4.9	4.35	1.46	0.0029	0.0054			NonCoding						Mm05825871_g1
TC0800000264.mm.1	6.07	5.53	1.46	2e-05	6.68e-05	Defb35	defensin beta 35; Synthetic construct Mus musculus clone IMAGE:100014893, MGC:180302 defensin beta 35 (Defb35) mRNA, encodes complete protein.	Coding	246084	defense response; defense response to bacterium; biological_process	molecular_function			Mm04224970_m1
TC1000001379.mm.1	8.17	7.63	1.46	0.5015	0.5561			NonCoding						TaqMan Probe Unavailable
TC1000002979.mm.1	8.17	7.63	1.46	0.5015	0.5561			NonCoding						TaqMan Probe Unavailable
TC1100003944.mm.1	7.43	6.89	1.46	0.0127	0.0205	Gm19650	PREDICTED: predicted gene, 19650 (Gm19650), miscRNA.	NonCoding	100503350					Mm05916155_s1
TC1900001052.mm.1	4.76	4.21	1.46	0.1217	0.158			NonCoding						Mm05877565_m1
TC1900000301.mm.1	4.85	4.3	1.46	0.0014	0.0028	E030024N20Rik	peptidylprolyl isomerase A pseudogene 8	NonCoding	595139					Mm03024003_g1
TC0100003162.mm.1	5.55	5.01	1.46	0.0538	0.0754			NonCoding						Mm05904620_s1
TC0500002636.mm.1	4.89	4.35	1.46	0.0012	0.0024	A730089K16Rik	PREDICTED: RIKEN cDNA A730089K16 gene (A730089K16Rik), miscRNA.	NonCoding	320411					Mm00622815_s1
TC1500001442.mm.1	4.81	4.27	1.46	0.0006	0.0013			NonCoding						Mm05752727_mH
TC0700004474.mm.1	7.25	6.71	1.46	0.1153	0.1504	Bnip3	BCL2/adenovirus E1B interacting protein 3	Multiple_Complex	12176		protein binding; identical protein binding; protein homodimerization activity; protein heterodimerization activity; GTPase binding			Mm01275600_g1
TC1900001317.mm.1	4.64	4.1	1.46	0.0001	0.0003			NonCoding						Mm05878503_s1
TC1100001295.mm.1	19.24	18.7	1.46	3.14e-08	3.44e-07	Mir1935	microRNA 1935 (Mir1935), microRNA.	NonCoding						TaqMan Probe Unavailable
TC0300001469.mm.1	16.24	15.7	1.45	0.0047	0.0084	15-Sep	selenoprotein	Multiple_Complex	93684	sperm chromatin condensation; 'de novo' posttranslational protein folding; oxidation-reduction process	protein binding; thioredoxin peroxidase activity; selenium binding			Mm00474111_m1
TC1700000348.mm.1	7.08	6.54	1.45	0.042	0.0601	Noxo1	NADPH oxidase organizer 1	Multiple_Complex	71893	superoxide metabolic process; extracellular matrix disassembly; positive regulation of catalytic activity	lipid binding; superoxide-generating NADPH oxidase activator activity; enzyme binding; phosphatidylinositol binding; identical protein binding			Mm00546832_g1
TC1000000643.mm.1	5.02	4.48	1.45	0.0015	0.0031			NonCoding						Mm05720859_s1
TC0100000522.mm.1	18.06	17.52	1.45	0.001	0.0021	Gm27512	predicted gene, 27512 [Source:MGI Symbol;Acc:MGI:5530894]	Precursor_microRNA						TaqMan Probe Unavailable
TC1300000406.mm.1	8.59	8.05	1.45	0.0227	0.0345	Gm22126	predicted gene, 22126 [Source:MGI Symbol;Acc:MGI:5451903]	Small_RNA						TaqMan Probe Unavailable
TC0300002130.mm.1	5.49	4.95	1.45	0.0406	0.0584			NonCoding						Mm05680823_s1
TC1500000140.mm.1	8.63	8.09	1.45	0.201	0.2476	Gm25101	predicted gene, 25101 [Source:MGI Symbol;Acc:MGI:5454878]	Small_RNA						TaqMan Probe Unavailable
TC0100002156.mm.1	5.22	4.68	1.45	0.0548	0.0766			NonCoding						TaqMan Probe Unavailable
TC0500002793.mm.1	5.22	4.68	1.45	0.0548	0.0766			NonCoding						TaqMan Probe Unavailable
TC0900001637.mm.1	5.22	4.68	1.45	0.0548	0.0766			NonCoding						TaqMan Probe Unavailable
TC1100002923.mm.1	5.28	4.74	1.45	0.0003	0.0008			NonCoding						Mm05815038_s1
TC0X00000718.mm.1	7.68	7.14	1.45	0.1445	0.1841	Gm26125	predicted gene, 26125 [Source:MGI Symbol;Acc:MGI:5455902]	Small_RNA						TaqMan Probe Unavailable
TC0X00002541.mm.1	7.94	7.4	1.45	0.179	0.2233	Gm14737; RP23-461P10.1	predicted gene 14737; novel pseudogene	Pseudogene						TaqMan Probe Unavailable
TC0600002993.mm.1	18.39	17.85	1.45	0.0057	0.0099	Gm25535	predicted gene, 25535 [Source:MGI Symbol;Acc:MGI:5455312]	Precursor_microRNA						TaqMan Probe Unavailable
TC0X00000447.mm.1	6.11	5.57	1.45	0.172	0.2154	n-R5s6	nuclear encoded rRNA 5S 6 [Source:MGI Symbol;Acc:MGI:4421740]	Ribosomal						TaqMan Probe Unavailable
TC1100001073.mm.1	10.2	9.66	1.45	0.0227	0.0344	Mir3971	microRNA 3971	Precursor_microRNA	100628624					Mm04335461_s1
TC0400001690.mm.1	7.73	7.19	1.45	0.0822	0.1106			NonCoding						Mm05691873_s1
TC0200000865.mm.1	6.7	6.17	1.45	0.2093	0.2567	Gm13519; RP23-35D6.1	predicted gene 13519; novel pseudogene	Multiple_Complex						TaqMan Probe Unavailable
TC0200003782.mm.1	17.98	17.45	1.45	1.09e-06	5.76e-06	Rps6-ps4	ribosomal protein S6, pseudogene 4	Pseudogene	667739					Mm02342454_g1
TC0500000439.mm.1	18.86	18.32	1.45	4.85e-08	4.79e-07	Gm15796	predicted gene 15796 [Source:MGI Symbol;Acc:MGI:3801844]	Multiple_Complex						TaqMan Probe Unavailable
TC1400001207.mm.1	19.32	18.79	1.45	1.56e-08	2.01e-07	Gm10076	predicted gene 10076 [Source:MGI Symbol;Acc:MGI:3704451]	Multiple_Complex		translation	structural constituent of ribosome			TaqMan Probe Unavailable
TC0400000458.mm.1	6.33	5.79	1.45	0.0288	0.0427	Glipr2	GLI pathogenesis-related 2	Coding	384009	positive regulation of epithelial cell migration; positive regulation of epithelial to mesenchymal transition; positive regulation of ERK1 and ERK2 cascade	protein homodimerization activity			Mm01341451_m1
TC1500001665.mm.1	6.18	5.64	1.45	0.0124	0.0199	Mir30b	microRNA 30b	Multiple_Complex	387226	regulation of gene expression; response to oxygen levels; cellular response to lipopolysaccharide; cellular hyperosmotic salinity response				Mm04238108_s1
TC1900001549.mm.1	7.21	6.68	1.45	0.6354	0.6824	Cpn1	carboxypeptidase N, polypeptide 1	Multiple_Complex	93721	proteolysis; bradykinin catabolic process; response to glucocorticoid; peptide metabolic process; protein processing	carboxypeptidase activity; metallocarboxypeptidase activity; peptidase activity; metallopeptidase activity; zinc ion binding; hydrolase activity; metal ion binding; serine-type carboxypeptidase activity			Mm00472825_m1
TC0X00001804.mm.1	6.03	5.49	1.45	0.4434	0.4997			NonCoding						TaqMan Probe Unavailable
TC0X00002864.mm.1	6.03	5.49	1.45	0.4434	0.4997			NonCoding						TaqMan Probe Unavailable
TC1100001801.mm.1	6.03	5.49	1.45	0.4434	0.4997			NonCoding						TaqMan Probe Unavailable
TC1200001817.mm.1	18.06	17.53	1.45	1.76e-08	2.21e-07			NonCoding						TaqMan Probe Unavailable
TC1500000929.mm.1	5.66	5.13	1.45	0.0011	0.0022			NonCoding						Mm05708821_m1
TC0100003067.mm.1	4.43	3.9	1.45	5.82e-05	0.0002			NonCoding						TaqMan Probe Unavailable
TC1100002660.mm.1	18.95	18.42	1.45	1.17e-05	4.23e-05	Gm12191	predicted gene 12191 [Source:MGI Symbol;Acc:MGI:3651293]	Pseudogene						TaqMan Probe Unavailable
TC0500001331.mm.1	5.05	4.52	1.45	0.0036	0.0065	n-R5s176	nuclear encoded rRNA 5S 176 [Source:MGI Symbol;Acc:MGI:4422041]	Ribosomal						TaqMan Probe Unavailable
TC1600000557.mm.1	5.35	4.82	1.45	3.05e-07	2.05e-06			NonCoding						Mm03958571_s1
TC1300001885.mm.1	6.87	6.33	1.45	4.84e-05	0.0001			NonCoding						TaqMan Probe Unavailable
TC1300002441.mm.1	18.41	17.88	1.45	0.0018	0.0036	Gm25534	predicted gene, 25534 [Source:MGI Symbol;Acc:MGI:5455311]	Precursor_microRNA						TaqMan Probe Unavailable
TC0600001532.mm.1	6.19	5.66	1.45	0.0137	0.0219	Clec12a	C-type lectin domain family 12, member a	Multiple_Complex	232413	regulation of immune response	protein phosphatase binding; carbohydrate binding			Mm00624579_m1
TC0800002605.mm.1	16.94	16.4	1.45	0.0163	0.0256	Gm23388	predicted gene, 23388 [Source:MGI Symbol;Acc:MGI:5453165]	Precursor_microRNA						TaqMan Probe Unavailable
TC1900000997.mm.1	17.81	17.28	1.45	0.0735	0.1	Gm8034	predicted gene 8034 [Source:MGI Symbol;Acc:MGI:3644144]	Pseudogene						TaqMan Probe Unavailable
TC0100000529.mm.1	6.15	5.62	1.45	0.0004	0.0009			NonCoding						Mm05677678_m1
TC1100001641.mm.1	11.03	10.49	1.45	0.9083	0.9232	Mlx	MAX-like protein X	Multiple_Complex	21428	negative regulation of transcription from RNA polymerase II promoter; transcription, DNA-templated; regulation of transcription, DNA-templated; regulation of transcription from RNA polymerase II promoter; nucleocytoplasmic transport; negative regulation of transcription, DNA-templated				Mm01288310_g1
TC0600001911.mm.1	13.55	13.01	1.45	0.1296	0.1671	Gm20186	PREDICTED: predicted gene, 20186 (Gm20186), miscRNA.	NonCoding	100504344					Mm05727273_g1
TC0300000744.mm.1	4.97	4.44	1.45	0.0009	0.0019			NonCoding						Mm05674188_s1
TC1800000626.mm.1	6.48	5.95	1.45	0.0513	0.0721	Mir6983	microRNA 6983	Precursor_microRNA	102466212					TaqMan Probe Unavailable
TC1000001683.mm.1	6.29	5.75	1.45	0.017	0.0266			NonCoding						Mm05771642_m1
TC1500001365.mm.1	7.35	6.82	1.45	2.28e-07	1.61e-06	Cox6c	cytochrome c oxidase subunit VIc	Multiple_Complex	12864	biological_process; hydrogen ion transmembrane transport	cytochrome-c oxidase activity; molecular_function			Mm00835813_g1
TC0200003422.mm.1	18.42	17.88	1.45	0.0011	0.0023	Gm27634	predicted gene, 27634 [Source:MGI Symbol;Acc:MGI:5531016]	Precursor_microRNA						TaqMan Probe Unavailable
TC1600001856.mm.1	4.36	3.82	1.45	1.43e-05	5.01e-05			NonCoding						Mm05851293_s1
TC1100002396.mm.1	6.17	5.64	1.45	0.0002	0.0005			NonCoding						Mm05813017_s1
TC0300002628.mm.1	6.34	5.81	1.45	0.001	0.002	Gm25325	predicted gene, 25325 [Source:MGI Symbol;Acc:MGI:5455102]	Precursor_microRNA						TaqMan Probe Unavailable
TC0700001479.mm.1	5.55	5.02	1.45	0.0005	0.0012	Gm15120	predicted gene 15120 [Source:MGI Symbol;Acc:MGI:3705492]	Multiple_Complex						Mm05738278_s1
TC0500001215.mm.1	5.41	4.88	1.45	0.0002	0.0005	LOC100861883	PREDICTED: uncharacterized LOC100861883 (LOC100861883), miscRNA.	NonCoding						Mm03947298_s1
TC0400000981.mm.1	5.13	4.6	1.45	4.65e-06	1.94e-05	Gm12788	predicted gene 12788 [Source:MGI Symbol;Acc:MGI:3649859]	Multiple_Complex						TaqMan Probe Unavailable
TC0200001901.mm.1	4.79	4.25	1.45	0.0003	0.0006			NonCoding						Mm05887981_s1
TC0500002278.mm.1	6.08	5.54	1.45	0.0004	0.001			NonCoding						Mm01214673_m1
TC1100000294.mm.1	5.87	5.34	1.44	0.0459	0.0652	Ccdc88a	coiled coil domain containing 88A; coiled coil domain containing 88A (Ccdc88a), mRNA.	Multiple_Complex	108686		actin binding; protein binding; microtubule binding; phosphatidylinositol binding; protein homodimerization activity; protein kinase B binding			Mm01180245_m1
TC0400000096.mm.1	6.25	5.72	1.44	0.0032	0.0059	Gm25002	predicted gene, 25002 [Source:MGI Symbol;Acc:MGI:5454779]	Precursor_microRNA						TaqMan Probe Unavailable
TC0300000103.mm.1	5.68	5.15	1.44	0.017	0.0266			NonCoding						Mm05667135_s1
TC0900002714.mm.1	19.57	19.04	1.44	5.65e-10	1.9e-08	Rn7sk	RNA, 7SK, nuclear	NonCoding	19817					Mm03456444_s1
TC1800000451.mm.1	12.36	11.83	1.44	0.9681	0.9734	Spink12	serine peptidase inhibitor, Kazal type 12; serine peptidase inhibitor, Kazal type 11	Coding	78242	negative regulation of peptidase activity; negative regulation of proteolysis; negative regulation of endopeptidase activity	serine-type endopeptidase inhibitor activity; peptidase inhibitor activity			Mm00547186_m1
TC0500000716.mm.1	4.8	4.27	1.44	0.0003	0.0006			NonCoding						Mm05704096_m1
TC0100002721.mm.1	6.55	6.02	1.44	0.0002	0.0004	Csprs; Gm2666	component of Sp100-rs; predicted gene 2666	Multiple_Complex	114564; 100040213					Mm05805304_m1
TC0300002587.mm.1	7.27	6.74	1.44	0.3332	0.3889			NonCoding						Mm05906879_s1
TC0100000742.mm.1	6.85	6.32	1.44	0.0046	0.0082	Gm6264	predicted gene 6264 [Source:MGI Symbol;Acc:MGI:3779580]	Multiple_Complex						Mm03039308_g1
TC0600003537.mm.1	4.77	4.24	1.44	0.0267	0.0399	Clec9a	C-type lectin domain family 9, member a	Coding	232414	receptor-mediated endocytosis; positive regulation of cytokine secretion	carbohydrate binding			Mm00554956_m1
TC1500001580.mm.1	5.42	4.89	1.44	0.3034	0.3576			NonCoding						Mm05753663_s1
TC0600001545.mm.1	5.29	4.76	1.44	5.6e-05	0.0002	Gm24712	predicted gene, 24712 [Source:MGI Symbol;Acc:MGI:5454489]	Small_RNA						TaqMan Probe Unavailable
TC0600001546.mm.1	5.29	4.76	1.44	5.6e-05	0.0002	Gm23552	predicted gene, 23552 [Source:MGI Symbol;Acc:MGI:5453329]	Small_RNA						TaqMan Probe Unavailable
TC0600001547.mm.1	5.29	4.76	1.44	5.6e-05	0.0002	Gm24072	predicted gene, 24072 [Source:MGI Symbol;Acc:MGI:5453849]	Small_RNA						TaqMan Probe Unavailable
TC1400000289.mm.1	6.53	6	1.44	0.023	0.0349			NonCoding						Mm05846328_m1
TC0600000373.mm.1	18.94	18.41	1.44	1.73e-05	5.9e-05	Rpl30-ps1	ribosomal protein L30, pseudogene 1	Pseudogene	19947					TaqMan Probe Unavailable
TC0200000560.mm.1	5.31	4.79	1.44	0.001	0.0022			NonCoding						Mm03956660_s1
TC0700004133.mm.1	5.65	5.12	1.44	0.1925	0.2383			NonCoding						Mm05757195_s1
TC0700001016.mm.1	4.73	4.21	1.44	1.34e-06	6.85e-06			NonCoding						Mm05736263_s1
TC0300001305.mm.1	6.85	6.32	1.44	0.0035	0.0064			NonCoding						TaqMan Probe Unavailable
TC0100000509.mm.1	6.78	6.26	1.44	0.2758	0.3289	Nrp2	neuropilin 2; Synthetic construct Mus musculus clone IMAGE:100062848, MGC:190972 neuropilin 2 (Nrp2) mRNA, encodes complete protein.	Multiple_Complex	18187		vascular endothelial growth factor-activated receptor activity; protein binding; heparin binding; semaphorin receptor activity; metal ion binding			Mm01254531_m1
TC1200002590.mm.1	4.54	4.02	1.44	0.123	0.1594	Ighv3-6	immunoglobulin heavy variable 3-6	Coding	780829					TaqMan Probe Unavailable
TC0300002359.mm.1	9.52	8.99	1.44	0.0199	0.0306	Gm24046	predicted gene, 24046 [Source:MGI Symbol;Acc:MGI:5453823]	Small_RNA						TaqMan Probe Unavailable
TC0200004195.mm.1	6.49	5.97	1.44	0.322	0.3772	Gm13805; RP23-392O16.1	predicted gene 13805; novel pseudogene	Pseudogene						TaqMan Probe Unavailable
TC1200000479.mm.1	4.39	3.86	1.44	2.23e-07	1.58e-06			NonCoding						Mm05821989_s1
TC1400002365.mm.1	6.53	6.01	1.44	0.0067	0.0115			NonCoding						TaqMan Probe Unavailable
TC1400000430.mm.1	5.22	4.69	1.44	2.64e-05	8.49e-05	Gm10378	predicted gene 10378 [Source:MGI Symbol;Acc:MGI:3704430]	Coding		biological_process	molecular_function			TaqMan Probe Unavailable
TC0600002778.mm.1	12.78	12.25	1.44	0.1167	0.152			NonCoding						Mm05727273_g1
TC0400003640.mm.1	11.01	10.48	1.44	0.0718	0.0979			NonCoding						TaqMan Probe Unavailable
TC1100002927.mm.1	6.61	6.08	1.44	0.0048	0.0086			NonCoding						Mm05815044_s1
TC0700003996.mm.1	10.19	9.66	1.44	0.262	0.3141	Gvin1; Gm4070; Gm17757; Gm18853	GTPase, very large interferon inducible 1 (Gvin1), transcript variant 2, mRNA.; predicted gene 4070; GTPase, very large interferon inducible 1; GTPase, very large interferon inducible 1 pseudogene; Synthetic construct Mus musculus clone IMAGE:100069525, MGC:199427 GTPase, very large interferon inducible 1 (Gvin1) mRNA, encodes complete protein.	Multiple_Complex	74558; 100042856; 100417829; 100417831		nucleotide binding; GTP binding			Mm02527660_s1
TC1200001191.mm.1	5.64	5.12	1.44	0.1719	0.2153	Mir544	microRNA 544	Precursor_microRNA	100124450					TaqMan Probe Unavailable
TC0200004811.mm.1	6.65	6.12	1.44	0.2565	0.3082	Cd93	CD93 antigen; Synthetic construct Mus musculus clone IMAGE:100063627, MGC:191096 CD93 antigen (Cd93) mRNA, encodes complete protein.	Multiple_Complex	17064	positive regulation of defense response to virus by host; cell adhesion; single organismal cell-cell adhesion; mitophagy in response to mitochondrial depolarization	complement component C1q binding; calcium ion binding; carbohydrate binding			Mm00440239_g1
TC0200000457.mm.1	9.92	9.4	1.44	6.18e-05	0.0002	Rpl7a	ribosomal protein L7A	Multiple_Complex	27176	ribosome biogenesis	protein binding; poly(A) RNA binding	GenMAPP	Ribosomal_Proteins	Mm04210467_gH
TC1300001728.mm.1	5.17	4.64	1.44	0.0026	0.0049			NonCoding						Mm05840928_s1
TC1400001914.mm.1	4.92	4.4	1.44	1.12e-05	4.09e-05	Bmp4	bone morphogenetic protein 4	Multiple_Complex	12159		cytokine activity; transforming growth factor beta receptor binding; protein binding; growth factor activity; heparin binding; co-receptor binding; chemoattractant activity; protein homodimerization activity; BMP receptor binding	GenMAPP	TGF_Beta_Signaling_Pathway	Mm00432087_m1
TC0700001642.mm.1	5.73	5.2	1.44	0.2349	0.2848			NonCoding						Mm05738477_s1
TC0800002019.mm.1	7.59	7.07	1.44	0.1241	0.1606			NonCoding						Mm03959161_s1
TC0700004586.mm.1	5.72	5.19	1.44	0.0016	0.0031	Phlda2	pleckstrin homology-like domain, family A, member 2	Coding	22113	placenta development; organ morphogenesis; regulation of gene expression; regulation of cell migration; regulation of embryonic development; regulation of glycogen metabolic process				Mm00493899_g1
TC0500002627.mm.1	16.31	15.78	1.44	0.5191	0.5729	Mir1191	microRNA 1191	Precursor_microRNA	100316839					TaqMan Probe Unavailable
TC1900001021.mm.1	4.62	4.09	1.44	0.0001	0.0003	Tex40	testis expressed 40	Coding	67077	spermatogenesis; cell differentiation; male meiosis; biological_process	molecular_function			Mm00482441_m1
TC0800001059.mm.1	5.19	4.67	1.44	0.0046	0.0082			NonCoding						Mm05761933_s1
TC0500003593.mm.1	18.05	17.53	1.44	8.07e-08	7.11e-07			NonCoding						TaqMan Probe Unavailable
TC0300000824.mm.1	6.07	5.54	1.44	0.6616	0.7068	Sprr2d	small proline-rich protein 2D; Synthetic construct Mus musculus clone IMAGE:100063850, MGC:193317 small proline-rich protein 2D (Sprr2d) mRNA, encodes complete protein.	Coding	20758	epidermis development; peptide cross-linking; keratinocyte differentiation; keratinization; response to estradiol; female gonad development	structural molecule activity			Mm01620966_s1
TC0800002944.mm.1	7.02	6.5	1.44	0.0035	0.0065			NonCoding						Mm05770303_s1
TC0100001101.mm.1	5.32	4.8	1.44	0.0197	0.0303	Gm24547	predicted gene, 24547 [Source:MGI Symbol;Acc:MGI:5454324]	Small_RNA						TaqMan Probe Unavailable
TC0700003812.mm.1	5.57	5.05	1.44	0.0446	0.0635			NonCoding						Mm05756434_s1
TC0400003474.mm.1	8.92	8.39	1.44	0.0948	0.1259			NonCoding						Mm05908142_s1
TC1500002269.mm.1	6.1	5.58	1.44	0.4535	0.5094	Krt5	keratin 5	Coding	110308		structural molecule activity; protein binding; scaffold protein binding			Mm00503549_m1
TC1800001732.mm.1	5.42	4.9	1.44	0.0007	0.0016			NonCoding						Mm05873389_s1
TC0300001042.mm.1	4.93	4.41	1.44	0.0061	0.0106			NonCoding						Mm05674895_s1
TC1100000607.mm.1	6.18	5.65	1.44	0.1325	0.1705	Rpl9-ps3	ribosomal protein L9, pseudogene 3	Pseudogene	546500					Mm01614731_g1
TC1000000859.mm.1	5.53	5	1.44	1.24e-07	1e-06	Gm25044	predicted gene, 25044 [Source:MGI Symbol;Acc:MGI:5454821]	Small_RNA						TaqMan Probe Unavailable
TC0200002170.mm.1	7.95	7.43	1.44	0.0116	0.0188	Naa20	N(alpha)-acetyltransferase 20, NatB catalytic subunit	Multiple_Complex	67877	N-terminal peptidyl-methionine acetylation	peptide alpha-N-acetyltransferase activity; N-acetyltransferase activity; transferase activity; transferase activity, transferring acyl groups			Mm01730282_gH
TC0500002432.mm.1	7.65	7.13	1.44	0.0426	0.0609	LOC432823	similar to hypothetical protein MGC37588, mRNA (cDNA clone MGC:28125 IMAGE:3980327), complete cds.	Multiple_Complex						TaqMan Probe Unavailable
TC0800000910.mm.1	6.19	5.67	1.44	0.0659	0.0906	Gm25138	predicted gene, 25138 [Source:MGI Symbol;Acc:MGI:5454915]	Small_RNA						TaqMan Probe Unavailable
TC0200004835.mm.1	6.08	5.56	1.44	3.4e-07	2.23e-06	Gm14126	predicted gene 14126 [Source:MGI Symbol;Acc:MGI:3650348]	Pseudogene						Mm05899798_s1
TC0800000913.mm.1	5.51	4.99	1.44	0.0154	0.0243			NonCoding						Mm05761528_s1
TC1000002532.mm.1	15.67	15.15	1.43	3.69e-07	2.39e-06			NonCoding						TaqMan Probe Unavailable
TC0900002423.mm.1	4.71	4.19	1.43	0.0191	0.0295			NonCoding						Mm05781145_s1
TC0400001209.mm.1	6.4	5.88	1.43	0.0167	0.0262	Trabd2b	TraB domain containing 2B	Multiple_Complex	666048	proteolysis; metabolic process; Wnt signaling pathway; protein oxidation; negative regulation of Wnt signaling pathway	metalloendopeptidase activity; peptidase activity; cysteine-type peptidase activity; metallopeptidase activity; hydrolase activity; Wnt-protein binding; metal ion binding; protein binding			Mm01187045_m1
TC0500003701.mm.1	4.62	4.1	1.43	0.0443	0.0632			NonCoding						Mm05718831_s1
TC1500000241.mm.1	5.32	4.8	1.43	0.0024	0.0045	Gm22208	predicted gene, 22208 [Source:MGI Symbol;Acc:MGI:5451985]	Small_RNA						TaqMan Probe Unavailable
TC1600001035.mm.1	8.21	7.69	1.43	0.2422	0.2927	Gm28003	predicted gene, 28003 [Source:MGI Symbol;Acc:MGI:5531385]	Precursor_microRNA						TaqMan Probe Unavailable
TC0500002990.mm.1	4.6	4.08	1.43	0.0075	0.0127			NonCoding						Mm02022721_s1
TC1800000744.mm.1	5.06	4.54	1.43	0.0371	0.0537			NonCoding						Mm05868935_s1
TC0X00001168.mm.1	4.36	3.84	1.43	0.0001	0.0003	Tgif2lx2; Tgif2lx1	TGFB-induced factor homeobox 2-like, X-linked 2; TGFB-induced factor homeobox 2-like, X-linked 1	Coding	100039551; 245583	regulation of transcription, DNA-templated	DNA binding; sequence-specific DNA binding			Mm00548899_s1
TC0700003747.mm.1	18.36	17.84	1.43	5.1e-07	3.1e-06	Gm15501	predicted pseudogene 15501	Multiple_Complex	100040298					TaqMan Probe Unavailable
TC0800001974.mm.1	6.52	6	1.43	0.0002	0.0004	Mir1186	microRNA 1186 (Mir1186), microRNA.	NonCoding						TaqMan Probe Unavailable
TC1900000572.mm.1	6.65	6.13	1.43	0.2306	0.2801	Entpd1	ectonucleoside triphosphate diphosphohydrolase 1	Multiple_Complex	12495	G-protein coupled receptor signaling pathway; purine ribonucleoside diphosphate catabolic process; platelet activation; negative regulation of dopamine secretion; protein homooligomerization; negative regulation of ATP biosynthetic process	nucleotide binding; ATP binding; hydrolase activity; ATPase activity; nucleoside-diphosphatase activity; nucleoside-triphosphatase activity; identical protein binding; adenosine-diphosphatase activity; protein binding			Mm01197835_m1
TC0200005158.mm.1	18.4	17.88	1.43	0.0086	0.0145	Gm22692	predicted gene, 22692 [Source:MGI Symbol;Acc:MGI:5452469]	Precursor_microRNA						TaqMan Probe Unavailable
TC0200002916.mm.1	19.52	19.01	1.43	2.07e-10	9.74e-09	Gm26315	predicted gene, 26315	NonCoding						Mm05899772_s1
TC0300002588.mm.1	5.53	5.01	1.43	0.03	0.0444			NonCoding						Mm05682105_s1
TC1400002671.mm.1	6.17	5.65	1.43	0.0008	0.0017	Gm23459	predicted gene, 23459 [Source:MGI Symbol;Acc:MGI:5453236]	Small_RNA						TaqMan Probe Unavailable
TC1100000219.mm.1	4.53	4.01	1.43	0.0062	0.0107			NonCoding						Mm05805148_g1
TC0X00003337.mm.1	11.07	10.55	1.43	0.2421	0.2927	Gm17604	predicted gene, 17604 [Source:MGI Symbol;Acc:MGI:4937238]	Coding						TaqMan Probe Unavailable
TC0600002071.mm.1	14.24	13.72	1.43	0.0295	0.0437	Gm23053	predicted gene, 23053 [Source:MGI Symbol;Acc:MGI:5452830]	Precursor_microRNA						TaqMan Probe Unavailable
TC1200002661.mm.1	4.54	4.02	1.43	0.153	0.1939	Ighv1-82	immunoglobulin heavy variable 1-82	Coding	100775175					TaqMan Probe Unavailable
TC1800001429.mm.1	8.78	8.27	1.43	0.0293	0.0434	Grpel2	GrpE-like 2, mitochondrial; GrpE-like 2, mitochondrial (Grpel2), nuclear gene encoding mitochondrial protein, mRNA.	Multiple_Complex	17714	protein folding; regulation of catalytic activity	adenyl-nucleotide exchange factor activity; protein homodimerization activity; unfolded protein binding; chaperone binding			Mm01262293_g1
TC1400001811.mm.1	5.3	4.78	1.43	1.62e-07	1.23e-06	Gm9890	predicted gene 9890	Multiple_Complex	632737					TaqMan Probe Unavailable
TC0300001208.mm.1	5.62	5.11	1.43	0.0277	0.0412			NonCoding						Mm05675344_m1
TC1200002221.mm.1	5.83	5.31	1.43	0.0015	0.003			NonCoding						Mm05747162_g1
TC0100000511.mm.1	5.91	5.4	1.43	0.4589	0.5147			NonCoding						Mm03968059_s1
TC0X00000785.mm.1	6.96	6.44	1.43	0.0285	0.0424	Gm14749	predicted gene 14749 [Source:MGI Symbol;Acc:MGI:3705610]	Multiple_Complex						TaqMan Probe Unavailable
TC0700002098.mm.1	5.04	4.52	1.43	0.0003	0.0008	Gm15580	predicted gene 15580 [Source:MGI Symbol;Acc:MGI:3783028]	Pseudogene						Mm01272138_s1
TC1100003257.mm.1	5.1	4.59	1.43	2.71e-06	1.23e-05	Gm12343; RP23-100P23.4	predicted gene 12343 [Source:MGI Symbol;Acc:MGI:3649817]; novel transcript	NonCoding						Mm05815958_g1
TC1700001626.mm.1	6.06	5.55	1.43	0.4332	0.4897	Dnase1l2	deoxyribonuclease 1-like 2	Multiple_Complex	66705	DNA catabolic process, endonucleolytic; hair follicle development; corneocyte development; DNA catabolic process	nuclease activity; endonuclease activity; endodeoxyribonuclease activity; deoxyribonuclease activity; hydrolase activity; endodeoxyribonuclease activity, producing 5'-phosphomonoesters; metal ion binding			Mm00481868_g1
TC0200003108.mm.1	5.52	5	1.43	0.001	0.002			NonCoding						TaqMan Probe Unavailable
TC1000000613.mm.1	6.77	6.25	1.43	0.08	0.1079			NonCoding						Mm05720615_m1
TC0700002734.mm.1	14.9	14.39	1.43	0.0025	0.0047			NonCoding						TaqMan Probe Unavailable
TC1600001568.mm.1	4.95	4.43	1.43	0.0003	0.0007	Gm10813	predicted gene 10813 [Source:MGI Symbol;Acc:MGI:3708613]	Pseudogene						Mm05828816_g1
TC0900002855.mm.1	6.01	5.49	1.43	0.0001	0.0003			NonCoding						Mm05783002_m1
TC0800002672.mm.1	8.22	7.71	1.43	0.4519	0.5077	Gm26331	predicted gene, 26331 [Source:MGI Symbol;Acc:MGI:5456108]	Small_RNA						TaqMan Probe Unavailable
TC0700004065.mm.1	5.24	4.72	1.43	0.0005	0.0011	Nlrp10	NLR family, pyrin domain containing 10	Coding	244202	adaptive immune response; immune system process; positive regulation of T-helper 1 type immune response; defense response; helper T cell enhancement of adaptive immune response; dendritic cell migration; innate immune response; defense response to Gram-negative bacterium; defense response to fungus; positive regulation of T-helper 17 type immune response; positive regulation of interleukin-8 secr…	nucleotide binding; ATP binding			Mm00615833_m1
TSUnmapped00000173.mm.1	19.59	19.08	1.43	1.41e-09	3.57e-08	Rn7sk	RNA, 7SK, nuclear	Small_RNA	19817
TC0200000272.mm.1	4.7	4.18	1.43	0.0004	0.001	Malrd1	MAM and LDL receptor class A domain containing 1	Coding	102635496	cholesterol homeostasis; positive regulation of protein secretion; negative regulation of bile acid biosynthetic process	protein binding			Mm05879363_m1
TC0100001130.mm.1	5.56	5.05	1.43	0.0227	0.0344			NonCoding						Mm05819135_s1
TC0100003623.mm.1	4.41	3.9	1.43	0.0126	0.0202			NonCoding						Mm05665675_s1
TC0500001759.mm.1	5.59	5.07	1.43	0.0159	0.0249			NonCoding						Mm05711067_s1
TC1100001441.mm.1	5.52	5.01	1.43	4.54e-05	0.0001	Gm11540	predicted gene 11540 [Source:MGI Symbol;Acc:MGI:3651617]	Multiple_Complex						Mm05915432_s1
TC0700002718.mm.1	5.98	5.47	1.43	0.003	0.0056	Kcnk6	potassium inwardly-rectifying channel, subfamily K, member 6	Coding	52150	regulation of systemic arterial blood pressure; negative regulation of systemic arterial blood pressure; stabilization of membrane potential; regulation of resting membrane potential; potassium ion transmembrane transport; transport; ion transport; potassium ion transport	potassium channel activity; potassium ion leak channel activity			Mm01176312_g1
TC0200002897.mm.1	4.71	4.2	1.43	5.8e-07	3.43e-06			NonCoding						Mm05891254_s1
TC1200001997.mm.1	6.03	5.52	1.43	0.0516	0.0726	Scarna3b; Mir1843a	small Cajal body-specific RNA 3B; microRNA 1843a	Multiple_Complex	100217447; 100526530					Mm04242332_s1
TC1700002047.mm.1	18.03	17.52	1.43	7.74e-07	4.35e-06			NonCoding						TaqMan Probe Unavailable
TC0100002622.mm.1	5.29	4.78	1.43	0.0044	0.0078			NonCoding						Mm05900870_s1
TC1400001448.mm.1	5.55	5.03	1.43	0.0002	0.0006			NonCoding						Mm05849578_s1
TC1100002727.mm.1	4.9	4.39	1.43	0.0181	0.0281			NonCoding						Mm05814618_g1
TC1900001722.mm.1	6.4	5.89	1.42	0.0071	0.0122	Gfra1	glial cell line derived neurotrophic factor family receptor alpha 1; glial cell line derived neurotrophic factor family receptor alpha 1 (Gfra1), mRNA.	Multiple_Complex	14585	transmembrane receptor protein tyrosine kinase signaling pathway; nervous system development; anatomical structure morphogenesis; cell migration; neuron differentiation; neuron projection development	receptor activity; integrin binding	GenMAPP	Circadian_Exercise	Mm00439086_m1
TC0700000648.mm.1	5.76	5.25	1.42	0.0822	0.1106			NonCoding						Mm02020236_s1
TC0X00000199.mm.1	13.89	13.38	1.42	0.0077	0.0131	Rpl36-ps10	ribosomal protein L36, pseudogene 10	Multiple_Complex	668995					TaqMan Probe Unavailable
TC0400001473.mm.1	18.29	17.78	1.42	8.44e-08	7.38e-07			NonCoding						TaqMan Probe Unavailable
TC1100001934.mm.1	5.63	5.12	1.42	1.67e-05	5.72e-05	Rpl36-ps1	ribosomal protein L36, pseudogene 1	Multiple_Complex	629971					Mm05810564_gH
TC1200001552.mm.1	7.12	6.61	1.42	0.0769	0.1041	Rsad2	radical S-adenosyl methionine domain containing 2	Multiple_Complex	58185	ossification; immune system process; response to virus; regulation of ossification; positive regulation of toll-like receptor 7 signaling pathway; positive regulation of toll-like receptor 9 signaling pathway; CD4-positive, alpha-beta T cell activation; CD4-positive, alpha-beta T cell differentiation; negative regulation of viral genome replication; innate immune response; negative regulation of …	catalytic activity; protein binding; protein self-association; metal ion binding; iron-sulfur cluster binding; 4 iron, 4 sulfur cluster binding; molecular_function			Mm01287120_m1
TC0600000832.mm.1	6.25	5.74	1.42	0.0097	0.0161			NonCoding						Mm05723776_s1
TC0900003113.mm.1	6.29	5.78	1.42	0.0354	0.0515			NonCoding						Mm05783964_s1
TC0700003020.mm.1	18.41	17.9	1.42	1.42e-07	1.11e-06			NonCoding						TaqMan Probe Unavailable
TC0100002321.mm.1	6.65	6.14	1.42	0.0012	0.0025	Gm5976	predicted gene 5976 [Source:MGI Symbol;Acc:MGI:3646538]	Pseudogene						Mm05790518_gH
TC0100000735.mm.1	10.23	9.72	1.42	0.1176	0.1531	Gm2389	predicted pseudogene 2389 [Source:MGI Symbol;Acc:MGI:3780557]	Pseudogene						TaqMan Probe Unavailable
TC0100002025.mm.1	14.53	14.02	1.42	0.0081	0.0137	Gm2710; Gm10075	predicted gene 2710 [Source:MGI Symbol;Acc:MGI:3780879]; predicted gene 10075 [Source:MGI Symbol;Acc:MGI:3710521]	Multiple_Complex						Mm04205650_gH
TC0200003279.mm.1	6.26	5.75	1.42	0.0002	0.0005	Gm13400	predicted gene 13400 [Source:MGI Symbol;Acc:MGI:3649558]	Pseudogene						Mm05893084_s1
TC0300002823.mm.1	12.7	12.19	1.42	0.0269	0.0402	Gm24811	predicted gene, 24811 [Source:MGI Symbol;Acc:MGI:5454588]	Precursor_microRNA						TaqMan Probe Unavailable
TC0800001243.mm.1	13.22	12.71	1.42	6.61e-07	3.82e-06			NonCoding						TaqMan Probe Unavailable
TC1700002391.mm.1	4.33	3.82	1.42	0.0034	0.0062			NonCoding						Mm05860018_s1
TC0400001201.mm.1	5.86	5.35	1.42	0.0009	0.002			NonCoding						Mm05899876_m1
TC0300002157.mm.1	5.13	4.62	1.42	0.0004	0.0009			NonCoding						Mm03964936_s1
TC0500002771.mm.1	5.66	5.15	1.42	0.1178	0.1533			NonCoding						Mm05715852_s1
TC0X00002248.mm.1	4.98	4.47	1.42	0.2152	0.2634	Gm14599	predicted gene 14599 [Source:MGI Symbol;Acc:MGI:3705841]	Pseudogene						TaqMan Probe Unavailable
TC0100000690.mm.1	6.36	5.85	1.42	0.8901	0.9083	LOC100862198	PREDICTED: uncharacterized LOC100862198 (LOC100862198), miscRNA.	NonCoding						Mm05912432_s1
TC1700000673.mm.1	5.63	5.13	1.42	0.0043	0.0076	Ltb	lymphotoxin B; Synthetic construct Mus musculus clone IMAGE:100064111, MGC:193482 lymphotoxin B (Ltb) mRNA, encodes complete protein.	Multiple_Complex	16994	immune response; gene expression; skin development; positive regulation of interleukin-12 biosynthetic process; lymph node development	cytokine activity; tumor necrosis factor receptor binding			Mm00434774_g1
TC1700001221.mm.1	6.73	6.22	1.42	0.0836	0.1123	Tmem178	transmembrane protein 178; Synthetic construct Mus musculus clone IMAGE:100064070, MGC:193441 transmembrane protein 178 (Tmem178) mRNA, encodes complete protein.	Multiple_Complex	68027	biological_process	molecular_function			Mm00509627_m1
TC0700001346.mm.1	4.85	4.35	1.42	0.0847	0.1136			NonCoding						Mm05737879_s1
TC1200001840.mm.1	9.71	9.2	1.42	0.188	0.2333			NonCoding						TaqMan Probe Unavailable
TC0100000169.mm.1	12.36	11.85	1.42	0.1395	0.1784			NonCoding						TaqMan Probe Unavailable
TC0100001453.mm.1	5.04	4.53	1.42	0.0081	0.0136			NonCoding						Mm03940190_s1
TC1500000537.mm.1	5.83	5.33	1.42	0.0919	0.1225			NonCoding						TaqMan Probe Unavailable
TC0800001542.mm.1	6	5.5	1.42	0.5388	0.5914	Mir1967	microRNA 1967	Precursor_microRNA	100316819					Mm04240906_s1
TC0600000331.mm.1	7.34	6.83	1.42	0.1979	0.2442	Cald1	caldesmon 1	Multiple_Complex	109624	regulation of smooth muscle contraction; positive regulation of protein binding; actin filament bundle assembly; response to transforming growth factor beta; muscle contraction	actin binding; calmodulin binding; myosin binding	GenMAPP	Smooth_muscle_contraction	Mm00513996_m1
TC0100001490.mm.1	4.71	4.2	1.42	9e-07	4.91e-06	Gm2343	predicted gene 2343 [Source:MGI Symbol;Acc:MGI:3780513]	Multiple_Complex						Mm01294340_s1
TC1600000309.mm.1	6.46	5.95	1.42	0.0744	0.101	Gm25810	predicted gene, 25810 [Source:MGI Symbol;Acc:MGI:5455587]	Small_RNA						TaqMan Probe Unavailable
TC1500000918.mm.1	19.58	19.07	1.42	7.27e-10	2.23e-08	Gm24447	predicted gene, 24447	NonCoding						TaqMan Probe Unavailable
TC1700001368.mm.1	4.97	4.47	1.42	0.0012	0.0024	Gm8363	non-SMC condensin II complex, subunit H2 pseudogene	NonCoding	666919					Mm01338317_s1
TC1900001061.mm.1	4.37	3.86	1.42	1.41e-05	4.98e-05			NonCoding						Mm01227832_m1
TC1300001386.mm.1	4.48	3.98	1.42	5.22e-07	3.16e-06			NonCoding						Mm05839738_m1
TC1100003382.mm.1	6.65	6.15	1.42	0.0826	0.1111	Slfn8	schlafen 8	Coding	276950	biological_process; defense response to virus; negative regulation of G1/S transition of mitotic cell cycle	tRNA binding; molecular_function; ATP binding			Mm04214093_sH
TC1500001197.mm.1	5.18	4.67	1.42	0.1124	0.147	Il7r	interleukin 7 receptor	Multiple_Complex	16197	cell morphogenesis; negative regulation of T cell mediated cytotoxicity; immunoglobulin production; regulation of cell size; positive regulation of gene expression; cell growth; T cell differentiation; positive regulation of T cell differentiation in thymus; B cell proliferation; lymph node development; homeostasis of number of cells; cytokine-mediated signaling pathway	cytokine receptor activity			Mm00434297_m1
TC1400001391.mm.1	6.48	5.97	1.42	0.0056	0.0098	Gm3339	predicted gene 3339 [Source:MGI Symbol;Acc:MGI:3781517]	Multiple_Complex						TaqMan Probe Unavailable
TC1400001399.mm.1	6.48	5.97	1.42	0.0056	0.0098	Gm8265	predicted gene 8265 [Source:MGI Symbol;Acc:MGI:3779792]	Coding		biological_process	molecular_function			TaqMan Probe Unavailable
TC1400001259.mm.1	4.81	4.3	1.42	0.0003	0.0006			NonCoding						Mm05848729_s1
TC1000002669.mm.1	5.29	4.78	1.42	0.7114	0.7517	Gm24119	predicted gene, 24119 [Source:MGI Symbol;Acc:MGI:5453896]	Small_RNA						Mm05802844_s1
TC0200002853.mm.1	5.04	4.54	1.42	1.64e-05	5.64e-05	Gm13185; RP23-248L2.2	predicted gene 13185 [Source:MGI Symbol;Acc:MGI:3651411]; novel transcript	NonCoding						Mm05891115_m1
TC1100001987.mm.1	6.86	6.36	1.42	0.1859	0.231	LOC100861706	PREDICTED: uncharacterized LOC100861706 (LOC100861706), miscRNA.	NonCoding						Mm05810799_s1
TC0200004962.mm.1	9.42	8.92	1.42	0.0165	0.0258	Gm14238	predicted gene 14238 [Source:MGI Symbol;Acc:MGI:3651676]	Multiple_Complex						Mm02018146_g1
TC0100001290.mm.1	4.72	4.22	1.42	4.24e-05	0.0001			NonCoding						Mm05829732_m1
TC0900001481.mm.1	19.25	18.75	1.42	0.6419	0.6885	Ltf	lactotransferrin	Coding	17002	ossification; regulation of cytokine production; innate immune response in mucosa; immune system process; proteolysis; transport; ion transport; antibacterial humoral response; antifungal humoral response; negative regulation of lipopolysaccharide-mediated signaling pathway; regulation of tumor necrosis factor production; negative regulation of ATPase activity; positive regulation of osteoblast p…	serine-type endopeptidase activity; iron ion binding; heparin binding; peptidase activity; serine-type peptidase activity; hydrolase activity; protein serine/threonine kinase activator activity; metal ion binding; protein binding			Mm00434777_m1
TC1300002482.mm.1	4.48	3.97	1.42	0.0175	0.0272			NonCoding						Mm05843782_s1
TC0400001900.mm.1	5.32	4.82	1.42	0.0006	0.0013			NonCoding						Mm05692401_g1
TC1400000823.mm.1	19.45	18.95	1.42	8.25e-08	7.25e-07	Gm20430	predicted gene 20430 [Source:MGI Symbol;Acc:MGI:5141895]	Multiple_Complex						TaqMan Probe Unavailable
TC1100002243.mm.1	13.14	12.64	1.42	0.052	0.0731	Gm24714	predicted gene, 24714 [Source:MGI Symbol;Acc:MGI:5454491]	Precursor_microRNA						TaqMan Probe Unavailable
TC0X00000969.mm.1	5.2	4.7	1.42	1.23e-05	4.41e-05	Gm22472	predicted gene, 22472 [Source:MGI Symbol;Acc:MGI:5452249]	Small_RNA						TaqMan Probe Unavailable
TC0100001108.mm.1	6.73	6.23	1.41	0.0212	0.0324			Multiple_Complex		negative regulation of protein phosphorylation; negative regulation of endothelial cell proliferation; activation of cysteine-type endopeptidase activity involved in apoptotic process; lactation; xanthine catabolic process; response to aluminum ion; negative regulation of gene expression; regulation of epithelial cell differentiation; bone resorption; negative regulation of endothelial cell diffe…	catalytic activity; xanthine dehydrogenase activity; xanthine oxidase activity; iron ion binding; protein binding; electron carrier activity; oxidoreductase activity; oxidoreductase activity, acting on CH-OH group of donors; oxidoreductase activity, acting on the aldehyde or oxo group of donors; molybdenum ion binding; protein homodimerization activity; molybdopterin cofactor binding; metal ion b…			TaqMan Probe Unavailable
TC1400000716.mm.1	7.53	7.03	1.41	0.0549	0.0768			NonCoding						Mm05847105_s1
TC0600001659.mm.1	4.66	4.16	1.41	0.0006	0.0014	Gm11077	predicted gene 11077 [Source:MGI Symbol;Acc:MGI:3779304]	Coding		biological_process	molecular_function			TaqMan Probe Unavailable
TC1200000445.mm.1	7.64	7.14	1.41	0.3671	0.4234	Gm22220	predicted gene, 22220 [Source:MGI Symbol;Acc:MGI:5451997]	Small_RNA						TaqMan Probe Unavailable
TC0600001945.mm.1	5.02	4.52	1.41	0.087	0.1165			NonCoding						Mm05727391_s1
TC0700004666.mm.1	8.04	7.54	1.41	0.6317	0.6789	Fgfr2	fibroblast growth factor receptor 2; fibroblast growth factor receptor 2 (Fgfr2), transcript variant 1, mRNA.; fibroblast growth factor receptor 2 (Fgfr2), transcript variant 2, mRNA.	Multiple_Complex	14183					Mm01269931_m1
TC0500001513.mm.1	5.06	4.56	1.41	0.1466	0.1865	Gm23245	predicted gene, 23245 [Source:MGI Symbol;Acc:MGI:5453022]	Small_RNA						TaqMan Probe Unavailable
TC0200005411.mm.1	6.2	5.7	1.41	0.0117	0.0189			NonCoding						Mm03951242_m1
TC1000003068.mm.1	6.38	5.88	1.41	0.0039	0.0071			NonCoding						Mm05804207_s1
TC0800002130.mm.1	5.3	4.8	1.41	1.94e-05	6.51e-05	Zfp42	zinc finger protein 42	Coding	22702	in utero embryonic development; transcription, DNA-templated; regulation of transcription, DNA-templated; spermatid development; regulation of genetic imprinting; male gonad development; female gonad development	nucleic acid binding; DNA binding; protein binding; sequence-specific DNA binding; metal ion binding			Mm05908664_g1
TC1900001459.mm.1	4.79	4.29	1.41	0.049	0.0693			NonCoding						Mm05902040_s1
TC0800000792.mm.1	7.59	7.09	1.41	0.2823	0.3357			NonCoding						Mm05761000_m1
TC1700000765.mm.1	6.81	6.31	1.41	0.0703	0.0961	H2-M3	histocompatibility 2, M region locus 3	Coding	14991	positive regulation of T cell mediated cytotoxicity; response to molecule of bacterial origin; alpha-beta T cell activation involved in immune response; antigen processing and presentation of peptide antigen via MHC class I; antigen processing and presentation of endogenous peptide antigen via MHC class Ib; antigen processing and presentation of exogenous peptide antigen via MHC class Ib; antigen…	receptor binding; peptide antigen binding; protein homodimerization activity			Mm00469263_m1
TC1200000371.mm.1	4.96	4.46	1.41	0.0871	0.1166			NonCoding						Mm05821468_s1
TC0100002870.mm.1	7.02	6.52	1.41	0.0221	0.0336			NonCoding						Mm05868019_m1
TC0100002707.mm.1	6.27	5.77	1.41	0.0044	0.0078	C130026I21Rik; A530032D15Rik	RIKEN cDNA C130026I21 gene; RIKEN cDNA A530032D15Rik gene	Multiple_Complex	620078; 381287	chromatin remodeling; regulation of transcription, DNA-templated; biological_process	chromatin binding; DNA binding; molecular_function			Mm03039309_m1
TC0400000870.mm.1	5.16	4.67	1.41	0.0528	0.0741			NonCoding						Mm03955394_s1
TC0200003306.mm.1	6.75	6.26	1.41	0.0127	0.0204	Gm23369	predicted gene, 23369 [Source:MGI Symbol;Acc:MGI:5453146]	Small_RNA						TaqMan Probe Unavailable
TC0200001525.mm.1	7.64	7.14	1.41	0.1858	0.2308	Gm23731	predicted gene, 23731 [Source:MGI Symbol;Acc:MGI:5453508]	Small_RNA						TaqMan Probe Unavailable
TC1300000535.mm.1	5	4.5	1.41	0.1051	0.1383	Gm24915	predicted gene, 24915 [Source:MGI Symbol;Acc:MGI:5454692]	Ribosomal						TaqMan Probe Unavailable
TC0700002143.mm.1	5.54	5.05	1.41	0.1271	0.1642	Lair1	leukocyte-associated Ig-like receptor 1	Multiple_Complex	52855					Mm01332314_g1
TC0300000557.mm.1	4.71	4.21	1.41	3.12e-06	1.39e-05			NonCoding						Mm05673345_s1
TC1200000280.mm.1	5.12	4.63	1.41	0.0093	0.0154	Gdap10	ganglioside-induced differentiation-associated-protein 10	Multiple_Complex	100504486	biological_process	molecular_function			Mm01264101_s1
TC1900000302.mm.1	5.23	4.74	1.41	0.0068	0.0117			NonCoding						Mm05873871_s1
TC0800002287.mm.1	7.44	6.94	1.41	0.0589	0.0818	Gm23329	predicted gene, 23329 [Source:MGI Symbol;Acc:MGI:5453106]	Small_RNA						TaqMan Probe Unavailable
TC1100001320.mm.1	9.16	8.67	1.41	0.2723	0.3252	Mir8115	microRNA 8115	Precursor_microRNA	102465902					TaqMan Probe Unavailable
TC0200002618.mm.1	4.49	4	1.41	0.0014	0.0028			NonCoding						Mm05890619_g1
TC1200001536.mm.1	5.17	4.68	1.41	0.035	0.051	Cys1	cystin 1	Multiple_Complex	12879	kidney development; negative regulation of sequence-specific DNA binding transcription factor activity; positive regulation of transcription from RNA polymerase II promoter; inner ear development; negative regulation of transcription from RNA polymerase II promoter; transcription from RNA polymerase II promoter	RNA polymerase II core promoter proximal region sequence-specific DNA binding; transcriptional activator activity, RNA polymerase II core promoter proximal region sequence-specific binding; transcriptional repressor activity, RNA polymerase II transcription factor binding; chromatin binding; protein binding			Mm00507083_m1
TC0900001686.mm.1	7.92	7.42	1.41	0.5276	0.5809			NonCoding						TaqMan Probe Unavailable
TC0400001332.mm.1	14.99	14.49	1.41	8.87e-06	3.34e-05			NonCoding						TaqMan Probe Unavailable
TC1500002232.mm.1	5.45	4.95	1.41	0.008	0.0134			NonCoding						Mm05755493_g1
TC0X00001099.mm.1	5.66	5.17	1.41	0.0006	0.0013	5730416F02Rik	capping protein (actin filament), gelsolin-like pseudogene; RIKEN cDNA 5730416F02 gene	Multiple_Complex	70550					Mm04240358_s1
TC0X00000815.mm.1	5.87	5.38	1.41	0.0186	0.0287			NonCoding						Mm05787351_g1
TC1200002628.mm.1	4.2	3.71	1.41	0.3239	0.3791	Ighv1-50	immunoglobulin heavy variable 1-50	Coding	780929					TaqMan Probe Unavailable
TC0600000896.mm.1	4.52	4.03	1.41	0.0006	0.0014			NonCoding						Mm05724007_s1
TC0500003042.mm.1	13.14	12.65	1.41	0.0073	0.0124			NonCoding						Mm05908729_s1
TC1200000255.mm.1	5.37	4.88	1.41	0.0443	0.0632	Tmem18	transmembrane protein 18; transmembrane protein 18 (Tmem18), mRNA.	Multiple_Complex	211986	transcription, DNA-templated; cell migration	DNA binding; molecular_function			Mm00468129_m1
TC1900000559.mm.1	5.13	4.64	1.41	1.34e-05	4.75e-05	Gm25838	predicted gene, 25838	NonCoding						Mm05876091_s1
TC0900001234.mm.1	5.98	5.49	1.41	0.7582	0.7937	Rbp2	retinol binding protein 2, cellular	Coding	19660	retinoid metabolic process; vitamin A metabolic process; transport	transporter activity; retinoid binding; lipid binding; retinal binding; retinol binding			Mm05913631_s1
TC0200002094.mm.1	16.44	15.95	1.41	0.011	0.0179	Gm17374	predicted gene, 17374 [Source:MGI Symbol;Acc:MGI:4937008]	Coding						TaqMan Probe Unavailable
TC1000000566.mm.1	6.81	6.31	1.41	0.0817	0.11	Lrrc20	leucine rich repeat containing 20	Coding	216011	biological_process	molecular_function			Mm00463495_m1
TC0900001764.mm.1	14.24	13.75	1.41	0.0167	0.0261	Gm17571	predicted gene, 17571 [Source:MGI Symbol;Acc:MGI:4937205]	Coding						TaqMan Probe Unavailable
TC1300000919.mm.1	5.13	4.64	1.4	0.0059	0.0102	Glrx	glutaredoxin	Coding	93692	transport; positive regulation of insulin secretion; cell redox homeostasis; positive regulation of membrane potential; positive regulation of exocytosis; oxidation-reduction process; positive regulation of cell adhesion molecule production; cellular response to estradiol stimulus; positive regulation of NIK/NF-kappaB signaling; negative regulation of hydrogen peroxide-mediated programmed cell de…	electron carrier activity; protein disulfide oxidoreductase activity; glutathione disulfide oxidoreductase activity; protein-disulfide reductase (glutathione) activity; protein N-terminus binding			Mm00728386_s1
TC0500003541.mm.1	5.98	5.49	1.4	0.0211	0.0322			NonCoding						Mm05904834_gH
TC0500001150.mm.1	5.05	4.56	1.4	0.0002	0.0006	Gm15559; AC161348.3	predicted gene 15559 [Source:MGI Symbol;Acc:MGI:3783008]; novel transcript	NonCoding						Mm05705933_m1
TC0100000624.mm.1	5.38	4.89	1.4	7.59e-05	0.0002			NonCoding						Mm05762400_m1
TC1100000123.mm.1	8.09	7.6	1.4	0.1601	0.2019	Gm11995; RP23-138G17.1	predicted gene 11995; novel pseudogene	Multiple_Complex						TaqMan Probe Unavailable
TC0700001663.mm.1	5.08	4.59	1.4	0.0435	0.0621			NonCoding						TaqMan Probe Unavailable
TC0X00001265.mm.1	5.92	5.43	1.4	0.0002	0.0005	Gm26406	predicted gene, 26406 [Source:MGI Symbol;Acc:MGI:5456183]	Small_RNA						TaqMan Probe Unavailable
TC1700000146.mm.1	5.14	4.65	1.4	0.0001	0.0003			NonCoding						Mm03960626_s1
TC1700001081.mm.1	5.83	5.34	1.4	2.64e-07	1.82e-06			NonCoding						Mm01229633_s1
TC0600001676.mm.1	6.66	6.17	1.4	0.0321	0.0471	Gm20400; RP24-323I5.2	predicted gene 20400 [Source:MGI Symbol;Acc:MGI:5141865]; novel transcript	NonCoding						Mm05726460_m1
TC0400002440.mm.1	4.79	4.3	1.4	0.0522	0.0733			NonCoding						TaqMan Probe Unavailable
TC1200000098.mm.1	6.6	6.12	1.4	0.0194	0.0299	Fam49a	family with sequence similarity 49, member A	Multiple_Complex	76820	biological_process	molecular_function			Mm00625450_s1
TC1300001968.mm.1	10.53	10.04	1.4	0.1572	0.1987	Gm10784	predicted pseudogene 10784 [Source:MGI Symbol;Acc:MGI:3642059]	Pseudogene						TaqMan Probe Unavailable
TC1100001468.mm.1	4.95	4.46	1.4	7.68e-05	0.0002	Gm26830	predicted gene, 26830 [Source:MGI Symbol;Acc:MGI:5477324]	NonCoding						Mm05809571_m1
TC1600001978.mm.1	5.73	5.25	1.4	0.007	0.0119			NonCoding						Mm01172552_m1
TC1100003120.mm.1	5.19	4.7	1.4	0.016	0.0251	Gm22297	predicted gene, 22297 [Source:MGI Symbol;Acc:MGI:5452074]	Small_RNA						TaqMan Probe Unavailable
TC1500001396.mm.1	4.9	4.41	1.4	0.4382	0.4946	Gm23654	predicted gene, 23654 [Source:MGI Symbol;Acc:MGI:5453431]	Precursor_microRNA						TaqMan Probe Unavailable
TC0400001760.mm.1	4.64	4.15	1.4	6.11e-06	2.43e-05	Gm13016; RP23-87P16.1	predicted gene 13016 [Source:MGI Symbol;Acc:MGI:3650527]; novel transcript	NonCoding						Mm01350998_m1
TC0100002545.mm.1	5.11	4.62	1.4	0.0011	0.0023			NonCoding						Mm05850802_s1
TC0100003075.mm.1	5.28	4.79	1.4	0.0005	0.0011			NonCoding						Mm05875572_s1
TC0800000250.mm.1	5.1	4.61	1.4	6.08e-07	3.57e-06	Gm15313	predicted gene 15313 [Source:MGI Symbol;Acc:MGI:3705784]	Pseudogene						Mm05759112_mH
TC1100001240.mm.1	5.44	4.95	1.4	0.1121	0.1467			NonCoding						Mm05808542_s1
TC1000000963.mm.1	4.47	3.98	1.4	0.0686	0.0939			NonCoding						TaqMan Probe Unavailable
TC1400000551.mm.1	4.67	4.18	1.4	0.0021	0.0041			NonCoding						Mm00837493_sH
TC0400001297.mm.1	13.54	13.05	1.4	0.6954	0.7373	Gm12840; RP23-99G21.3	predicted gene 12840 [Source:MGI Symbol;Acc:MGI:3650917]; novel transcript	NonCoding						TaqMan Probe Unavailable
TC1500001131.mm.1	6.15	5.66	1.4	0.1967	0.2428	Nckap1l	NCK associated protein 1 like	Coding	105855	B cell homeostasis; myeloid cell homeostasis; protein complex assembly; chemotaxis; maintenance of cell polarity; neutrophil chemotaxis; positive regulation of actin filament polymerization; cortical actin cytoskeleton organization; positive regulation of B cell proliferation; activation of protein kinase activity; negative regulation of interleukin-17 production; negative regulation of interleuk…	GTPase activator activity; protein kinase activator activity; protein complex binding; protein binding			Mm00463289_m1
TC0900001987.mm.1	6.04	5.56	1.4	0.0954	0.1267	Fli1	Friend leukemia integration 1	Coding	14247	transcription, DNA-templated; regulation of transcription, DNA-templated; blood circulation; organ morphogenesis; cellular process; cell differentiation; megakaryocyte development; positive regulation of transcription from RNA polymerase II promoter; transcription from RNA polymerase II promoter	RNA polymerase II core promoter proximal region sequence-specific DNA binding; RNA polymerase II distal enhancer sequence-specific DNA binding; transcriptional activator activity, RNA polymerase II core promoter proximal region sequence-specific binding; DNA binding; chromatin binding; transcription factor activity, sequence-specific DNA binding; sequence-specific DNA binding; protein binding			Mm00484406_m1
TC0X00002328.mm.1	5.46	4.97	1.4	0.0026	0.005	Gm14659	predicted gene 14659 [Source:MGI Symbol;Acc:MGI:3705713]	Multiple_Complex						Mm05914411_s1
TC0800000602.mm.1	6.91	6.43	1.4	0.0773	0.1046	Gm2745	PREDICTED: predicted gene 2745 (Gm2745), mRNA.	Coding	100040382					Mm05760284_m1
TC0X00000984.mm.1	16.99	16.5	1.4	0.0016	0.0032	Tpt1-ps6	tumor protein, translationally-controlled, pseudogene 6	Multiple_Complex	632454					Mm01966682_g1
TC0400002483.mm.1	5.04	4.55	1.4	2.46e-05	7.98e-05	Gm21966	predicted gene, 21966	Coding						TaqMan Probe Unavailable
TC0400002495.mm.1	5.04	4.55	1.4	2.46e-05	7.98e-05	Gm10595	predicted gene 10595	Coding						TaqMan Probe Unavailable
TC0900000005.mm.1	17.31	16.82	1.4	0.1659	0.2085	Gm10719	predicted gene 10719 [Source:MGI Symbol;Acc:MGI:3641690]	Coding		biological_process	molecular_function			TaqMan Probe Unavailable
TC0200000885.mm.1	7.47	6.99	1.4	0.0177	0.0275	Gm13559	predicted gene 13559 [Source:MGI Symbol;Acc:MGI:3651672]	Pseudogene						Mm01971084_s1
TC0300001276.mm.1	6.45	5.96	1.4	0.0231	0.035			NonCoding						Mm05675628_s1
[truncated: 63,957 more rows]
